# Supplementary material for: Genome-Wide Comparison of Structural Variations and Transposon Alterations in Soybean Cultivars Induced by Spaceflight
Source: Int J Mol Sci. 2022 Nov 8;23(22):13721. doi: 10.3390/ijms232213721 (PMC9696660; doi:10.3390/ijms232213721)
Supplement: Supplementary file 1 [file ijms-23-13721-s001.zip]

Archive with 5 entries (5 files):
- Table S1.xlsx
- Table S2.xlsx
- Table S3.xlsx
- Table S4.xlsx
- Tables Caption.pdf
