# Supplementary material for: Genome-Wide Comparison of Structural Variations and Transposon Alterations in Soybean Cultivars Induced by Spaceflight
Source: Int J Mol Sci. 2022 Nov 8;23(22):13721. doi: 10.3390/ijms232213721 (PMC9696660; doi:10.3390/ijms232213721)
Supplement: Supplementary file 1 [file ijms-23-13721-s001.zip › Table S1.xlsx]

## Sheet: Sheet3
Year	Variety	BN mean	cld	BPH mean	cld	NN mean	cld	PH mean	cld	PN mean	cld	SN mean	cld	SW mean	cld	SWPP mean	cld
2022	T75	1.04762	b	4.88095	a	7.80952	b	37.7381	a	20.0952	c	32.7619	b	39.1286	a	12.1229	b
	Z9	1.95	a	4.325	a	8.9	a	29.825	b	29.1	a	54.25	a	31.23	b	15.525	ab
2021	T75	1.15	b	4.975	a	7.5	b	41.55	a	22.1	bc	33.6	b	39.2	a	11.845	b
	Z9	1.85	a	4.15	a	8.95	a	29.79	b	26.7	ab	49.3	a	31.135	b	16.73	a
