# Supplementary material for: Genome-Wide Comparison of Structural Variations and Transposon Alterations in Soybean Cultivars Induced by Spaceflight
Source: Int J Mol Sci. 2022 Nov 8;23(22):13721. doi: 10.3390/ijms232213721 (PMC9696660; doi:10.3390/ijms232213721)
Supplement: Supplementary file 1 [file ijms-23-13721-s001.zip › Table S2.xlsx]

## Sheet: T vs Z9
#Chr1	Pos1	Chr2	Pos2	Type	Size	Score
Gm01	4909680	Gm13	1260150	BND	0	26
Gm01	40012341	Gm01	40019768	DEL	-7427	39
Gm01	43494682	Gm01	43496479	DEL	-1797	29
Gm01	51829280	Gm01	51829280	INS	65	746
Gm01	3435907	Gm01	3435986	DEL	-79	202
Gm01	3600035	Gm01	3600103	DEL	-68	221
Gm01	31278918	Gm01	31278989	DEL	-71	567
Gm01	36698957	Gm01	36699010	DEL	-53	451
Gm01	48700991	Gm01	48700991	INS	62	999
Gm01	15141709	Gm01	15151155	DEL	-9446	999
Gm01	8949414	Gm09	18777826	BND	0	379
Gm01	49927057	Gm01	49927117	DEL	-60	312
Gm01	52595594	Gm01	52595650	DEL	-56	444
Gm01	2857488	Gm01	2857559	DEL	-71	303
Gm01	40058609	Gm04	10105678	BND	0	285
Gm01	35623877	Gm08	1768217	BND	0	101
Gm01	48674510	Gm01	48674687	DEL	-177	867
Gm01	54226078	Gm11	1477763	BND	0	79
Gm01	21971264	Gm20	12367115	BND	0	38
Gm01	51442987	Gm20	31593838	BND	0	42
Gm01	51443340	Gm18	4647336	BND	0	28
Gm01	31497533	Gm06	24108246	BND	0	135
Gm01	48294438	Gm11	6829040	BND	0	71
Gm01	52956231	Gm01	52956387	DEL	-156	345
Gm01	2489096	Gm01	2490669	DEL	-1573	339
Gm01	6066972	Gm07	15241892	BND	0	21
Gm01	27796295	Gm18	9708479	BND	0	73
Gm01	37182103	Gm04	9981341	BND	0	49
Gm01	38209333	Gm18	55394721	BND	0	117
Gm01	50641216	Gm03	20270097	BND	0	63
Gm01	2846121	Gm01	2846137	INS	58	25
Gm01	41639514	Gm01	41639624	DEL	-110	25
Gm01	16340687	Gm13	12605063	BND	0	28
Gm01	442761	Gm07	15154147	BND	0	32
Gm01	2052145	Gm09	39910448	BND	0	36
Gm01	6005025	Gm10	41536343	BND	0	81
Gm01	35489036	Gm04	35937882	BND	0	60
Gm01	35732203	Gm01	35733417	DEL	-1214	202
Gm01	53964469	Gm11	1733763	BND	0	30
Gm01	20692217	Gm15	13779726	BND	0	29
Gm01	31092494	Gm16	11385958	BND	0	66
Gm01	40434874	Gm02	6335217	BND	0	51
Gm01	43368773	Gm03	5290544	BND	0	59
Gm01	44017886	Gm06	37585092	BND	0	63
Gm01	55413899	Gm11	336924	BND	0	49
Gm01	34537082	Gm07	19706149	BND	0	27
Gm01	3731291	Gm01	55676759	INV	51945468	117
Gm01	7241522	Gm19	9898530	BND	0	94
Gm01	9963717	Gm14	13721824	BND	0	277
Gm01	12992274	Gm06	24469037	BND	0	44
Gm01	17185498	Gm12	17008363	BND	0	20
Gm01	50106798	Gm01	50107399	DEL	-601	342
Gm01	1631580	scaffold_1111	75	BND	0	46
Gm01	7329244	Gm08	18827386	BND	0	50
Gm01	42979370	Gm09	30692155	BND	0	94
Gm01	46870111	Gm03	2447579	BND	0	22
Gm01	46952283	Gm03	2379988	BND	0	28
Gm01	47852654	Gm09	41173266	BND	0	999
Gm01	1653122	Gm01	1653231	DEL	-109	423
Gm01	14049944	Gm02	23886973	BND	0	42
Gm01	38129802	Gm18	31711334	BND	0	31
Gm01	38537527	Gm14	22495434	BND	0	25
Gm01	50137013	Gm06	30429996	BND	0	474
Gm01	53513097	Gm12	34564610	BND	0	446
Gm01	34122863	Gm15	1723781	BND	0	491
Gm01	53405972	Gm01	53405972	INS	54	999
Gm01	22317916	Gm02	18527480	BND	0	140
Gm01	4370719	Gm01	4370826	DEL	-107	676
Gm01	34890095	Gm13	9178864	BND	0	310
Gm01	7526922	Gm06	46251972	BND	0	341
Gm01	38245273	Gm01	38245332	DEL	-59	900
Gm01	3470415	Gm01	3470415	INS	unknown	382
Gm01	7368141	Gm16	15697089	BND	0	31
Gm01	19841271	Gm08	23095336	BND	0	41
Gm01	2141817	Gm01	2141905	DEL	-88	687
Gm01	3501690	Gm01	3502115	DEL	-425	208
Gm01	2759336	Gm01	2759428	DEL	-92	347
Gm01	49322093	Gm01	49322240	DEL	-147	481
Gm01	13033241	Gm11	15683880	BND	0	81
Gm01	37649603	Gm01	37649673	INS	72	452
Gm01	3492019	Gm01	3492077	DEL	-58	484
Gm01	53437118	Gm01	53437671	DEL	-553	317
Gm01	9678836	Gm03	29646999	BND	0	999
Gm01	29367622	Gm08	23103968	BND	0	138
Gm01	30281866	Gm01	30281958	DEL	-92	359
Gm01	35488557	Gm01	35488615	DEL	-58	80
Gm01	48430076	Gm01	48432702	DEL	-2626	162
Gm01	2167280	Gm01	2167280	INS	141	999
Gm01	16543740	scaffold_1821	2695	BND	0	199
Gm01	3533247	Gm01	3533431	DEL	-184	504
Gm01	54429582	Gm01	54429647	DEL	-65	267
Gm01	33989543	Gm01	34007593	DEL	-18050	999
Gm01	2149407	Gm01	2149407	INS	190	999
Gm01	54541594	Gm01	54541705	DEL	-111	317
Gm01	54452257	Gm01	54452257	INS	99	328
Gm01	54452215	Gm01	54452307	DUP	92	75
Gm01	50120293	Gm01	50120300	INS	unknown	315
Gm01	2818178	Gm01	2818285	DEL	-107	687
Gm01	31386176	Gm01	31386736	DEL	-560	573
Gm01	17511182	Gm20	27665057	BND	0	241
Gm01	859565	Gm01	859631	DEL	-66	110
Gm01	30106319	Gm08	19525978	BND	0	999
Gm01	30107000	Gm08	19525886	BND	0	999
Gm01	48557530	Gm19	41473944	BND	0	999
Gm01	4421559	Gm01	4421645	DEL	-86	383
Gm01	3464039	Gm01	3469823	DEL	-5784	999
Gm01	2147625	Gm01	2147625	INS	64	999
Gm01	54323517	Gm11	1395143	BND	0	695
Gm01	40058682	Gm18	12374499	BND	0	999
Gm01	12853288	Gm06	16024785	BND	0	940
Gm01	45543190	Gm17	36173416	BND	0	631
Gm01	18015276	Gm16	14101359	BND	0	44
Gm01	53500133	Gm01	53500133	INS	unknown	999
Gm01	51108096	Gm11	4345744	BND	0	999
Gm01	4414563	Gm01	4417024	DEL	-2461	974
Gm01	41773231	Gm11	20164973	BND	0	198
Gm01	52990215	Gm11	2624767	BND	0	903
Gm01	35113994	Gm09	17161722	BND	0	999
Gm01	2161587	Gm01	2161642	DEL	-55	999
Gm01	46755293	Gm14	5789138	BND	0	92
Gm01	3470410	Gm01	3483439	DEL	-13029	999
Gm01	2329474	Gm09	39681489	BND	0	999
Gm01	44782662	Gm16	3623663	BND	0	124
Gm01	3057876	Gm10	4369186	BND	0	75
Gm01	8943670	Gm06	39326295	BND	0	25
Gm01	24945572	Gm08	27933575	BND	0	35
Gm01	26786229	Gm10	33672049	BND	0	75
Gm01	43703378	Gm04	40377880	BND	0	21
Gm01	48479617	Gm01	48480207	DEL	-590	70
Gm01	38466511	Gm19	24284786	BND	0	40
Gm01	54424215	Gm01	54424416	DEL	-201	917
Gm01	17553829	scaffold_1240	2181	BND	0	93
Gm01	32445295	Gm07	38542143	BND	0	77
Gm01	36679830	Gm14	26274232	BND	0	46
Gm01	38614122	Gm01	38616007	DUP	1885	76
Gm01	51667078	Gm11	3825749	BND	0	21
Gm01	5295964	Gm15	20921576	BND	0	999
Gm01	29505499	Gm06	49854170	BND	0	925
Gm01	3961631	Gm19	11936895	BND	0	595
Gm01	3497406	Gm04	20841812	BND	0	315
Gm01	2163681	Gm01	8502815	INV	6339134	999
Gm01	13427044	Gm02	34647904	BND	0	769
Gm01	51108128	Gm11	4345731	BND	0	999
Gm01	10416567	Gm13	12649289	BND	0	879
Gm01	53470606	Gm11	2131752	BND	0	505
Gm01	14285123	Gm07	23640629	BND	0	126
Gm01	2489129	Gm17	36866492	BND	0	76
Gm01	17578950	Gm01	17582102	DEL	-3152	81
Gm01	24101090	Gm03	11701679	BND	0	27
Gm01	29467857	Gm01	45268552	INV	15800695	44
Gm01	29727509	Gm13	16599468	BND	0	62
Gm01	36363258	Gm07	31807324	BND	0	34
Gm01	39208176	Gm11	24958997	BND	0	72
Gm01	47057072	Gm03	2301657	BND	0	69
Gm01	54394206	Gm11	1306500	BND	0	999
Gm01	55799957	Gm14	4644550	BND	0	28
Gm01	1741377	Gm11	11446244	BND	0	870
Gm01	664195	Gm03	21386305	BND	0	781
Gm01	33988293	Gm03	21854272	BND	0	700
Gm01	30730568	Gm08	35164085	BND	0	557
Gm01	12853183	Gm05	32711499	BND	0	534
Gm01	11315200	Gm10	12461958	BND	0	285
Gm01	25472240	Gm18	18967369	BND	0	108
Gm01	33969256	Gm01	33969366	DEL	-110	999
Gm01	4020319	Gm01	4020322	INS	109	898
Gm01	15880959	scaffold_42	198850	BND	0	33
Gm01	41340500	Gm01	41341765	DEL	-1265	369
Gm01	6255714	Gm04	9003070	BND	0	63
Gm01	28496376	Gm18	59152598	BND	0	27
Gm01	28850148	Gm01	28850878	DEL	-730	59
Gm01	38614447	Gm01	38616623	DEL	-2176	53
Gm01	42979019	Gm16	31504451	BND	0	24
Gm01	55529075	Gm01	55529501	DEL	-426	763
Gm01	32633240	Gm19	28609578	BND	0	359
Gm01	22317993	Gm02	18527399	BND	0	365
Gm01	29507379	Gm16	35479512	BND	0	302
Gm01	54267795	Gm01	54267928	DEL	-133	456
Gm01	54906220	Gm11	971243	BND	0	999
Gm01	44579028	Gm09	35314461	BND	0	551
Gm01	39588644	Gm19	9900900	BND	0	102
Gm01	2490686	Gm09	4880177	BND	0	28
Gm01	3731273	Gm14	984621	BND	0	36
Gm01	12225053	Gm01	12230235	DEL	-5182	232
Gm01	15171689	Gm03	25228460	BND	0	26
Gm01	21970877	Gm20	12366999	BND	0	29
Gm01	24216130	Gm04	22741694	BND	0	30
Gm01	26783927	Gm11	20936243	BND	0	25
Gm01	53546930	Gm03	31224895	BND	0	34
Gm01	34022460	Gm01	34022530	DEL	-70	999
Gm01	53820076	Gm01	53820076	INS	93	999
Gm01	7368160	Gm06	34079802	BND	0	262
Gm01	51156138	Gm11	4308193	BND	0	327
Gm01	47715161	Gm07	4420830	BND	0	56
Gm01	4177302	Gm01	4177359	DEL	-57	472
Gm01	3961620	Gm19	11924741	BND	0	338
Gm01	4274334	Gm01	4274677	DEL	-343	546
Gm01	32237192	Gm18	37810881	BND	0	105
Gm01	53474815	Gm01	53474926	DEL	-111	872
Gm01	4263705	Gm01	4263705	INS	102	939
Gm01	28636406	Gm01	28636687	DEL	-281	813
Gm01	51604589	Gm11	3908255	BND	0	140
Gm01	53490947	Gm01	53491032	DEL	-85	791
Gm01	1117305	Gm15	43486527	BND	0	37
Gm01	35253284	Gm09	7888733	BND	0	999
Gm01	48459318	Gm06	44569438	BND	0	31
Gm01	41798380	Gm01	41798380	INS	55	999
Gm01	16672725	Gm01	16689622	DUP	16897	219
Gm01	55676834	Gm17	22604332	BND	0	204
Gm01	36122310	Gm03	5849836	BND	0	41
Gm01	37547368	Gm12	15271093	BND	0	322
Gm01	32623766	Gm05	9479067	BND	0	212
Gm01	42605482	Gm08	22476302	BND	0	260
Gm01	49918349	Gm01	49918416	DUP	67	308
Gm01	18658326	Gm01	18658378	DEL	-52	163
Gm01	15272032	Gm15	21710498	BND	0	279
Gm01	2703686	Gm01	2703741	DEL	-55	376
Gm01	29501074	Gm08	37308452	BND	0	323
Gm01	31643855	Gm18	27892767	BND	0	57
Gm01	38884552	Gm20	20120670	BND	0	134
Gm01	48672948	Gm01	48672999	DEL	-51	999
Gm01	49992266	Gm02	42720489	BND	0	999
Gm01	45110023	Gm15	33876155	BND	0	95
Gm01	17888351	Gm18	32683042	BND	0	88
Gm01	3633519	Gm01	3633871	DEL	-352	777
Gm01	32192039	Gm10	19169621	BND	0	211
Gm01	50089465	Gm01	50089875	DEL	-410	999
Gm01	55640539	Gm11	120760	BND	0	999
Gm01	49992270	Gm02	42720836	BND	0	999
Gm01	45510744	Gm11	10300555	BND	0	999
Gm01	31906999	Gm14	9384342	BND	0	865
Gm01	53125368	Gm16	30099586	BND	0	999
Gm01	13066167	Gm10	10617300	BND	0	100
Gm01	49792668	Gm01	49792828	DEL	-160	600
Gm01	160648	Gm02	36962708	BND	0	999
Gm01	49746076	Gm18	26245238	BND	0	852
Gm01	50038746	Gm01	50038755	INS	156	671
Gm01	37399023	Gm12	18688130	BND	0	999
Gm01	21853918	Gm16	4030402	BND	0	160
Gm01	49746076	Gm11	4954161	BND	0	864
Gm01	45507988	Gm01	45510233	DEL	-2245	999
Gm01	36155478	Gm04	41400273	BND	0	999
Gm01	17736424	Gm02	20469574	BND	0	201
Gm01	49746085	Gm11	4953268	BND	0	242
Gm01	43763398	Gm16	33745484	BND	0	716
Gm01	38102373	Gm13	18280332	BND	0	508
Gm01	50108370	Gm01	50120300	DEL	-11930	977
Gm01	37335123	Gm10	18485016	BND	0	205
Gm01	53254625	Gm18	51972769	BND	0	88
Gm01	7538981	Gm15	14945318	BND	0	706
Gm01	16874903	Gm15	43482277	BND	0	113
Gm01	22222476	Gm11	14257573	BND	0	114
Gm01	41128330	Gm03	8639010	BND	0	150
Gm01	8858682	Gm19	25833646	BND	0	606
Gm01	45505661	Gm11	10300553	BND	0	748
Gm01	37547284	Gm12	15271113	BND	0	999
Gm01	23081743	Gm12	22214553	BND	0	150
Gm01	34626829	Gm19	29071288	BND	0	77
Gm01	40439312	Gm17	38013326	BND	0	122
Gm01	27186038	Gm07	34202139	BND	0	999
Gm01	10354686	Gm15	12848635	BND	0	584
Gm01	36680204	Gm14	26274598	BND	0	95
Gm01	43141811	Gm03	5526736	BND	0	105
Gm01	54226559	Gm01	54226638	DEL	-79	999
Gm01	31906800	Gm14	9384214	BND	0	260
Gm01	46029705	Gm16	34798880	BND	0	187
Gm01	19146478	Gm08	18748320	BND	0	88
Gm01	29727443	Gm04	11968389	BND	0	100
Gm01	20683036	Gm01	30390409	INV	9707373	85
Gm01	46088058	Gm11	18355969	BND	0	205
Gm01	37353852	Gm14	40662249	BND	0	258
Gm01	33016885	Gm01	33022925	DEL	-6040	605
Gm01	39842678	Gm01	39845376	DEL	-2698	458
Gm01	43408249	scaffold_23	264003	BND	0	181
Gm01	6162047	Gm17	31807790	BND	0	350
Gm01	23081605	Gm09	15263867	BND	0	672
Gm01	45507988	Gm08	11621857	BND	0	193
Gm01	6746665	Gm11	18559674	BND	0	60
Gm01	27949778	Gm01	27949778	INS	135	906
Gm01	49918348	Gm01	49918349	INS	69	826
Gm01	3349166	Gm18	58597942	BND	0	335
Gm01	30595996	Gm10	34070095	BND	0	364
Gm01	54226158	Gm01	54226223	DEL	-65	999
Gm01	51799987	Gm01	51800041	INS	58	999
Gm01	33585644	Gm02	21568058	BND	0	193
Gm01	15966182	Gm14	28326544	BND	0	112
Gm01	32579578	Gm15	13424732	BND	0	231
Gm01	46411484	Gm08	26252247	BND	0	323
Gm01	45703301	Gm18	6295287	BND	0	414
Gm01	38896384	Gm01	38906258	DEL	-9874	999
Gm01	29367622	Gm14	18330864	BND	0	477
Gm01	7619034	Gm04	23798717	BND	0	577
Gm01	8135319	Gm03	23777049	BND	0	349
Gm01	23742452	Gm15	33147661	BND	0	113
Gm01	45006358	Gm01	45006412	DEL	-54	515
Gm01	46270868	Gm16	23866183	BND	0	592
Gm01	41283243	Gm01	41293090	DEL	-9847	646
Gm01	43060521	Gm01	43060585	DEL	-64	741
Gm01	48541426	Gm01	48541478	DEL	-52	467
Gm01	48953202	Gm19	13413158	BND	0	22
Gm01	52666841	Gm01	52666844	INS	61	999
Gm01	39532126	Gm19	49100920	BND	0	490
Gm01	2176082	Gm18	7448030	BND	0	471
Gm01	2333699	Gm18	58237423	BND	0	330
Gm01	44504455	Gm06	18096810	BND	0	533
Gm01	39531732	Gm11	9204742	BND	0	362
Gm01	17095241	Gm12	25831108	BND	0	146
Gm01	4534040	scaffold_86	17952	BND	0	493
Gm01	16011577	Gm16	19330559	BND	0	237
Gm01	34868767	Gm10	11580741	BND	0	387
Gm01	37140339	Gm01	37140441	DEL	-102	937
Gm01	49764979	Gm01	49765045	DEL	-66	572
Gm01	34868806	Gm15	14083251	BND	0	417
Gm01	4453325	Gm14	12640589	BND	0	236
Gm01	9154091	Gm16	11574022	BND	0	106
Gm01	30655975	Gm15	33180979	BND	0	206
Gm01	44818998	Gm07	34472823	BND	0	86
Gm01	55610089	Gm02	976358	BND	0	264
Gm01	13064419	Gm10	10615256	BND	0	180
Gm01	16171029	Gm02	18660752	BND	0	23
Gm01	50591320	Gm03	18119224	BND	0	999
Gm01	44504865	Gm18	42205917	BND	0	370
Gm01	30228076	Gm01	30230374	DEL	-2298	999
Gm01	4453782	Gm02	33382845	BND	0	157
Gm01	41701684	scaffold_1246	1477	BND	0	999
Gm01	40493937	Gm12	25158648	BND	0	999
Gm01	18695254	Gm15	49904921	BND	0	999
Gm01	45987153	Gm06	35964084	BND	0	999
Gm01	49643127	Gm11	5654568	BND	0	604
Gm01	392554	Gm17	34514058	BND	0	91
Gm01	14568483	Gm19	8370861	BND	0	220
Gm01	32561694	Gm18	7447626	BND	0	37
Gm01	46763305	Gm16	30534076	BND	0	999
Gm01	9071305	Gm16	21355225	BND	0	347
Gm01	40673531	Gm18	25885540	BND	0	474
Gm01	3598646	Gm01	3598823	DEL	-177	832
Gm01	21674846	Gm17	10708776	BND	0	109
Gm01	2333718	Gm19	45078099	BND	0	111
Gm01	50591774	Gm15	11947884	BND	0	149
Gm01	40493933	Gm01	53849708	INV	13355775	999
Gm01	38613839	Gm06	50491972	BND	0	999
Gm01	2334066	Gm14	10043839	BND	0	999
Gm01	46890188	scaffold_1246	1752	BND	0	241
Gm01	28557966	Gm16	25633765	BND	0	999
Gm01	13140471	Gm07	34334400	BND	0	999
Gm01	4444621	Gm06	14272661	BND	0	81
Gm01	14568461	Gm12	6426893	BND	0	105
Gm01	19197191	Gm12	23163316	BND	0	730
Gm01	41702153	Gm06	14684831	BND	0	999
Gm01	49643085	Gm11	5654121	BND	0	604
Gm01	2860572	Gm02	3443795	BND	0	846
Gm01	5117995	Gm11	28850942	BND	0	36
Gm01	45391945	Gm06	14684408	BND	0	999
Gm01	5118010	Gm08	8676955	BND	0	117
Gm01	9071134	Gm18	53361490	BND	0	999
Gm01	5118041	Gm10	1405446	BND	0	71
Gm01	22536517	Gm13	17850529	BND	0	38
Gm01	42710263	Gm16	24401664	BND	0	67
Gm01	42931840	Gm08	33397745	BND	0	24
Gm01	44504427	Gm11	7707936	BND	0	59
Gm01	48996513	Gm12	1689690	BND	0	999
Gm01	34497540	Gm17	15125352	BND	0	324
Gm01	55610112	Gm10	42659370	BND	0	999
Gm01	13140452	Gm07	34544609	BND	0	999
Gm01	770013	Gm19	23908677	BND	0	29
Gm01	34320201	Gm04	9505930	BND	0	53
Gm01	44646643	Gm01	44648240	DEL	-1597	70
Gm01	1742334	Gm09	40216746	BND	0	48
Gm01	52319161	Gm12	19833050	BND	0	905
Gm01	6337695	Gm07	35102457	BND	0	83
Gm01	2856958	Gm02	3448123	BND	0	464
Gm01	6674703	Gm20	35132393	BND	0	25
Gm01	28453973	Gm19	16439196	BND	0	52
Gm01	49684312	Gm19	40343776	BND	0	78
Gm01	10181772	Gm04	9921137	BND	0	609
Gm01	46763484	Gm20	31257074	BND	0	725
Gm01	17416130	Gm01	17416739	DEL	-609	342
Gm01	50101708	scaffold_1454	3968	BND	0	365
Gm01	5118424	Gm20	29696832	BND	0	27
Gm01	6889230	Gm20	36519073	BND	0	23
Gm01	9071335	Gm01	9073495	DEL	-2160	179
Gm01	16482826	Gm10	24288761	BND	0	54
Gm01	34806050	Gm14	46747395	BND	0	145
Gm01	39162451	Gm17	17069521	BND	0	666
Gm01	11909590	Gm15	20921542	BND	0	892
Gm01	45386315	Gm18	48152451	BND	0	159
Gm01	45988732	Gm18	38099693	BND	0	835
Gm01	36521270	Gm01	36521525	DEL	-255	138
Gm01	17975029	Gm03	17320846	BND	0	53
Gm01	45881314	Gm09	11018336	BND	0	458
Gm01	6821993	Gm02	32619916	BND	0	74
Gm01	21392148	Gm14	38799526	BND	0	291
Gm01	29028263	Gm09	8098264	BND	0	43
Gm01	29668811	Gm07	25102136	BND	0	22
Gm01	32085162	Gm02	5083931	BND	0	21
Gm01	36040255	Gm10	13298418	BND	0	29
Gm01	44504450	Gm13	27129622	BND	0	843
Gm01	46526011	Gm16	37240171	BND	0	999
Gm01	33093236	Gm02	31517753	BND	0	73
Gm01	6338149	Gm01	6338215	DEL	-66	858
Gm01	46406635	Gm01	46421735	DEL	-15100	83
Gm01	55610692	Gm01	55610812	DEL	-120	864
Gm01	49018359	Gm11	6240529	BND	0	71
Gm01	6309572	Gm11	39143217	BND	0	82
Gm01	547462	Gm17	36465590	BND	0	35
Gm01	6309538	Gm18	5862540	BND	0	45
Gm01	20326844	Gm15	34252053	BND	0	226
Gm01	28487772	Gm18	50561556	BND	0	24
Gm01	43743615	Gm15	5925240	BND	0	999
Gm01	12245620	Gm15	36131234	BND	0	29
Gm01	29924563	Gm03	28240937	BND	0	62
Gm01	14285323	Gm01	14285324	INS	129	61
Gm01	15253803	Gm19	28633245	BND	0	40
Gm01	45880896	Gm01	45881313	DEL	-417	440
Gm01	30765325	Gm01	30765343	INS	73	886
Gm01	41702090	Gm20	25182689	BND	0	999
Gm01	9956315	Gm01	9956315	INS	unknown	115
Gm01	23737875	Gm01	23737930	DEL	-55	350
Gm01	54373204	Gm01	54373299	DEL	-95	567
Gm01	15605659	Gm17	22710575	BND	0	29
Gm01	44150760	Gm01	44150903	DEL	-143	57
Gm01	47349390	Gm04	5304197	BND	0	73
Gm01	41639632	Gm01	41639772	DEL	-140	39
Gm01	41885695	Gm17	11324443	BND	0	100
Gm01	45904030	Gm16	21455235	BND	0	707
Gm01	4909648	Gm07	35143523	BND	0	126
Gm01	32598395	Gm15	24459613	BND	0	114
Gm01	40884006	Gm14	29231020	BND	0	61
Gm01	1944401	Gm09	40034875	BND	0	57
Gm01	36783352	Gm02	47343154	BND	0	999
Gm01	4440377	Gm10	30181191	BND	0	64
Gm01	6309561	Gm05	38105430	BND	0	81
Gm01	19754471	Gm05	9138714	BND	0	82
Gm01	29569637	Gm02	12915434	BND	0	51
Gm01	38992802	Gm16	26001424	BND	0	48
Gm01	39150966	Gm18	25796687	BND	0	44
Gm01	48294849	Gm11	6828801	BND	0	36
Gm01	54453784	Gm05	15478637	BND	0	55
Gm01	53269977	Gm16	6075206	BND	0	43
Gm01	1285878	Gm18	56922019	BND	0	32
Gm01	4068001	Gm20	31258539	BND	0	46
Gm01	15473242	Gm02	42067792	BND	0	43
Gm01	32988701	Gm12	14143801	BND	0	59
Gm01	38683562	Gm14	10588349	BND	0	34
Gm01	44298786	Gm03	4504461	BND	0	61
Gm01	17553232	scaffold_1240	4647	BND	0	49
Gm01	38451016	Gm01	38451329	DEL	-313	29
Gm01	39108542	Gm01	39108806	DEL	-264	20
Gm01	51475057	Gm11	4029237	BND	0	29
Gm01	3748761	Gm01	3748761	INS	53	999
Gm01	4425346	Gm18	6928027	BND	0	31
Gm01	5208226	Gm04	13682988	BND	0	44
Gm01	10122426	Gm05	32762013	BND	0	25
Gm01	16171125	Gm02	18660667	BND	0	98
Gm01	29740331	Gm19	27114164	BND	0	27
Gm01	47344986	Gm16	32410727	BND	0	38
Gm01	48405737	Gm19	17204793	BND	0	90
Gm01	17741394	Gm01	19169175	INV	1427781	94
Gm01	12344604	Gm06	26839834	BND	0	39
Gm01	22509873	Gm03	15291247	BND	0	139
Gm01	31233642	Gm20	33552493	BND	0	28
Gm01	33864505	Gm14	34280766	BND	0	21
Gm02	37854508	Gm02	37854564	DEL	-56	635
Gm02	37922029	Gm02	37922033	INS	74	739
Gm02	42352992	Gm02	42353047	DEL	-55	324
Gm02	27202654	Gm05	28203647	BND	0	70
Gm02	27204885	Gm02	27204948	DEL	-63	476
Gm02	39950882	Gm02	39950884	INS	53	509
Gm02	44018709	Gm02	44019283	DEL	-574	30
Gm02	16689047	Gm19	36763952	BND	0	44
Gm02	32464747	Gm14	10950680	BND	0	61
Gm02	32913982	Gm02	32914037	DEL	-55	659
Gm02	6352447	Gm02	6352448	INS	60	446
Gm02	13741498	Gm02	13741568	DEL	-70	373
Gm02	25720408	Gm02	25722213	DUP	1805	32
Gm02	30452182	Gm02	30452312	DEL	-130	194
Gm02	13527057	Gm09	3907156	BND	0	58
Gm02	23414718	Gm02	23414814	DEL	-96	48
Gm02	13527057	Gm04	37005039	BND	0	54
Gm02	22927918	Gm02	22928010	DEL	-92	108
Gm02	21916277	Gm17	20387474	BND	0	379
Gm02	17377937	Gm15	33870399	BND	0	42
Gm02	38981467	Gm02	38982704	DEL	-1237	215
Gm02	40004180	Gm13	37139797	BND	0	125
Gm02	23845580	Gm02	23845680	DEL	-100	225
Gm02	51031008	Gm14	724187	BND	0	114
Gm02	6939160	Gm09	36339940	BND	0	76
Gm02	7168343	Gm02	7172746	INV	4403	24
Gm02	48498827	Gm14	3555048	BND	0	62
Gm02	7120755	Gm08	20974087	BND	0	28
Gm02	18402404	Gm06	20328184	BND	0	87
Gm02	31898237	Gm18	34597545	BND	0	46
Gm02	40054389	Gm16	27949617	BND	0	21
Gm02	44891903	Gm14	47001953	BND	0	129
Gm02	25719526	Gm02	25737355	DEL	-17829	150
Gm02	13488312	Gm09	32034040	BND	0	118
Gm02	37099041	Gm18	46365516	BND	0	187
Gm02	37642791	Gm11	17809291	BND	0	96
Gm02	41912090	Gm20	41166223	BND	0	122
Gm02	46342674	Gm19	5764592	BND	0	44
Gm02	46561972	Gm14	5684977	BND	0	76
Gm02	8102328	Gm07	17697798	BND	0	41
Gm02	47099108	Gm14	5083579	BND	0	36
Gm02	47109272	Gm14	5076603	BND	0	70
Gm02	16302062	Gm02	16302143	DEL	-81	129
Gm02	5906518	Gm16	30550449	BND	0	26
Gm02	27841744	Gm02	35162328	DUP	7320584	28
Gm02	27898820	Gm04	39274488	BND	0	48
Gm02	34831804	Gm02	34832095	DUP	291	165
Gm02	44605305	Gm03	37134064	BND	0	64
Gm02	24676313	Gm02	24676321	INS	unknown	653
Gm02	39317139	Gm03	24090200	BND	0	247
Gm02	1514924	Gm19	15101015	BND	0	34
Gm02	6335217	Gm01	40434874	BND	0	51
Gm02	7048522	Gm16	32256403	BND	0	76
Gm02	7804606	Gm09	9463088	BND	0	51
Gm02	14157027	Gm12	24384465	BND	0	59
Gm02	15514974	Gm02	15517755	DEL	-2781	94
Gm02	37643156	Gm11	17809552	BND	0	96
Gm02	44292434	Gm02	44292690	DUP	256	253
Gm02	45708607	Gm03	8407546	BND	0	39
Gm02	11276080	Gm15	39013821	BND	0	196
Gm02	25716868	Gm02	25720483	DEL	-3615	127
Gm02	2510354	Gm15	34487621	BND	0	120
Gm02	27543603	Gm09	18975308	BND	0	117
Gm02	30799429	Gm09	20871000	BND	0	25
Gm02	41073960	Gm13	10851850	BND	0	54
Gm02	47078831	Gm18	49075043	BND	0	49
Gm02	1111118	Gm09	34929169	BND	0	22
Gm02	13527057	Gm10	6643201	BND	0	233
Gm02	14572058	Gm15	44963652	BND	0	20
Gm02	16689040	Gm16	28903122	BND	0	85
Gm02	18694766	Gm13	36611025	BND	0	29
Gm02	28251765	Gm18	54213463	BND	0	170
Gm02	45580574	Gm14	47780947	BND	0	129
Gm02	4093785	Gm16	26778634	BND	0	249
Gm02	15069180	Gm10	2228035	BND	0	21
Gm02	20871051	Gm17	17522542	BND	0	154
Gm02	23886967	Gm01	14049950	BND	0	42
Gm02	27178833	Gm08	20982326	BND	0	23
Gm02	32155678	Gm10	17882287	BND	0	159
Gm02	35149758	Gm03	12408145	BND	0	152
Gm02	35453454	Gm09	23544510	BND	0	47
Gm02	46387613	Gm02	46387670	DEL	-57	673
Gm02	5604759	Gm02	5604820	DEL	-61	404
Gm02	9003449	Gm04	30631858	BND	0	999
Gm02	6008051	scaffold_86	88339	BND	0	552
Gm02	41575011	Gm10	7642833	BND	0	722
Gm02	34915379	Gm02	34916114	DEL	-735	578
Gm02	10195315	Gm09	1841132	BND	0	833
Gm02	35190299	Gm18	6019426	BND	0	782
Gm02	2158802	Gm02	2158868	DEL	-66	944
Gm02	22758817	Gm02	22760704	DUP	1887	715
Gm02	39218157	Gm02	39218209	DEL	-52	850
Gm02	18527471	Gm01	22317925	BND	0	140
Gm02	34665940	Gm02	34665940	INS	unknown	821
Gm02	38406090	Gm16	23503140	BND	0	89
Gm02	39118413	Gm05	23887410	BND	0	43
Gm02	2215118	Gm02	2215118	INS	63	609
Gm02	17911959	Gm15	23300862	BND	0	250
Gm02	33042740	Gm04	42100495	BND	0	253
Gm02	36165622	Gm02	36169142	DEL	-3520	78
Gm02	15685790	Gm05	31518525	BND	0	619
Gm02	35176066	Gm12	7769936	BND	0	678
Gm02	24702163	Gm04	32992787	BND	0	605
Gm02	36103709	Gm02	36156685	DUP	52976	349
Gm02	37274552	Gm02	37274628	DEL	-76	912
Gm02	1110538	Gm02	1110804	DEL	-266	479
Gm02	2241931	Gm02	2250748	DUP	8817	334
Gm02	35217355	Gm02	35217355	INS	57	770
Gm02	22232247	Gm02	22247341	DEL	-15094	90
Gm02	7338506	Gm14	6545667	BND	0	22
Gm02	7768615	Gm18	61460254	BND	0	454
Gm02	34565539	Gm02	34565592	DEL	-53	529
Gm02	37997839	Gm02	37997893	DEL	-54	447
Gm02	37411336	Gm02	37411432	DEL	-96	358
Gm02	37929591	Gm02	37929889	DEL	-298	436
Gm02	44202401	Gm02	44202401	INS	unknown	576
Gm02	5370909	Gm02	5370985	DEL	-76	750
Gm02	38529254	Gm17	17441982	BND	0	401
Gm02	39353183	Gm02	39353183	INS	unknown	999
Gm02	2191638	Gm02	2191638	INS	82	482
Gm02	4644258	Gm02	4644337	DEL	-79	683
Gm02	18527471	Gm18	35789197	BND	0	601
Gm02	5576293	Gm02	5577371	DEL	-1078	366
Gm02	42291494	Gm02	42291660	DEL	-166	568
Gm02	1441004	Gm16	34259808	BND	0	780
Gm02	34565702	Gm02	34565754	DEL	-52	845
Gm02	34646064	Gm02	34646191	DEL	-127	510
Gm02	36932805	Gm10	16040058	BND	0	318
Gm02	34558117	Gm02	34558171	DEL	-54	615
Gm02	44462095	Gm02	44462095	INS	unknown	418
Gm02	38625992	Gm02	38626083	DEL	-91	621
Gm02	34853472	Gm08	26354514	BND	0	80
Gm02	38786334	Gm07	26265881	BND	0	80
Gm02	51176032	Gm14	528443	BND	0	340
Gm02	36032563	Gm02	36032563	INS	unknown	999
Gm02	37502752	Gm02	37502755	INS	unknown	999
Gm02	35769083	Gm02	35769083	INS	unknown	999
Gm02	37886873	Gm02	37886873	INS	unknown	999
Gm02	36492945	Gm02	36492945	INS	unknown	999
Gm02	35172735	Gm02	35172738	INS	59	481
Gm02	34272881	Gm18	8445374	BND	0	173
Gm02	34575008	Gm02	34575008	INS	unknown	374
Gm02	43674545	Gm15	45972958	BND	0	432
Gm02	33776047	Gm02	33776205	DEL	-158	199
Gm02	34900516	Gm02	34900647	DEL	-131	558
Gm02	35774650	Gm02	35775121	DEL	-471	418
Gm02	32583497	Gm02	32583497	INS	unknown	999
Gm02	36446953	Gm02	36446953	INS	unknown	999
Gm02	36560643	Gm02	36560643	INS	unknown	999
Gm02	37890807	Gm02	37890807	INS	unknown	999
Gm02	44087471	Gm02	44088369	DEL	-898	999
Gm02	46378773	Gm02	46384522	DEL	-5749	999
Gm02	35921723	Gm02	35921723	INS	unknown	999
Gm02	35651073	Gm02	35651073	INS	unknown	999
Gm02	36569550	Gm02	36569550	INS	unknown	999
Gm02	39274653	Gm02	39276622	DEL	-1969	999
Gm02	7172305	Gm13	32788368	BND	0	272
Gm02	36284378	Gm02	36284432	DEL	-54	240
Gm02	47539587	Gm18	54577030	BND	0	175
Gm02	20563971	Gm02	20567619	DEL	-3648	141
Gm02	23782728	Gm02	23782819	DEL	-91	187
Gm02	34763277	Gm02	34763277	INS	72	258
Gm02	1702759	Gm02	1702860	DEL	-101	401
Gm02	39447291	Gm02	39447353	DEL	-62	503
Gm02	2176582	Gm02	2176635	DEL	-53	537
Gm02	17652986	Gm02	17661832	DEL	-8846	183
Gm02	26354908	Gm02	26355140	DEL	-232	29
Gm02	34634592	Gm02	34639974	DEL	-5382	999
Gm02	34536249	Gm02	34536249	INS	unknown	999
Gm02	37286146	Gm02	37289593	DEL	-3447	999
Gm02	36002934	Gm02	36005062	DEL	-2128	999
Gm02	35831419	Gm02	35831419	INS	unknown	999
Gm02	37387608	Gm02	37387608	INS	unknown	999
Gm02	14053465	Gm02	14053465	INS	188	999
Gm02	36474881	Gm02	36474881	INS	unknown	999
Gm02	34835221	Gm02	34842660	DEL	-7439	999
Gm02	34889866	Gm02	34889866	INS	187	999
Gm02	35730848	Gm02	35730848	INS	unknown	999
Gm02	13851936	Gm02	13851936	INS	114	393
Gm02	35969614	Gm02	35969666	DEL	-52	329
Gm02	34668494	Gm02	34668572	DEL	-78	163
Gm02	42246393	Gm02	42246520	DEL	-127	584
Gm02	5556753	Gm02	5556753	INS	unknown	412
Gm02	34852301	Gm02	34852446	DEL	-145	125
Gm02	11980399	Gm15	15581873	BND	0	41
Gm02	23536655	Gm02	23536655	INS	unknown	411
Gm02	34918290	Gm02	34935734	DEL	-17444	999
Gm02	35707958	Gm02	35713201	DEL	-5243	999
Gm02	34627753	Gm02	34630037	DEL	-2284	999
Gm02	34665938	Gm02	34667128	DEL	-1190	999
Gm02	34631488	Gm02	34631644	DEL	-156	999
Gm02	35202679	Gm02	35208302	DEL	-5623	396
Gm02	38407921	Gm02	38407921	INS	unknown	999
Gm02	38828856	Gm02	38828856	INS	unknown	999
Gm02	5553249	Gm02	5554291	DEL	-1042	999
Gm02	39449846	Gm02	39451003	DEL	-1157	741
Gm02	33742686	Gm02	33743607	DEL	-921	999
Gm02	39315343	Gm02	39315550	DEL	-207	999
Gm02	47208704	Gm02	47217893	DEL	-9189	999
Gm02	35671038	Gm02	35671038	INS	unknown	999
Gm02	37283023	Gm02	37283023	INS	unknown	999
Gm02	45925629	Gm02	45926087	DEL	-458	999
Gm02	34519632	Gm02	34520171	DEL	-539	999
Gm02	39336556	Gm02	39336556	INS	unknown	999
Gm02	46460165	Gm02	46460165	INS	73	999
Gm02	44343817	Gm02	44344700	DEL	-883	960
Gm02	13754373	Gm02	13756301	DEL	-1928	903
Gm02	8021253	Gm18	61297757	BND	0	173
Gm02	38343534	Gm20	30505715	BND	0	990
Gm02	37630330	Gm02	37630330	INS	unknown	999
Gm02	38763655	Gm02	38763661	INS	unknown	999
Gm02	39538760	Gm02	39539764	DEL	-1004	966
Gm02	45726427	Gm12	8377016	BND	0	999
Gm02	46385649	Gm02	46386584	DEL	-935	999
Gm02	6973278	Gm16	32136483	BND	0	115
Gm02	8164014	Gm18	61195323	BND	0	39
Gm02	35483173	Gm02	35516562	DEL	-33389	104
Gm02	47222356	Gm14	4976550	BND	0	106
Gm02	36544374	Gm02	36547727	DEL	-3353	999
Gm02	34719969	Gm02	34720290	DEL	-321	806
Gm02	42858399	Gm02	42858542	DEL	-143	999
Gm02	44171029	Gm02	44171044	INS	114	633
Gm02	35080566	Gm02	35080586	INS	unknown	999
Gm02	13823216	Gm09	7712578	BND	0	848
Gm02	36965428	Gm08	22400107	BND	0	999
Gm02	30068555	Gm02	30069179	DEL	-624	999
Gm02	6839272	Gm20	17680080	BND	0	133
Gm02	36759512	Gm02	36759512	INS	unknown	999
Gm02	5533370	Gm02	5533584	DEL	-214	808
Gm02	28219215	Gm17	16914862	BND	0	809
Gm02	13720421	Gm18	18301169	BND	0	149
Gm02	44340952	Gm02	44341134	DEL	-182	295
Gm02	1599248	Gm09	41996642	BND	0	74
Gm02	46688223	Gm14	5559417	BND	0	66
Gm02	44459621	Gm02	44459675	DEL	-54	313
Gm02	47222053	Gm02	47222174	DEL	-121	154
Gm02	1621842	Gm02	1621935	DEL	-93	722
Gm02	49931743	Gm02	49931861	DEL	-118	682
Gm02	34895130	Gm02	34895138	INS	65	441
Gm02	36347080	Gm02	36347134	DEL	-54	343
Gm02	27396635	Gm13	11715964	BND	0	134
Gm02	45256347	Gm02	45256399	DEL	-52	88
Gm02	37302955	Gm02	37302955	INS	unknown	999
Gm02	28219215	Gm17	16990560	BND	0	999
Gm02	34667680	Gm02	34667682	INS	64	999
Gm02	44360055	Gm02	44360055	INS	439	734
Gm02	46464556	Gm02	46464556	INS	114	999
Gm02	35078984	Gm02	35079637	DEL	-653	928
Gm02	35527924	Gm02	37395165	INV	1867241	283
Gm02	34575006	Gm02	34576133	DEL	-1127	801
Gm02	15355470	Gm02	15356519	DEL	-1049	434
Gm02	40135720	Gm18	9755181	BND	0	44
Gm02	44288814	Gm19	3070334	BND	0	34
Gm02	35247628	Gm08	22862225	BND	0	616
Gm02	13739495	Gm02	13739818	DEL	-323	687
Gm02	35080558	scaffold_24	457569	BND	0	968
Gm02	32509284	Gm19	35794853	BND	0	999
Gm02	44288439	Gm19	3070277	BND	0	444
Gm02	44081678	Gm02	44086423	DEL	-4745	366
Gm02	35277358	Gm02	35278051	DEL	-693	777
Gm02	34647890	Gm01	13427058	BND	0	769
Gm02	1444505	Gm07	15150858	BND	0	120
Gm02	33338062	Gm02	33338155	DEL	-93	999
Gm02	35275340	Gm18	43552944	BND	0	556
Gm02	44383786	Gm02	44383789	INS	90	980
Gm02	31556805	Gm12	19754252	BND	0	93
Gm02	4988959	Gm18	12281782	BND	0	27
Gm02	7121144	Gm08	20974302	BND	0	52
Gm02	29673684	Gm07	21649552	BND	0	47
Gm02	34226338	Gm02	34403532	INV	177194	72
Gm02	36200686	Gm06	19979655	BND	0	25
Gm02	38721371	Gm20	10153856	BND	0	24
Gm02	44344406	Gm14	46400417	BND	0	47
Gm02	36226376	Gm02	36237220	DEL	-10844	999
Gm02	35982746	Gm02	35984223	DEL	-1477	636
Gm02	16811496	Gm11	7541631	BND	0	901
Gm02	35574879	Gm04	34674122	BND	0	185
Gm02	36541478	Gm02	36541964	DEL	-486	922
Gm02	23729440	Gm02	23729567	DEL	-127	846
Gm02	47101901	Gm14	5083158	BND	0	158
Gm02	38560160	Gm02	38565205	DEL	-5045	191
Gm02	38033839	Gm03	9708209	BND	0	740
Gm02	36103710	Gm07	18738039	BND	0	681
Gm02	37272316	Gm18	31987499	BND	0	523
Gm02	2501793	Gm14	39436691	BND	0	27
Gm02	34233768	Gm17	13767871	BND	0	21
Gm02	44305298	Gm14	46346599	BND	0	39
Gm02	45420793	Gm02	45421718	DEL	-925	245
Gm02	45708542	Gm05	15473899	BND	0	21
Gm02	44434133	Gm02	44436791	DEL	-2658	831
Gm02	44438930	Gm02	44447481	DEL	-8551	821
Gm02	34729268	Gm02	34749241	DEL	-19973	304
Gm02	34649918	Gm02	34649918	INS	unknown	999
Gm02	17188589	Gm13	18506516	BND	0	553
Gm02	31095791	Gm13	12549582	BND	0	670
Gm02	37472741	Gm19	24266538	BND	0	233
Gm02	9293975	Gm02	9293977	INS	134	999
Gm02	38935233	Gm02	38940769	DEL	-5536	130
Gm02	5506180	Gm02	5510598	DEL	-4418	292
Gm02	18527398	Gm01	22317994	BND	0	365
Gm02	44107557	Gm02	44107618	DEL	-61	669
Gm02	35927298	Gm02	35927298	INS	unknown	534
Gm02	35192707	Gm02	35193012	DEL	-305	635
Gm02	36061451	Gm02	36061652	DEL	-201	817
Gm02	34892784	Gm02	34893089	DEL	-305	588
Gm02	39850106	Gm03	15007311	BND	0	298
Gm02	8323910	Gm07	19241586	BND	0	561
Gm02	37898541	Gm02	37898639	DEL	-98	999
Gm02	5432934	Gm02	5438875	DEL	-5941	455
Gm02	13742682	Gm02	13742682	INS	202	785
Gm02	47176615	Gm12	37948526	BND	0	520
Gm02	33541483	Gm08	5691526	BND	0	372
Gm02	1360690	Gm05	17577015	BND	0	59
Gm02	17605283	Gm04	20754939	BND	0	61
Gm02	38941517	Gm02	38941517	INS	56	880
Gm02	9164084	Gm15	35489619	BND	0	37
Gm02	5610217	Gm18	23027212	BND	0	478
Gm02	35118772	Gm14	19944151	BND	0	654
Gm02	30034026	Gm02	30034026	INS	64	753
Gm02	35196524	Gm07	2274897	BND	0	499
Gm02	34811183	Gm02	34811285	DEL	-102	549
Gm02	44386284	Gm02	44386360	DEL	-76	475
Gm02	34550218	Gm17	29709231	BND	0	325
Gm02	36668896	Gm02	36672733	DEL	-3837	385
Gm02	35109203	Gm02	35109265	DEL	-62	999
Gm02	39118405	Gm02	39118412	INS	unknown	88
Gm02	17605200	Gm04	20755029	BND	0	343
Gm02	35275284	Gm18	43552857	BND	0	316
Gm02	35334652	Gm02	35334652	INS	91	533
Gm02	41609230	Gm04	37086882	BND	0	94
Gm02	34649231	Gm02	34649314	DEL	-83	891
Gm02	34558172	Gm16	28520416	BND	0	219
Gm02	44305691	Gm02	44305710	INS	58	727
Gm02	33541483	Gm05	31004892	BND	0	255
Gm02	5896093	Gm16	30535224	BND	0	23
Gm02	26343267	Gm02	26348337	INV	5070	28
Gm02	42414060	Gm14	44302192	BND	0	24
Gm02	44103654	Gm14	46169731	BND	0	28
Gm02	45200584	Gm14	47379023	BND	0	53
Gm02	31481782	Gm10	33250584	BND	0	336
Gm02	45719369	Gm02	45719425	DEL	-56	999
Gm02	14548046	Gm02	14548046	INS	90	999
Gm02	29583158	Gm02	29583289	DEL	-131	221
Gm02	15685789	Gm10	39776568	BND	0	999
Gm02	33260394	Gm07	31224429	BND	0	543
Gm02	35454007	Gm09	23544058	BND	0	394
Gm02	24726015	Gm02	24726134	DEL	-119	68
Gm02	35541530	Gm10	33744235	BND	0	102
Gm02	37471450	Gm02	37471450	INS	58	936
Gm02	29332687	Gm02	29332769	DEL	-82	168
Gm02	42720489	Gm01	49992266	BND	0	999
Gm02	42720596	Gm02	42720597	INS	185	999
Gm02	15685384	Gm10	39776564	BND	0	999
Gm02	25990646	Gm02	25990646	INS	438	999
Gm02	42720836	Gm01	49992270	BND	0	999
Gm02	51499060	Gm04	39998011	BND	0	999
Gm02	36307963	Gm04	9664876	BND	0	292
Gm02	44687842	Gm02	44688095	DEL	-253	270
Gm02	16714161	Gm11	18356065	BND	0	999
Gm02	25986834	Gm18	10789975	BND	0	999
Gm02	37472758	Gm19	24266475	BND	0	459
Gm02	13505363	Gm02	13505525	DEL	-162	162
Gm02	25988625	Gm09	17908491	BND	0	999
Gm02	36962708	Gm01	160648	BND	0	999
Gm02	20469542	Gm01	17736456	BND	0	201
Gm02	41046463	Gm18	12247050	BND	0	222
Gm02	13816662	Gm07	38049129	BND	0	113
Gm02	39564462	Gm02	48472371	DUP	8907909	63
Gm02	43828460	Gm12	9471440	BND	0	265
Gm02	14369136	Gm02	49634831	INV	35265695	793
Gm02	6767370	Gm02	6769106	DEL	-1736	874
Gm02	2830137	Gm13	39975943	BND	0	999
Gm02	38058037	Gm19	7375985	BND	0	312
Gm02	12386822	Gm18	59996902	BND	0	82
Gm02	653425	Gm10	675090	BND	0	435
Gm02	22751388	Gm02	22751783	DEL	-395	210
Gm02	51582349	Gm14	110594	BND	0	85
Gm02	17044853	Gm16	27802678	BND	0	327
Gm02	24082102	Gm02	24082159	DEL	-57	999
Gm02	17605179	Gm20	30784959	BND	0	719
Gm02	13526014	Gm02	13533227	DEL	-7213	87
Gm02	35531678	Gm02	36249112	INV	717434	381
Gm02	17222216	scaffold_796	7080	BND	0	227
Gm02	43220130	Gm14	45313802	BND	0	127
Gm02	6389113	Gm02	6389575	DEL	-462	607
Gm02	23488813	Gm18	45449616	BND	0	999
Gm02	47649153	Gm14	4168383	BND	0	101
Gm02	42381913	Gm06	20534517	BND	0	101
Gm02	45666808	Gm02	45666866	DEL	-58	999
Gm02	26470660	Gm14	16999298	BND	0	249
Gm02	41881864	Gm02	41892670	DEL	-10806	861
Gm02	23656488	Gm02	23656554	DEL	-66	999
Gm02	41921517	Gm02	41921578	DEL	-61	999
Gm02	32355496	Gm09	34725369	BND	0	395
Gm02	34367590	Gm13	41133850	BND	0	706
Gm02	7282983	Gm14	18908831	BND	0	52
Gm02	25990647	Gm06	17228697	BND	0	649
Gm02	50401771	Gm14	1312547	BND	0	481
Gm02	28396137	Gm08	24552707	BND	0	569
Gm02	22753223	Gm16	30024301	BND	0	999
Gm02	21568058	Gm01	33585644	BND	0	193
Gm02	1863579	Gm02	1863734	DEL	-155	999
Gm02	20542119	Gm10	16324038	BND	0	999
Gm02	22520191	Gm19	24133712	BND	0	118
Gm02	32651663	Gm15	22211012	BND	0	936
Gm02	44161677	Gm02	44161707	INS	51	999
Gm02	40475764	Gm18	48093987	BND	0	414
Gm02	43794685	Gm09	40571456	BND	0	834
Gm02	24023175	Gm08	18452777	BND	0	185
Gm02	23224109	Gm02	23224113	INS	155	95
Gm02	42696860	Gm02	42696860	INS	57	484
Gm02	40415549	Gm18	58237408	BND	0	347
Gm02	16922175	scaffold_934	2385	BND	0	70
Gm02	23462662	Gm02	35996760	INV	12534098	106
Gm02	38667094	Gm07	12459103	BND	0	52
Gm02	46851984	Gm02	46851989	INS	95	516
Gm02	28260294	Gm07	43352772	BND	0	559
Gm02	976351	Gm18	46432081	BND	0	438
Gm02	28961560	Gm02	28961678	DEL	-118	237
Gm02	17568425	Gm09	18032017	BND	0	140
Gm02	19303640	Gm20	18863803	BND	0	429
Gm02	21013467	Gm02	21013543	DEL	-76	992
Gm02	18864865	Gm14	38396364	BND	0	209
Gm02	48189478	Gm02	48189669	DUP	191	121
Gm02	34294123	Gm17	10889291	BND	0	513
Gm02	49483239	Gm14	48172413	BND	0	999
Gm02	6010055	Gm16	37239725	BND	0	309
Gm02	6009662	Gm05	33718750	BND	0	948
Gm02	976358	Gm01	55610089	BND	0	264
Gm02	43795082	Gm06	8285108	BND	0	999
Gm02	34293747	Gm03	47245047	BND	0	253
Gm02	40415546	Gm19	45078087	BND	0	181
Gm02	30430687	Gm02	30430757	DEL	-70	139
Gm02	5260563	Gm16	29694944	BND	0	97
Gm02	18660655	Gm01	16171126	BND	0	23
Gm02	41722745	Gm02	41723022	DEL	-277	58
Gm02	38419705	Gm06	42647367	BND	0	999
Gm02	2594849	Gm15	6183070	BND	0	239
Gm02	33382845	Gm01	4453782	BND	0	157
Gm02	31524110	Gm18	21633599	BND	0	999
Gm02	4572254	Gm16	28259848	BND	0	424
Gm02	43996065	Gm03	36620613	BND	0	216
Gm02	39261016	Gm06	47467297	BND	0	94
Gm02	49661599	Gm17	34514004	BND	0	66
Gm02	18806390	Gm04	27624937	BND	0	89
Gm02	18601965	Gm14	31279029	BND	0	30
Gm02	20427462	Gm18	28160870	BND	0	799
Gm02	17424231	Gm15	24459646	BND	0	139
Gm02	2595255	Gm18	23306636	BND	0	103
Gm02	7173288	Gm18	42547	BND	0	193
Gm02	4458697	Gm18	6762320	BND	0	75
Gm02	7000258	Gm16	32172049	BND	0	887
Gm02	7260343	Gm16	27196874	BND	0	147
Gm02	26060728	Gm09	17712224	BND	0	999
Gm02	3443795	Gm01	2860572	BND	0	846
Gm02	43996082	Gm14	4971394	BND	0	51
Gm02	42171460	scaffold_86	9893	BND	0	999
Gm02	22117354	Gm02	22119305	DEL	-1951	432
Gm02	47646580	Gm02	47647241	DUP	661	136
Gm02	36307449	Gm04	9665808	BND	0	999
Gm02	23729657	Gm02	23729781	DEL	-124	527
Gm02	43051502	Gm19	431125	BND	0	999
Gm02	26061794	Gm09	17733879	BND	0	633
Gm02	7173105	Gm18	42959	BND	0	193
Gm02	25422979	Gm07	31041993	BND	0	872
Gm02	6822385	Gm16	31881365	BND	0	96
Gm02	15299973	Gm10	2035701	BND	0	26
Gm02	35510062	Gm18	41952076	BND	0	33
Gm02	17126811	scaffold_64	42791	BND	0	230
Gm02	43051098	Gm18	25919304	BND	0	999
Gm02	3587736	Gm11	37538112	BND	0	128
Gm02	3448123	Gm01	2856958	BND	0	464
Gm02	6319511	Gm16	31112367	BND	0	26
Gm02	6351948	Gm19	9075140	BND	0	999
Gm02	49483643	Gm08	1742788	BND	0	999
Gm02	976395	Gm10	42659011	BND	0	999
Gm02	24998342	Gm10	42212836	BND	0	999
Gm02	43640273	Gm02	43640408	DEL	-135	905
Gm02	16540329	Gm16	28256576	BND	0	999
Gm02	32042558	Gm03	24331200	BND	0	64
Gm02	17722951	Gm17	16355107	BND	0	34
Gm02	19871252	Gm02	19887644	DEL	-16392	71
Gm02	28620578	Gm18	12913238	BND	0	87
Gm02	31185019	Gm15	46444181	BND	0	56
Gm02	43051116	Gm03	34719646	BND	0	30
Gm02	45700243	Gm14	47954531	BND	0	38
Gm02	50578020	Gm14	1161775	BND	0	35
Gm02	37081335	Gm12	15199787	BND	0	459
Gm02	41537568	Gm10	7665377	BND	0	468
Gm02	41537928	Gm10	7665502	BND	0	468
Gm02	386577	Gm07	19272034	BND	0	997
Gm02	5458325	Gm16	29948173	BND	0	52
Gm02	44269781	Gm19	5514809	BND	0	42
Gm02	15533873	Gm10	1829038	BND	0	61
Gm02	3829755	Gm19	34153657	BND	0	105
Gm02	5083931	Gm01	32085162	BND	0	21
Gm02	12019837	Gm10	49008726	BND	0	999
Gm02	26113521	Gm02	26131459	DEL	-17938	45
Gm02	30392079	Gm14	19159011	BND	0	41
Gm02	31777582	Gm19	24239287	BND	0	46
Gm02	32619916	Gm01	6821993	BND	0	74
Gm02	48928695	Gm13	11402582	BND	0	32
Gm02	28260317	Gm05	34387835	BND	0	999
Gm02	31517741	Gm01	33093248	BND	0	73
Gm02	33286165	Gm13	32799663	BND	0	53
Gm02	26684227	Gm02	26684281	DEL	-54	541
Gm02	47325937	Gm02	47326308	DEL	-371	872
Gm02	17648786	scaffold_276	15873	BND	0	41
Gm02	34752645	Gm19	23999972	BND	0	24
Gm02	22624235	Gm02	22624327	DEL	-92	157
Gm02	39695875	Gm02	39696001	DEL	-126	680
Gm02	42596409	Gm04	8081269	BND	0	29
Gm02	18355320	Gm02	18355822	DEL	-502	58
Gm02	30495325	Gm17	10055998	BND	0	26
Gm02	30861474	Gm02	30861916	DEL	-442	177
Gm02	17800309	Gm18	54094255	BND	0	111
Gm02	22063084	scaffold_2003	2803	BND	0	41
Gm02	35494372	Gm02	35494372	INS	56	783
Gm02	4592275	Gm02	4592548	DEL	-273	95
Gm02	6314130	Gm02	6314191	DEL	-61	558
Gm02	10779701	Gm02	10779769	DEL	-68	687
Gm02	31045783	Gm02	31045861	DEL	-78	33
Gm02	34599774	Gm08	17913567	BND	0	106
Gm02	32651701	Gm09	10795981	BND	0	459
Gm02	17046188	Gm20	4463868	BND	0	21
Gm02	27430358	Gm02	27430414	DEL	-56	74
Gm02	7157186	Gm16	32349037	BND	0	41
Gm02	16454193	Gm02	16454193	INS	unknown	658
Gm02	32619546	Gm15	20287194	BND	0	131
Gm02	39425245	Gm15	12474699	BND	0	75
Gm02	43036592	Gm14	45128291	BND	0	80
Gm02	46068186	Gm15	29042419	BND	0	52
Gm02	47343154	Gm01	36783352	BND	0	999
Gm02	2078782	Gm19	26987710	BND	0	45
Gm02	12915434	Gm01	29569637	BND	0	51
Gm02	25230580	Gm05	26886410	BND	0	24
Gm02	37321412	Gm11	12650957	BND	0	296
Gm02	43828519	Gm12	9470976	BND	0	48
Gm02	4792977	Gm16	28617029	BND	0	134
Gm02	29011721	Gm14	16160271	BND	0	42
Gm02	30238042	Gm16	10753650	BND	0	33
Gm02	42067792	Gm01	15473242	BND	0	43
Gm02	43715968	Gm18	26245280	BND	0	45
Gm02	49000335	Gm14	2974027	BND	0	22
Gm02	49183142	Gm14	2690258	BND	0	35
Gm02	10575212	Gm03	46536877	BND	0	999
Gm02	36307401	Gm17	21096969	BND	0	118
Gm02	37676177	Gm14	2691954	BND	0	548
Gm02	37724295	Gm15	24769672	BND	0	26
Gm02	45170731	Gm14	47364320	BND	0	28
Gm02	4792855	Gm16	28616654	BND	0	134
Gm02	5450559	Gm16	29936928	BND	0	32
Gm02	18660650	Gm01	16171142	BND	0	98
Gm02	20369572	Gm02	20370043	DEL	-471	43
Gm02	36338534	Gm02	36338534	INS	unknown	270
Gm02	4307818	Gm16	27474539	BND	0	133
Gm02	12947981	Gm16	3506108	BND	0	60
Gm02	37081425	Gm12	15199878	BND	0	291
Gm02	42652173	Gm02	42652333	DEL	-160	306
Gm03	636597	Gm03	636703	DEL	-106	821
Gm03	4839673	Gm16	32389958	BND	0	111
Gm03	5301702	Gm03	5301790	DEL	-88	738
Gm03	8177319	Gm03	8177456	DEL	-137	849
Gm03	20614843	Gm16	36480829	BND	0	208
Gm03	6093732	Gm19	39458822	BND	0	24
Gm03	12596713	scaffold_1702	1810	BND	0	26
Gm03	32163990	Gm06	33410637	BND	0	135
Gm03	1418747	Gm03	1418815	DEL	-68	419
Gm03	30379287	Gm15	33049003	BND	0	634
Gm03	38263484	Gm03	38263492	INS	285	416
Gm03	46724063	Gm03	46724154	DUP	91	344
Gm03	6047790	Gm03	6047850	DEL	-60	431
Gm03	21013294	Gm03	21013294	INS	63	569
Gm03	16489300	Gm03	16489367	DEL	-67	25
Gm03	6094803	Gm03	6117559	DEL	-22756	785
Gm03	6093912	Gm19	39459406	BND	0	160
Gm03	25176418	Gm18	22494785	BND	0	145
Gm03	10087383	scaffold_304	6505	BND	0	22
Gm03	9263818	Gm17	16993746	BND	0	943
Gm03	10834270	Gm10	38781467	BND	0	32
Gm03	12900707	Gm04	30409221	BND	0	67
Gm03	30880424	Gm10	29559719	BND	0	78
Gm03	4331306	Gm03	4989369	INV	658063	20
Gm03	35440188	Gm20	29447574	BND	0	53
Gm03	39479105	Gm19	42031964	BND	0	53
Gm03	20270097	Gm01	50641216	BND	0	63
Gm03	32795272	Gm13	11889941	BND	0	42
Gm03	34285582	Gm11	16188344	BND	0	21
Gm03	3677388	Gm03	3677499	DUP	111	33
Gm03	10567352	Gm03	10591758	DUP	24406	41
Gm03	20596216	Gm16	36477467	BND	0	24
Gm03	37134064	Gm02	44605305	BND	0	64
Gm03	4587943	Gm03	4588278	DEL	-335	666
Gm03	24090197	Gm02	39317142	BND	0	247
Gm03	5290544	Gm01	43368773	BND	0	59
Gm03	6618818	Gm03	6622695	DEL	-3877	234
Gm03	8407546	Gm02	45708607	BND	0	39
Gm03	13119926	Gm12	24158837	BND	0	71
Gm03	26604331	Gm03	26604331	INS	68	101
Gm03	30888076	scaffold_1079	2280	BND	0	35
Gm03	45122125	Gm03	45125082	DEL	-2957	161
Gm03	5739659	Gm05	30715603	BND	0	26
Gm03	12686029	Gm03	12705882	DEL	-19853	332
Gm03	3367740	Gm03	3370315	DEL	-2575	30
Gm03	5191847	Gm07	29410455	BND	0	37
Gm03	25681859	Gm13	2237309	BND	0	52
Gm03	33824074	Gm14	28781699	BND	0	30
Gm03	34768427	Gm17	33604809	BND	0	51
Gm03	38473128	Gm12	15299190	BND	0	46
Gm03	1984375	Gm03	1984375	INS	59	832
Gm03	3727921	Gm03	3731776	DEL	-3855	295
Gm03	2379988	Gm01	46952283	BND	0	28
Gm03	2447579	Gm01	46870111	BND	0	22
Gm03	3689192	Gm18	8088669	BND	0	140
Gm03	6990759	Gm20	26948308	BND	0	139
Gm03	8306095	Gm10	14153797	BND	0	134
Gm03	8321207	scaffold_1559	3523	BND	0	156
Gm03	43499283	Gm19	45986771	BND	0	29
Gm03	6092316	Gm19	39648143	BND	0	68
Gm03	6219914	Gm03	6219914	INS	92	21
Gm03	5674384	Gm18	50148498	BND	0	40
Gm03	9316972	Gm03	9382366	DEL	-65394	40
Gm03	12408139	Gm02	35149764	BND	0	152
Gm03	35599634	Gm03	35603247	DEL	-3613	597
Gm03	38472976	Gm12	15299607	BND	0	46
Gm03	3482499	Gm03	3485611	DUP	3112	384
Gm03	3329896	Gm06	2222891	BND	0	999
Gm03	33664302	Gm03	33664424	DEL	-122	730
Gm03	36760399	Gm05	30959359	BND	0	266
Gm03	34124693	Gm18	54577020	BND	0	215
Gm03	33666382	Gm09	19959838	BND	0	244
Gm03	3252314	Gm03	3252324	INS	60	842
Gm03	10097093	Gm03	10115461	DEL	-18368	47
Gm03	4501866	Gm03	4501965	INV	99	65
Gm03	9386332	Gm03	9386432	DEL	-100	617
Gm03	10882445	Gm03	10882593	DEL	-148	662
Gm03	21387713	Gm03	21388426	DEL	-713	98
Gm03	20596923	Gm16	36462227	BND	0	148
Gm03	36715040	Gm19	39293356	BND	0	353
Gm03	41455312	Gm03	41461804	DEL	-6492	564
Gm03	20592841	Gm16	27643034	BND	0	619
Gm03	17771259	Gm03	17771378	DEL	-119	128
Gm03	13015929	Gm03	13016482	DEL	-553	325
Gm03	39561300	Gm03	39561407	DEL	-107	999
Gm03	3908511	Gm03	3908656	DEL	-145	710
Gm03	36552547	Gm03	36552613	DEL	-66	452
Gm03	15383179	Gm03	15383272	DEL	-93	547
Gm03	6083943	Gm19	39492560	BND	0	418
Gm03	47158895	Gm03	47158950	DEL	-55	624
Gm03	20081253	Gm09	20776942	BND	0	45
Gm03	29646999	Gm01	9678836	BND	0	999
Gm03	667145	Gm03	667342	DEL	-197	335
Gm03	7527119	Gm08	35435636	BND	0	570
Gm03	7532770	Gm20	27664493	BND	0	546
Gm03	20591912	Gm16	36473596	BND	0	456
Gm03	20594627	Gm16	36476310	BND	0	338
Gm03	8999328	Gm14	28594859	BND	0	164
Gm03	20161791	Gm03	20161861	DEL	-70	64
Gm03	33664949	Gm03	33665040	DUP	91	136
Gm03	24142288	Gm07	16886403	BND	0	701
Gm03	226374	Gm03	226460	DEL	-86	331
Gm03	36982740	Gm19	39579858	BND	0	999
Gm03	3343197	Gm10	45289743	BND	0	999
Gm03	2103093	Gm20	33609447	BND	0	251
Gm03	41517355	Gm03	41517355	INS	unknown	999
Gm03	36982685	Gm19	39579664	BND	0	575
Gm03	39479341	Gm19	42032106	BND	0	999
Gm03	12846877	Gm14	35669207	BND	0	999
Gm03	20609743	Gm08	7890664	BND	0	999
Gm03	6107858	Gm19	39467541	BND	0	693
Gm03	10415442	Gm07	19294482	BND	0	999
Gm03	40287186	Gm09	35811426	BND	0	999
Gm03	25282711	Gm12	7532866	BND	0	999
Gm03	7790559	Gm03	7791943	DEL	-1384	427
Gm03	15562989	Gm11	24041586	BND	0	47
Gm03	25278416	Gm12	7538463	BND	0	870
Gm03	31573711	Gm09	35429051	BND	0	148
Gm03	20366504	Gm15	34444936	BND	0	999
Gm03	41186151	Gm06	9072004	BND	0	66
Gm03	40825973	Gm03	40826102	DEL	-129	123
Gm03	6084975	Gm03	6085120	DEL	-145	108
Gm03	21057463	Gm03	21057463	INS	110	34
Gm03	2509689	Gm03	2513416	DEL	-3727	999
Gm03	4048462	Gm03	4048547	DEL	-85	182
Gm03	3343202	Gm08	3116538	BND	0	622
Gm03	3517521	Gm03	3517523	INS	212	999
Gm03	31930959	Gm12	10304142	BND	0	183
Gm03	20609784	Gm08	7891188	BND	0	999
Gm03	22338069	Gm11	23430438	BND	0	109
Gm03	571373	Gm19	37527690	BND	0	999
Gm03	2763580	Gm18	49462197	BND	0	23
Gm03	23790231	Gm10	7348534	BND	0	57
Gm03	43743789	Gm19	46220563	BND	0	61
Gm03	39279910	Gm19	41823497	BND	0	901
Gm03	36874520	Gm03	36874522	INS	161	999
Gm03	3349988	Gm18	56056587	BND	0	736
Gm03	2301657	Gm01	47057072	BND	0	69
Gm03	9169765	Gm10	46614525	BND	0	37
Gm03	11701679	Gm01	24101090	BND	0	27
Gm03	13958579	Gm03	13958941	DEL	-362	84
Gm03	38418737	Gm19	41022004	BND	0	20
Gm03	20594582	Gm16	36476247	BND	0	958
Gm03	21386305	Gm01	664195	BND	0	781
Gm03	21854269	Gm01	33988296	BND	0	700
Gm03	6102790	Gm19	30470383	BND	0	504
Gm03	3328250	Gm03	3328305	DEL	-55	894
Gm03	3772497	scaffold_23	655878	BND	0	335
Gm03	31435289	Gm13	36610979	BND	0	999
Gm03	9763434	Gm12	32454604	BND	0	846
Gm03	40348563	Gm07	15504045	BND	0	999
Gm03	3349998	Gm03	3355220	DEL	-5222	198
Gm03	7619583	Gm03	7650819	DUP	31236	51
Gm03	9708175	Gm02	38033873	BND	0	740
Gm03	36784048	Gm03	36784254	DEL	-206	307
Gm03	39735799	Gm03	39736854	DEL	-1055	999
Gm03	3853303	Gm12	5652156	BND	0	74
Gm03	12900715	Gm16	22407670	BND	0	64
Gm03	13593153	Gm03	13595096	DEL	-1943	228
Gm03	19547125	Gm03	19597370	INV	50245	28
Gm03	21079424	scaffold_1052	4937	BND	0	31
Gm03	28780402	Gm03	28780602	DEL	-200	176
Gm03	46873887	Gm19	49542232	BND	0	999
Gm03	1415656	Gm03	1442858	INV	27202	536
Gm03	6106937	Gm19	30430762	BND	0	372
Gm03	3461919	Gm03	3480907	DEL	-18988	448
Gm03	15007311	Gm02	39850106	BND	0	298
Gm03	15583338	Gm07	20393800	BND	0	953
Gm03	36754882	Gm03	36755042	DEL	-160	622
Gm03	47765701	Gm03	47765701	INS	unknown	640
Gm03	3069875	Gm03	3069875	INS	unknown	935
Gm03	27467129	Gm18	22989493	BND	0	176
Gm03	3871292	Gm03	3871936	INV	644	999
Gm03	17646067	Gm12	17008341	BND	0	453
Gm03	37899982	Gm03	37900524	DEL	-542	899
Gm03	924448	Gm03	926105	DEL	-1657	53
Gm03	3772497	Gm11	28723652	BND	0	239
Gm03	6623834	Gm03	6625145	DEL	-1311	55
Gm03	21050859	scaffold_24	338413	BND	0	30
Gm03	21051047	Gm20	2504244	BND	0	29
Gm03	25228460	Gm01	15171689	BND	0	26
Gm03	25313108	Gm18	9055032	BND	0	23
Gm03	25688299	Gm03	30088120	INV	4399821	25
Gm03	31224895	Gm01	53546930	BND	0	34
Gm03	45953903	Gm13	42819501	BND	0	24
Gm03	23164146	Gm18	19828214	BND	0	998
Gm03	10798327	Gm08	34934407	BND	0	118
Gm03	16819299	Gm15	25715585	BND	0	374
Gm03	1238722	Gm15	26319280	BND	0	800
Gm03	34399541	Gm06	21495388	BND	0	159
Gm03	9169483	Gm03	9169539	DEL	-56	999
Gm03	45487458	Gm03	45487557	DEL	-99	787
Gm03	36945010	Gm03	36945010	INS	58	864
Gm03	3740705	Gm03	3740705	INS	90	999
Gm03	5849836	Gm01	36122310	BND	0	41
Gm03	32476453	Gm04	14333550	BND	0	302
Gm03	1366080	Gm03	1366147	DEL	-67	815
Gm03	36630348	Gm03	36630364	INS	83	481
Gm03	29709524	Gm12	26022501	BND	0	999
Gm03	14315780	Gm20	21112607	BND	0	999
Gm03	46942450	Gm03	46942652	DEL	-202	999
Gm03	14430024	Gm03	14430024	INS	51	990
Gm03	1015	Gm17	16314553	BND	0	999
Gm03	8384145	Gm03	8388712	INV	4567	999
Gm03	36821122	Gm03	36821122	INS	unknown	999
Gm03	41054513	Gm03	41054933	DEL	-420	999
Gm03	25137547	Gm03	25154865	DEL	-17318	999
Gm03	1413499	Gm03	1415330	DEL	-1831	999
Gm03	36716382	Gm03	36716382	INS	unknown	999
Gm03	19843495	Gm03	19843563	DEL	-68	256
Gm03	2043074	Gm16	31131412	BND	0	369
Gm03	22919855	Gm03	22919918	DEL	-63	135
Gm03	36764667	Gm03	36764921	DEL	-254	999
Gm03	6388643	Gm12	37811918	BND	0	999
Gm03	692380	Gm03	693124	DEL	-744	999
Gm03	36746794	Gm03	36760444	DEL	-13650	576
Gm03	41449925	Gm03	41450108	DEL	-183	999
Gm03	1946178	Gm03	1946178	INS	134	999
Gm03	3602836	Gm08	37048482	BND	0	999
Gm03	15390782	Gm18	6611536	BND	0	999
Gm03	13751625	Gm03	13755080	DEL	-3455	188
Gm03	3622549	Gm18	38109160	BND	0	999
Gm03	4107411	Gm03	4183359	DUP	75948	337
Gm03	668811	Gm19	37424455	BND	0	999
Gm03	36870297	Gm03	36870297	INS	144	856
Gm03	36820253	Gm03	36820365	DEL	-112	999
Gm03	46978738	Gm03	46979456	DEL	-718	999
Gm03	43237338	Gm07	36889707	BND	0	999
Gm03	36557395	Gm03	36557395	INS	64	999
Gm03	36767725	Gm03	36767725	INS	56	999
Gm03	43237283	Gm07	36889679	BND	0	999
Gm03	36898322	Gm03	36898377	DEL	-55	999
Gm03	3377047	Gm03	3517484	DEL	-140437	999
Gm03	12189571	Gm08	25945568	BND	0	999
Gm03	45307515	Gm06	9164437	BND	0	116
Gm03	40299365	Gm19	42862614	BND	0	181
Gm03	36739999	Gm03	36740117	DEL	-118	999
Gm03	13558592	Gm17	20517319	BND	0	999
Gm03	3621903	Gm19	5705326	BND	0	999
Gm03	36827079	Gm03	36827980	DEL	-901	674
Gm03	5179877	Gm05	32624337	BND	0	92
Gm03	1918690	Gm03	1918690	INS	unknown	999
Gm03	511295	Gm03	511295	INS	unknown	999
Gm03	36817302	Gm03	36817924	DEL	-622	999
Gm03	3429119	Gm03	3494745	DEL	-65626	999
Gm03	3622765	Gm19	5706261	BND	0	999
Gm03	36842475	Gm03	36842535	DEL	-60	999
Gm03	36433057	Gm03	36433122	DEL	-65	999
Gm03	38558809	Gm03	38558937	DEL	-128	999
Gm03	12189496	Gm08	25945639	BND	0	999
Gm03	9228014	Gm03	9282388	DUP	54374	258
Gm03	36696599	Gm03	36696771	DEL	-172	999
Gm03	2102809	Gm20	33609733	BND	0	118
Gm03	45912645	Gm03	45912728	DEL	-83	999
Gm03	9664526	Gm03	9754922	DUP	90396	103
Gm03	30957791	Gm20	45876446	BND	0	40
Gm03	8639010	Gm01	41128330	BND	0	150
Gm03	14343879	Gm10	13625606	BND	0	150
Gm03	47127240	Gm19	49802827	BND	0	94
Gm03	3623487	Gm19	5706664	BND	0	999
Gm03	36534438	Gm03	36534438	INS	66	999
Gm03	10837889	Gm10	38785006	BND	0	999
Gm03	16993196	Gm03	16993337	INV	141	232
Gm03	5963557	Gm10	39521778	BND	0	218
Gm03	7845845	Gm12	25289522	BND	0	171
Gm03	34124640	Gm18	6910584	BND	0	999
Gm03	15848833	Gm03	15848836	INS	unknown	999
Gm03	40702133	Gm19	43205150	BND	0	136
Gm03	1963168	Gm07	7365634	BND	0	111
Gm03	34810301	Gm10	4242055	BND	0	921
Gm03	18821454	Gm15	14679578	BND	0	999
Gm03	5822282	Gm03	5822833	DUP	551	194
Gm03	20071153	scaffold_1305	104	BND	0	233
Gm03	5526736	Gm01	43141811	BND	0	105
Gm03	3851523	Gm12	39917131	BND	0	999
Gm03	24894752	Gm15	20956309	BND	0	159
Gm03	46069115	Gm06	27767874	BND	0	89
Gm03	20639759	scaffold_291	98	BND	0	155
Gm03	30227759	Gm09	23179187	BND	0	299
Gm03	20497718	Gm08	43748816	BND	0	183
Gm03	5739682	Gm20	28399071	BND	0	96
Gm03	34756806	Gm17	34045646	BND	0	125
Gm03	36629543	Gm03	36629543	INS	77	999
Gm03	3664258	scaffold_81	60169	BND	0	953
Gm03	20859732	Gm18	8212083	BND	0	999
Gm03	3664262	Gm05	24953245	BND	0	999
Gm03	2769219	Gm05	35814086	BND	0	405
Gm03	39652322	Gm19	42159723	BND	0	139
Gm03	6605176	Gm12	34291643	BND	0	290
Gm03	712851	Gm03	713044	DEL	-193	701
Gm03	36911805	Gm03	36911808	INS	96	726
Gm03	44169890	Gm03	44169996	DUP	106	662
Gm03	20443979	scaffold_2094	93	BND	0	683
Gm03	2567895	Gm03	2671099	INV	103204	326
Gm03	8456818	Gm19	30199465	BND	0	52
Gm03	4966193	Gm10	5552428	BND	0	176
Gm03	22632920	Gm14	24573383	BND	0	105
Gm03	12119810	Gm03	12119874	DEL	-64	242
Gm03	3577567	Gm03	3577567	INS	81	999
Gm03	36613828	Gm03	36613829	INS	54	884
Gm03	36630400	Gm03	36630402	INS	116	800
Gm03	1296648	Gm03	1296787	DEL	-139	325
Gm03	3044103	Gm07	7626761	BND	0	97
Gm03	11837862	Gm20	3643017	BND	0	733
Gm03	34719336	Gm18	25919297	BND	0	824
Gm03	42149646	Gm03	42149706	DEL	-60	587
Gm03	11338166	Gm03	11338218	DEL	-52	356
Gm03	3662439	Gm03	3662540	DEL	-101	943
Gm03	23777049	Gm01	8135319	BND	0	349
Gm03	1916213	Gm03	1916283	DEL	-70	575
Gm03	1188893	Gm12	14868379	BND	0	213
Gm03	45062288	Gm16	28738423	BND	0	488
Gm03	1903605	Gm10	14392031	BND	0	507
Gm03	4258146	Gm05	30909704	BND	0	20
Gm03	9739343	Gm03	9744668	DEL	-5325	37
Gm03	36621009	Gm12	3198015	BND	0	462
Gm03	9749615	Gm03	9749670	DEL	-55	999
Gm03	23501234	Gm07	31549574	BND	0	216
Gm03	4811750	Gm03	4811809	DEL	-59	999
Gm03	37132668	Gm03	37132782	DEL	-114	486
Gm03	1418325	Gm03	1418384	DEL	-59	555
Gm03	41122237	Gm06	14907447	BND	0	260
Gm03	230739	Gm03	230808	DEL	-69	601
Gm03	3069886	Gm19	2299949	BND	0	270
Gm03	17331004	Gm03	17331004	INS	80	529
Gm03	4276021	Gm03	4276118	DEL	-97	999
Gm03	11641422	Gm14	15255688	BND	0	67
Gm03	18119647	Gm17	1731053	BND	0	999
Gm03	43437158	Gm14	48887566	BND	0	999
Gm03	47245047	Gm02	34293747	BND	0	253
Gm03	6136880	Gm20	1470133	BND	0	154
Gm03	3069865	Gm19	2300605	BND	0	270
Gm03	2058635	Gm09	10795002	BND	0	999
Gm03	18119224	Gm01	50591320	BND	0	999
Gm03	11732908	Gm03	11733196	DEL	-288	999
Gm03	3525048	Gm11	18388192	BND	0	999
Gm03	36620613	Gm02	43996065	BND	0	216
Gm03	46109012	Gm18	15719640	BND	0	91
Gm03	3544554	Gm03	3544739	DEL	-185	999
Gm03	9258979	Gm06	29521254	BND	0	999
Gm03	46108564	Gm04	4635435	BND	0	999
Gm03	25199357	Gm16	28252573	BND	0	999
Gm03	14288661	Gm15	21721901	BND	0	999
Gm03	1413927	Gm07	6700203	BND	0	456
Gm03	46237454	Gm18	12727169	BND	0	65
Gm03	44606307	Gm19	47146766	BND	0	246
Gm03	3508592	Gm03	3508592	INS	59	999
Gm03	30638104	Gm03	30638179	DEL	-75	999
Gm03	2078619	Gm03	2228073	INV	149454	999
Gm03	7579246	Gm03	41588526	DUP	34009280	134
Gm03	3604007	Gm03	3604012	INS	78	999
Gm03	24637702	Gm16	17844510	BND	0	999
Gm03	1413741	Gm07	6699829	BND	0	456
Gm03	5814634	Gm10	1405460	BND	0	105
Gm03	21050992	Gm15	49356210	BND	0	24
Gm03	46874005	Gm10	35405523	BND	0	72
Gm03	1882000	Gm18	61729685	BND	0	999
Gm03	19542678	Gm07	21614157	BND	0	999
Gm03	3602226	Gm03	3602595	DEL	-369	727
Gm03	34719705	Gm19	431130	BND	0	999
Gm03	29877631	Gm14	17578928	BND	0	98
Gm03	8060851	Gm03	8061150	DEL	-299	779
Gm03	39322585	Gm09	5028999	BND	0	999
Gm03	40975206	Gm19	43483409	BND	0	45
Gm03	42143981	Gm10	4143666	BND	0	59
Gm03	3657232	Gm03	3657232	INS	unknown	999
Gm03	11729926	Gm03	11733196	DEL	-3270	999
Gm03	36562754	Gm10	37094906	BND	0	999
Gm03	27188926	Gm07	15926055	BND	0	810
Gm03	3675184	Gm18	4132323	BND	0	72
Gm03	4566393	Gm19	42890780	BND	0	52
Gm03	8116224	Gm19	23915368	BND	0	22
Gm03	9669965	Gm16	21879859	BND	0	56
Gm03	22345264	Gm05	6530527	BND	0	38
Gm03	27395977	Gm19	37224916	BND	0	42
Gm03	29524267	Gm16	23836956	BND	0	81
Gm03	2013050	Gm03	2013172	DEL	-122	926
Gm03	1976179	Gm03	1976348	DEL	-169	999
Gm03	19274445	Gm03	19278325	DEL	-3880	322
Gm03	24331191	Gm02	32042567	BND	0	64
Gm03	33911525	Gm16	26974613	BND	0	668
Gm03	22254134	Gm20	5161901	BND	0	180
Gm03	28907710	Gm16	27149921	BND	0	29
Gm03	34719646	Gm02	43051116	BND	0	30
Gm03	45969019	Gm03	45969019	INS	159	863
Gm03	47304315	Gm19	50017997	BND	0	50
Gm03	30877222	Gm16	30404612	BND	0	999
Gm03	1881996	Gm18	61730069	BND	0	999
Gm03	15461717	Gm18	31039647	BND	0	716
Gm03	27941777	Gm20	23395241	BND	0	163
Gm03	29875773	Gm20	12459843	BND	0	968
Gm03	27968672	Gm18	6538748	BND	0	388
Gm03	1903605	Gm03	1904042	DEL	-437	726
Gm03	41122277	Gm06	14907811	BND	0	260
Gm03	34454822	Gm12	26051484	BND	0	147
Gm03	27969024	Gm18	6538888	BND	0	388
Gm03	21363218	Gm03	21363344	DEL	-126	417
Gm03	17320846	Gm01	17975029	BND	0	53
Gm03	727121	Gm03	732514	DUP	5393	55
Gm03	2959998	Gm17	33875773	BND	0	39
Gm03	3461553	Gm03	3480057	DUP	18504	44
Gm03	36295836	Gm19	38859918	BND	0	27
Gm03	39652502	Gm19	42160094	BND	0	40
Gm03	42278495	Gm15	2022693	BND	0	26
Gm03	44805441	Gm19	47378669	BND	0	22
Gm03	47244999	Gm17	10889343	BND	0	692
Gm03	1877663	Gm20	14382729	BND	0	999
Gm03	41588526	Gm04	24200192	BND	0	639
Gm03	3194255	Gm18	42615620	BND	0	443
Gm03	13866859	Gm17	14564119	BND	0	145
Gm03	4989200	Gm03	5031429	DUP	42229	122
Gm03	17095532	Gm10	35808279	BND	0	52
Gm03	40903121	Gm10	7671764	BND	0	823
Gm03	31287116	Gm16	26032158	BND	0	725
Gm03	6084029	Gm19	39638732	BND	0	115
Gm03	1129560	Gm03	1129560	INS	54	999
Gm03	6257254	Gm15	20062675	BND	0	24
Gm03	6587611	Gm16	25809334	BND	0	29
Gm03	23520074	Gm12	24158456	BND	0	99
Gm03	28240937	Gm01	29924563	BND	0	62
Gm03	33375677	Gm09	20730206	BND	0	90
Gm03	5413975	Gm03	5414060	DEL	-85	385
Gm03	17497502	Gm03	17497596	DEL	-94	837
Gm03	36479056	Gm03	36479110	DEL	-54	91
Gm03	38996131	Gm19	41552140	BND	0	40
Gm03	15315451	Gm19	37688055	BND	0	48
Gm03	11532522	Gm03	11532584	DEL	-62	109
Gm03	4268787	Gm03	4999984	INV	731197	29
Gm03	4757526	Gm03	4757604	DEL	-78	93
Gm03	29548503	Gm03	29548585	DEL	-82	71
Gm03	30264830	Gm03	30265053	DEL	-223	925
Gm03	8118372	Gm19	23915782	BND	0	26
Gm03	6245307	Gm16	34242894	BND	0	81
Gm03	3689100	Gm10	11331703	BND	0	55
Gm03	5674873	Gm06	37585028	BND	0	38
Gm03	36167479	Gm13	5448071	BND	0	30
Gm03	257305	Gm03	257584	DEL	-279	577
Gm03	15920995	Gm11	28380392	BND	0	29
Gm03	29593060	Gm16	23935481	BND	0	41
Gm03	46847579	Gm06	3207071	BND	0	21
Gm03	2043078	Gm17	24027646	BND	0	55
Gm03	3034749	Gm03	3034749	INS	58	999
Gm03	4504461	Gm01	44298786	BND	0	61
Gm03	4916013	Gm12	34200781	BND	0	33
Gm03	8099370	Gm10	18456729	BND	0	36
Gm03	21227004	Gm06	35730765	BND	0	32
Gm03	41124383	Gm19	43637679	BND	0	22
Gm03	1436321	Gm03	1436495	DEL	-174	440
Gm03	5963687	Gm12	16608449	BND	0	35
Gm03	17502633	Gm16	23302849	BND	0	39
Gm03	30665881	Gm03	30666415	DEL	-534	595
Gm03	45061835	Gm06	7181201	BND	0	999
Gm03	46536877	Gm02	10575212	BND	0	999
Gm03	848337	Gm03	848398	DEL	-61	999
Gm03	9793758	Gm03	9793841	DEL	-83	999
Gm03	1917495	Gm03	1917792	DEL	-297	479
Gm03	4330377	Gm18	8240130	BND	0	23
Gm03	12981570	Gm07	41722652	BND	0	141
Gm03	29702243	Gm04	29537308	BND	0	47
Gm03	33598405	Gm04	9633304	BND	0	20
Gm03	35311564	Gm15	14927424	BND	0	20
Gm03	41367960	Gm11	1143166	BND	0	32
Gm03	45663020	Gm19	48300675	BND	0	28
Gm03	18722522	Gm19	27177954	BND	0	92
Gm03	15291247	Gm01	22509873	BND	0	139
Gm03	15291247	Gm12	26728796	BND	0	168
Gm04	4482001	Gm04	4482094	DEL	-93	999
Gm04	13105747	Gm06	19507496	BND	0	26
Gm04	9490678	Gm04	9490756	DEL	-78	461
Gm04	41672678	Gm04	41672730	DEL	-52	730
Gm04	42557722	Gm04	42557722	INS	54	736
Gm04	28649286	Gm04	28649344	DEL	-58	561
Gm04	33845518	Gm04	33846041	DEL	-523	29
Gm04	41689530	Gm04	41689530	INS	54	697
Gm04	8897164	Gm17	39580777	BND	0	36
Gm04	24856934	Gm04	24856996	DEL	-62	23
Gm04	44677015	Gm04	44677077	DEL	-62	149
Gm04	9756444	Gm04	9756636	DEL	-192	999
Gm04	6323723	Gm04	6323782	DEL	-59	418
Gm04	37005035	Gm02	13527061	BND	0	54
Gm04	44870556	Gm04	44870562	INS	64	272
Gm04	2909845	Gm04	2909897	DEL	-52	75
Gm04	10105677	Gm01	40058610	BND	0	285
Gm04	9654878	Gm05	35718898	BND	0	398
Gm04	16283616	Gm19	16187391	BND	0	43
Gm04	24484410	Gm07	18430492	BND	0	36
Gm04	30409221	Gm03	12900707	BND	0	67
Gm04	8280898	Gm04	8281088	DEL	-190	890
Gm04	8472835	Gm06	7713583	BND	0	29
Gm04	12492025	Gm04	12496821	DUP	4796	62
Gm04	35755935	Gm09	31502018	BND	0	75
Gm04	28308927	Gm04	28309099	DEL	-172	705
Gm04	464819	Gm17	182716	BND	0	70
Gm04	9981341	Gm01	37182103	BND	0	49
Gm04	15887527	Gm12	24605527	BND	0	48
Gm04	24105814	Gm17	34522387	BND	0	69
Gm04	36512874	Gm18	47768207	BND	0	55
Gm04	41334435	Gm04	41334488	INV	53	83
Gm04	518600	Gm06	548244	BND	0	59
Gm04	3617201	Gm06	3502532	BND	0	20
Gm04	7105993	Gm10	11718912	BND	0	38
Gm04	10931725	Gm15	46444194	BND	0	24
Gm04	35937882	Gm01	35489036	BND	0	60
Gm04	37987083	Gm08	23936590	BND	0	78
Gm04	39274488	Gm02	27898820	BND	0	48
Gm04	27209950	Gm19	3438423	BND	0	168
Gm04	29083774	Gm17	16619240	BND	0	377
Gm04	1506186	Gm06	1491525	BND	0	21
Gm04	25778335	Gm16	9218286	BND	0	56
Gm04	32128223	Gm17	34643523	BND	0	25
Gm04	36817636	Gm14	19979681	BND	0	138
Gm04	46777871	Gm04	46779852	DEL	-1981	65
Gm04	48392197	Gm09	6941563	BND	0	294
Gm04	5921525	Gm15	1701415	BND	0	152
Gm04	37117598	Gm04	37117720	DEL	-122	999
Gm04	242571	Gm04	8310092	INV	8067521	20
Gm04	3324584	Gm19	47298366	BND	0	25
Gm04	17372255	scaffold_1052	10	BND	0	55
Gm04	44637740	Gm04	44637834	DEL	-94	690
Gm04	45067397	Gm06	46776058	BND	0	57
Gm04	5256922	Gm04	5256974	DEL	-52	798
Gm04	30423396	Gm04	30423961	DEL	-565	121
Gm04	42281713	Gm18	55793186	BND	0	49
Gm04	43742083	Gm10	5071113	BND	0	35
Gm04	47191115	Gm04	47191473	DEL	-358	666
Gm04	9247920	Gm06	8185577	BND	0	22
Gm04	9339294	Gm04	9339294	INS	89	658
Gm04	28309100	Gm20	19653847	BND	0	26
Gm04	41275712	Gm04	41275765	DEL	-53	486
Gm04	45380817	Gm04	45380889	DEL	-72	184
Gm04	30631858	Gm02	9003449	BND	0	999
Gm04	39300960	Gm19	37313404	BND	0	202
Gm04	44601996	Gm04	44602097	DEL	-101	999
Gm04	15318143	Gm06	15768401	BND	0	173
Gm04	42100474	Gm02	33042761	BND	0	253
Gm04	32992787	Gm02	24702163	BND	0	605
Gm04	36904447	Gm04	36904447	INS	unknown	842
Gm04	44829974	Gm04	44831194	DEL	-1220	437
Gm04	26233759	Gm09	15904335	BND	0	291
Gm04	701240	Gm04	701298	DEL	-58	764
Gm04	47068657	Gm06	10784815	BND	0	51
Gm04	2242285	Gm04	2242349	DEL	-64	403
Gm04	3274572	Gm14	6614651	BND	0	27
Gm04	3760231	Gm07	6657069	BND	0	126
Gm04	12148229	Gm13	28723509	BND	0	140
Gm04	18745250	Gm19	6472587	BND	0	47
Gm04	41390791	Gm04	41390982	DEL	-191	32
Gm04	8007811	Gm04	8007811	INS	113	999
Gm04	3274608	Gm04	3274626	INS	53	742
Gm04	46761101	Gm04	46761173	DEL	-72	999
Gm04	40920720	Gm07	19208505	BND	0	482
Gm04	9792685	Gm04	9792719	INS	77	602
Gm04	34653645	Gm18	32874260	BND	0	22
Gm04	48149881	Gm04	48149932	DEL	-51	768
Gm04	44638004	Gm04	44638410	DEL	-406	109
Gm04	37669666	Gm19	37677067	BND	0	206
Gm04	47578379	Gm04	47578379	INS	unknown	333
Gm04	14706510	Gm04	14706583	DEL	-73	978
Gm04	46418419	Gm04	46418419	INS	63	593
Gm04	3746139	Gm04	3746208	DEL	-69	539
Gm04	22964765	Gm18	34067600	BND	0	50
Gm04	46663547	Gm04	46663547	INS	388	999
Gm04	27916736	Gm08	19515364	BND	0	999
Gm04	3014944	Gm04	3014995	DEL	-51	385
Gm04	44609446	Gm04	44609446	INS	90	602
Gm04	2941186	Gm04	2941285	DEL	-99	639
Gm04	32606560	Gm04	32606560	INS	unknown	115
Gm04	36912013	Gm17	18235111	BND	0	999
Gm04	24856742	Gm04	24856808	DEL	-66	56
Gm04	43691950	Gm04	43691950	INS	388	999
Gm04	48478263	Gm05	8245301	BND	0	999
Gm04	48957321	Gm04	48957687	DEL	-366	321
Gm04	11479458	Gm19	49878473	BND	0	999
Gm04	6736187	Gm04	6736187	INS	54	365
Gm04	45938999	Gm04	45939055	DEL	-56	476
Gm04	44612146	Gm04	44615793	DEL	-3647	999
Gm04	34309199	Gm04	34327023	DEL	-17824	904
Gm04	27920642	Gm08	19515372	BND	0	875
Gm04	14316685	Gm05	32636249	BND	0	999
Gm04	43587837	Gm04	43588024	DEL	-187	999
Gm04	45945436	Gm04	45945436	INS	141	999
Gm04	18988129	Gm13	26859196	BND	0	999
Gm04	11479141	Gm19	49878479	BND	0	999
Gm04	4418484	Gm19	28724820	BND	0	239
Gm04	35492474	Gm12	10905156	BND	0	56
Gm04	35756102	Gm09	22704341	BND	0	107
Gm04	46748170	Gm06	11047156	BND	0	978
Gm04	41684708	Gm16	28693086	BND	0	999
Gm04	46483308	Gm04	46528840	INV	45532	73
Gm04	11168467	Gm16	7655870	BND	0	174
Gm04	9817183	Gm16	27641663	BND	0	999
Gm04	3332136	Gm06	3262595	BND	0	108
Gm04	24692376	Gm16	22640281	BND	0	999
Gm04	8116624	Gm06	7447085	BND	0	42
Gm04	40377880	Gm01	43703378	BND	0	21
Gm04	44045038	Gm04	44045933	DEL	-895	999
Gm04	42912732	Gm13	37139716	BND	0	149
Gm04	24696412	Gm16	22647227	BND	0	109
Gm04	21708600	Gm04	44770978	INV	23062378	70
Gm04	22610835	Gm05	27950177	BND	0	41
Gm04	25034071	Gm11	34555028	BND	0	73
Gm04	1557930	Gm13	29243982	BND	0	999
Gm04	39946470	Gm04	39946598	DEL	-128	999
Gm04	12282122	Gm07	11027195	BND	0	512
Gm04	20841812	Gm01	3497406	BND	0	315
Gm04	9817076	Gm16	27641558	BND	0	358
Gm04	46043075	Gm09	37976071	BND	0	556
Gm04	24484786	Gm07	18430478	BND	0	36
Gm04	37450552	Gm17	13365012	BND	0	105
Gm04	41406217	Gm05	26059601	BND	0	50
Gm04	45022749	Gm06	12821322	BND	0	28
Gm04	44630759	Gm04	44636809	DEL	-6050	458
Gm04	46767454	Gm04	46779150	DUP	11696	331
Gm04	34824204	Gm07	24819426	BND	0	538
Gm04	39348248	Gm04	39348481	DEL	-233	767
Gm04	11776424	Gm15	33407293	BND	0	38
Gm04	34674066	Gm02	35574935	BND	0	185
Gm04	28012898	Gm19	16067018	BND	0	70
Gm04	28566014	Gm09	35562990	BND	0	138
Gm04	16711443	Gm06	49307142	BND	0	113
Gm04	43742117	Gm08	4150410	BND	0	373
Gm04	22692234	Gm04	22808919	DEL	-116685	65
Gm04	11379400	Gm06	50411689	BND	0	136
Gm04	134201	Gm06	154639	BND	0	34
Gm04	9003070	Gm01	6255714	BND	0	63
Gm04	12148568	Gm13	28723532	BND	0	140
Gm04	31788646	Gm09	7307993	BND	0	39
Gm04	40178186	Gm09	8981853	BND	0	23
Gm04	36911624	Gm17	18235069	BND	0	874
Gm04	6938431	Gm05	30942706	BND	0	627
Gm04	9817075	Gm04	9817183	DUP	108	671
Gm04	9340774	Gm04	9340989	INV	215	600
Gm04	5926998	Gm10	6450679	BND	0	196
Gm04	42723702	Gm19	34150225	BND	0	591
Gm04	3253282	Gm04	3253386	DEL	-104	999
Gm04	12030419	Gm17	38960492	BND	0	999
Gm04	20754824	Gm02	17605398	BND	0	61
Gm04	46307845	Gm04	46307942	DEL	-97	860
Gm04	1558169	Gm13	29216220	BND	0	48
Gm04	4418352	Gm07	5512449	BND	0	20
Gm04	11207097	Gm04	35755891	INV	24548794	40
Gm04	14780819	Gm06	22097269	BND	0	24
Gm04	18436764	Gm16	19345672	BND	0	120
Gm04	22741693	Gm01	24216131	BND	0	30
Gm04	28623624	Gm14	12018358	BND	0	31
Gm04	48641044	Gm06	9034267	BND	0	22
Gm04	44774838	Gm04	44775312	DEL	-474	600
Gm04	12282122	Gm15	28645077	BND	0	277
Gm04	44611312	Gm04	44611377	DEL	-65	817
Gm04	27992736	Gm04	27992796	DEL	-60	642
Gm04	46777511	Gm04	46779571	DUP	2060	578
Gm04	7103990	Gm12	24391585	BND	0	92
Gm04	20755017	Gm02	17605212	BND	0	343
Gm04	37086882	Gm02	41609230	BND	0	94
Gm04	33173745	Gm17	17510091	BND	0	122
Gm04	14501603	Gm10	30525341	BND	0	354
Gm04	7104069	Gm12	24391964	BND	0	21
Gm04	10029694	Gm14	42694664	BND	0	291
Gm04	35808355	Gm07	34155499	BND	0	23
Gm04	37450151	Gm17	13364924	BND	0	105
Gm04	38372417	Gm04	38373088	DUP	671	30
Gm04	42972050	Gm09	45103316	BND	0	23
Gm04	37104084	Gm18	21156580	BND	0	218
Gm04	14993435	Gm20	46383079	BND	0	954
Gm04	42815621	Gm07	34631069	BND	0	939
Gm04	6418506	Gm04	6418506	INS	76	778
Gm04	43023698	Gm04	43023704	INS	76	873
Gm04	36670280	Gm11	22830691	BND	0	459
Gm04	38469738	Gm04	38472994	DEL	-3256	999
Gm04	30091925	Gm08	33412319	BND	0	39
Gm04	12586045	Gm04	12603415	DEL	-17370	734
Gm04	21080138	Gm10	31478136	BND	0	337
Gm04	14333550	Gm03	32476453	BND	0	302
Gm04	27184632	Gm19	23102191	BND	0	90
Gm04	6329317	Gm04	6329318	INS	255	999
Gm04	39997968	Gm17	35172196	BND	0	320
Gm04	7065149	Gm04	7065149	INS	unknown	996
Gm04	39661367	Gm20	26826581	BND	0	299
Gm04	9340740	Gm04	9340774	INS	72	999
Gm04	14994064	Gm18	59249097	BND	0	778
Gm04	14896285	Gm04	14896285	INS	unknown	999
Gm04	41379792	Gm04	41400268	DEL	-20476	999
Gm04	9276133	Gm04	9277231	DEL	-1098	999
Gm04	16497327	Gm04	16497631	DEL	-304	111
Gm04	48955833	Gm04	48956051	DEL	-218	532
Gm04	38441614	Gm04	38441614	INS	55	597
Gm04	11215844	Gm04	11215894	DEL	51	519
Gm04	41390710	Gm04	41390773	DEL	-63	284
Gm04	19032263	Gm10	7331621	BND	0	999
Gm04	40206630	Gm18	47437939	BND	0	421
Gm04	2535227	Gm06	2487861	BND	0	999
Gm04	15961323	Gm04	15963311	DEL	-1988	999
Gm04	41437684	Gm04	41438224	DUP	540	999
Gm04	12721284	Gm04	12722806	DEL	-1522	999
Gm04	43017576	Gm04	43017576	INS	323	999
Gm04	41518589	Gm04	41518861	DEL	-272	999
Gm04	41313405	Gm04	41313405	INS	115	999
Gm04	10223291	Gm04	10223584	DEL	-293	259
Gm04	25499890	Gm04	25499946	DEL	-56	652
Gm04	12275733	Gm04	12281235	DEL	-5502	999
Gm04	12216480	Gm04	12220749	DEL	-4269	999
Gm04	14399253	Gm04	14399922	DEL	-669	999
Gm04	41406229	Gm04	41406229	INS	144	999
Gm04	30963613	Gm04	30964310	DEL	-697	999
Gm04	14604254	Gm04	14605779	DEL	-1525	999
Gm04	43035888	Gm04	43035888	INS	197	999
Gm04	21605788	Gm04	21606381	DUP	593	520
Gm04	41324100	Gm15	40022151	BND	0	999
Gm04	41242050	Gm04	41242344	DEL	-294	999
Gm04	12491997	Gm06	50203322	BND	0	482
Gm04	41335526	Gm04	41335526	INS	unknown	999
Gm04	5681694	Gm04	5683512	DEL	-1818	999
Gm04	2883987	Gm04	2884170	DEL	-183	999
Gm04	9803010	Gm20	30232128	BND	0	732
Gm04	41465037	Gm06	15920635	BND	0	539
Gm04	14121219	Gm12	25511121	BND	0	999
Gm04	6516861	Gm04	6516861	INS	144	999
Gm04	41466056	Gm06	15919596	BND	0	999
Gm04	10572559	Gm04	10572743	DEL	-184	999
Gm04	12491998	Gm04	12492002	INS	unknown	999
Gm04	6510334	Gm04	6510334	INS	263	999
Gm04	41262066	Gm04	41262389	DEL	-323	999
Gm04	39998011	Gm02	51499060	BND	0	999
Gm04	9664876	Gm02	36307963	BND	0	292
Gm04	12319796	scaffold_86	46715	BND	0	999
Gm04	27103091	Gm04	27116295	DEL	-13204	999
Gm04	6658961	Gm04	6658961	INS	unknown	999
Gm04	11176629	Gm04	11176629	INS	unknown	999
Gm04	2537568	Gm06	2490131	BND	0	999
Gm04	14966187	Gm04	14966187	INS	105	999
Gm04	37512204	Gm04	37512337	DEL	-133	999
Gm04	41404287	Gm04	41405261	DEL	-974	799
Gm04	9577106	Gm04	9577106	INS	63	999
Gm04	48619343	Gm14	6138056	BND	0	999
Gm04	41477629	Gm04	41477680	DEL	-51	292
Gm04	5908334	Gm10	3892734	BND	0	999
Gm04	41476715	Gm04	41476777	DEL	-62	999
Gm04	9293834	Gm06	2821881	BND	0	999
Gm04	41470247	Gm04	41472629	DEL	-2382	704
Gm04	43017577	Gm16	35960744	BND	0	999
Gm04	41466024	Gm06	15919692	BND	0	999
Gm04	9004790	Gm05	12013641	BND	0	999
Gm04	41313809	Gm04	41313809	INS	91	999
Gm04	38441882	Gm07	44196946	BND	0	999
Gm04	9109016	Gm18	13391495	BND	0	999
Gm04	37287961	Gm04	37287961	INS	69	999
Gm04	38193701	Gm04	38193949	DEL	-248	999
Gm04	32371840	Gm04	32371912	DEL	-72	999
Gm04	30077416	Gm04	30077693	DEL	-277	97
Gm04	48955647	Gm18	25786965	BND	0	999
Gm04	38441889	Gm07	44197002	BND	0	999
Gm04	21449360	scaffold_937	1656	BND	0	999
Gm04	7051177	Gm06	6602273	BND	0	142
Gm04	9017284	Gm04	9017284	INS	unknown	999
Gm04	45975157	Gm15	12182934	BND	0	120
Gm04	43017577	Gm11	18389394	BND	0	812
Gm04	31902688	Gm15	13626573	BND	0	999
Gm04	9173836	Gm17	20517113	BND	0	999
Gm04	9573389	Gm04	9573390	INS	114	999
Gm04	6491482	Gm04	6493494	DEL	-2012	350
Gm04	43017582	Gm11	18387932	BND	0	655
Gm04	41324106	Gm04	41325556	DEL	-1450	999
Gm04	9017285	Gm14	19292912	BND	0	999
Gm04	41400269	Gm01	36155482	BND	0	999
Gm04	39661366	Gm04	39661366	INS	unknown	999
Gm04	40577962	Gm16	26451200	BND	0	157
Gm04	5236666	Gm04	5236759	DEL	-93	999
Gm04	2533595	Gm06	2482091	BND	0	611
Gm04	14993434	Gm04	14993434	INS	unknown	999
Gm04	37287849	Gm04	37287961	INV	112	999
Gm04	2766401	Gm06	2714365	BND	0	234
Gm04	5243001	Gm04	5243843	DEL	-842	999
Gm04	14994064	Gm10	12071559	BND	0	998
Gm04	14994064	Gm14	16280	BND	0	999
Gm04	46748236	Gm06	11047411	BND	0	978
Gm04	12491958	Gm06	50202685	BND	0	282
Gm04	6539023	Gm06	6170470	BND	0	179
Gm04	14994063	Gm04	14994063	INS	unknown	999
Gm04	17365596	Gm09	30526755	BND	0	311
Gm04	12281495	Gm15	28642178	BND	0	999
Gm04	37860370	Gm19	15112848	BND	0	255
Gm04	34071945	Gm08	29921169	BND	0	106
Gm04	11318334	Gm04	11318334	INS	unknown	999
Gm04	9827189	Gm06	44696014	BND	0	886
Gm04	28201206	Gm11	25712216	BND	0	470
Gm04	12388564	Gm04	12388623	DEL	-59	999
Gm04	9827193	Gm06	44690797	BND	0	999
Gm04	41223012	Gm04	41223069	DUP	57	999
Gm04	14994182	Gm06	15318991	BND	0	133
Gm04	7703090	Gm06	7133939	BND	0	106
Gm04	48619212	Gm14	6138169	BND	0	698
Gm04	14783862	Gm04	14783862	INS	unknown	999
Gm04	22927257	scaffold_129	21590	BND	0	269
Gm04	40678923	Gm20	11894170	BND	0	999
Gm04	39997969	Gm17	35172830	BND	0	226
Gm04	34826458	Gm04	35250023	INV	423565	112
Gm04	38450287	Gm04	38450287	INS	58	999
Gm04	41466052	Gm04	41466055	INS	69	999
Gm04	6315855	Gm04	6315938	DEL	-83	999
Gm04	12030419	Gm16	18320099	BND	0	872
Gm04	6875917	Gm04	6875980	DEL	-63	999
Gm04	6770133	Gm04	6770133	INS	58	999
Gm04	14840618	Gm16	30385475	BND	0	999
Gm04	9764536	Gm04	9764723	DEL	-187	999
Gm04	9556688	Gm04	9556831	DEL	-143	999
Gm04	10788880	Gm04	10788947	DEL	-67	999
Gm04	39998020	Gm09	17565957	BND	0	154
Gm04	41406279	Gm05	26059988	BND	0	111
Gm04	9007862	Gm04	9007915	DEL	-53	999
Gm04	28295613	Gm06	20008631	BND	0	148
Gm04	11487781	Gm15	38950044	BND	0	93
Gm04	10029288	Gm14	42694589	BND	0	291
Gm04	38259448	Gm04	38260361	DEL	-913	999
Gm04	9008510	Gm04	9013666	DEL	-5156	999
Gm04	39832613	Gm06	2112881	BND	0	999
Gm04	41350770	Gm04	41353937	DEL	-3167	999
Gm04	8978223	Gm04	8978285	DEL	-62	999
Gm04	1325753	Gm10	29183385	BND	0	130
Gm04	11968389	Gm01	29727443	BND	0	100
Gm04	41296844	Gm04	41296905	DEL	-61	999
Gm04	46244580	Gm06	11549542	BND	0	136
Gm04	9277231	Gm04	9277231	INS	unknown	999
Gm04	22692386	Gm04	22811670	DEL	-119284	90
Gm04	10646830	Gm04	10654550	DUP	7720	294
Gm04	6467287	Gm04	6467287	INS	56	999
Gm04	12586040	Gm11	28154726	BND	0	999
Gm04	12323726	scaffold_86	95882	BND	0	999
Gm04	20508187	Gm04	20508329	DEL	-142	438
Gm04	9747251	Gm09	13984038	BND	0	796
Gm04	41879281	Gm05	28722932	BND	0	61
Gm04	10902672	Gm04	10902755	DEL	-83	999
Gm04	2537449	Gm06	2490039	BND	0	678
Gm04	39661374	Gm10	11412438	BND	0	622
Gm04	9577106	Gm04	9577169	DUP	63	677
Gm04	6341865	Gm04	6341962	DEL	-97	818
Gm04	6872360	Gm04	6872369	INS	unknown	942
Gm04	6930933	Gm06	6494470	BND	0	999
Gm04	14914252	Gm12	24524723	BND	0	999
Gm04	38443326	Gm04	38443381	DEL	-55	999
Gm04	6929349	Gm18	11508015	BND	0	999
Gm04	39393572	Gm04	39393727	DEL	-155	223
Gm04	6341864	Gm06	6005171	BND	0	275
Gm04	12422047	Gm04	12422484	DEL	-437	999
Gm04	22938806	Gm04	22939171	DUP	365	50
Gm04	12311284	scaffold_86	40412	BND	0	999
Gm04	44328891	Gm08	34124375	BND	0	222
Gm04	11205294	Gm13	13637816	BND	0	86
Gm04	24617520	Gm13	39040493	BND	0	880
Gm04	5284610	Gm04	5284679	DEL	-69	999
Gm04	26266679	Gm18	43362203	BND	0	464
Gm04	38844363	Gm07	37819574	BND	0	999
Gm04	23202380	Gm08	24552787	BND	0	574
Gm04	14945343	Gm04	14945397	DEL	-54	999
Gm04	12496587	Gm06	50202791	BND	0	978
Gm04	18745465	Gm13	19723434	BND	0	385
Gm04	33512305	Gm15	39977833	BND	0	406
Gm04	41292546	Gm04	41292662	DEL	-116	999
Gm04	38493148	Gm15	3414083	BND	0	81
Gm04	14195904	Gm11	32669423	BND	0	545
Gm04	39661367	Gm16	35836372	BND	0	999
Gm04	9174052	Gm04	9174052	INS	53	999
Gm04	23798717	Gm01	7619034	BND	0	577
Gm04	40872217	Gm04	40872217	INS	594	999
Gm04	14026918	Gm04	14026982	DEL	-64	663
Gm04	38290487	Gm04	38290487	INS	59	999
Gm04	9781231	Gm04	9781278	INS	64	999
Gm04	41220489	Gm15	35881240	BND	0	716
Gm04	438166	Gm04	438253	DEL	-87	999
Gm04	11743979	Gm07	19858336	BND	0	53
Gm04	22061206	Gm04	22061286	DEL	-80	779
Gm04	23411841	Gm17	34514009	BND	0	397
Gm04	38201059	Gm18	53448909	BND	0	518
Gm04	9500638	Gm13	2489737	BND	0	240
Gm04	5097943	Gm16	30534055	BND	0	716
Gm04	41390301	Gm14	9891995	BND	0	348
Gm04	25459075	Gm11	29535109	BND	0	137
Gm04	9612340	Gm04	9612400	DEL	-60	656
Gm04	8007644	Gm18	54832943	BND	0	39
Gm04	36955365	Gm04	36955368	INS	53	347
Gm04	42189021	Gm04	42189077	DEL	-56	387
Gm04	38349415	Gm18	50895490	BND	0	564
Gm04	10955454	Gm04	10961834	DEL	-6380	999
Gm04	8027252	Gm04	8027252	INS	97	537
Gm04	34554583	Gm09	11595642	BND	0	149
Gm04	15571418	Gm07	35102398	BND	0	322
Gm04	9474788	Gm04	9474788	INS	59	442
Gm04	47741523	Gm18	50895407	BND	0	999
Gm04	40941373	Gm04	40970319	DEL	-28946	999
Gm04	38296781	Gm04	38296781	INS	unknown	999
Gm04	4635796	Gm13	2020321	BND	0	999
Gm04	48354079	Gm04	48354184	DEL	-105	475
Gm04	40343643	Gm13	29467020	BND	0	131
Gm04	31493402	Gm10	9414217	BND	0	79
Gm04	17495839	Gm04	17496808	DEL	-969	999
Gm04	10929350	Gm04	10930775	DEL	-1425	999
Gm04	9526204	Gm04	9753951	INV	227747	999
Gm04	48285456	Gm07	6985221	BND	0	332
Gm04	21692606	Gm18	7448018	BND	0	301
Gm04	40975418	Gm04	40975418	INS	unknown	999
Gm04	11639312	Gm04	11639312	INS	unknown	999
Gm04	19067430	Gm05	34658957	BND	0	314
Gm04	18467594	Gm04	18467594	INS	unknown	266
Gm04	40997606	Gm06	16313500	BND	0	143
Gm04	8895285	Gm13	11921593	BND	0	102
Gm04	43770365	Gm04	43770442	DUP	77	227
Gm04	14761850	Gm18	9724905	BND	0	382
Gm04	18745977	Gm11	24776409	BND	0	83
Gm04	23282497	Gm19	19829888	BND	0	25
Gm04	48285887	Gm06	3216828	BND	0	999
Gm04	14228532	Gm04	14228687	DEL	-155	999
Gm04	82003	Gm11	14329720	BND	0	249
Gm04	12121840	Gm04	12121841	INS	unknown	999
Gm04	22712960	Gm04	22713232	DEL	-272	999
Gm04	10858254	Gm04	10858695	DEL	-441	999
Gm04	38654669	Gm04	38654669	INS	unknown	999
Gm04	39102004	Gm06	50247083	BND	0	214
Gm04	12955015	Gm04	12981242	DUP	26227	641
Gm04	17472218	Gm04	17472390	DEL	-172	999
Gm04	4929377	Gm04	4929854	DEL	-477	999
Gm04	11194431	Gm04	11194901	DEL	-470	999
Gm04	9746299	Gm04	9752597	DEL	-6298	999
Gm04	9643509	Gm09	26006693	BND	0	511
Gm04	12299686	scaffold_86	102853	BND	0	657
Gm04	46817713	Gm05	31348025	BND	0	40
Gm04	3105935	Gm09	26189392	BND	0	999
Gm04	36803288	Gm04	36803618	DEL	-330	999
Gm04	12789352	Gm18	25885542	BND	0	999
Gm04	14192079	Gm04	14192232	DEL	-153	999
Gm04	1016428	Gm05	2143279	BND	0	90
Gm04	42320375	scaffold_1961	1203	BND	0	306
Gm04	13250256	Gm04	13250712	DEL	-456	999
Gm04	36800710	Gm04	36801806	DEL	-1096	999
Gm04	4635795	Gm19	39488723	BND	0	999
Gm04	9820054	Gm04	9820054	INS	unknown	999
Gm04	30764868	Gm15	12997494	BND	0	999
Gm04	23184966	Gm04	23185311	DEL	-345	999
Gm04	9646878	Gm04	9647074	DEL	-196	999
Gm04	36962701	Gm04	36965360	DEL	-2659	999
Gm04	9481970	Gm04	9482862	DEL	-892	999
Gm04	27624864	Gm02	18806463	BND	0	89
Gm04	4635435	Gm03	46108564	BND	0	999
Gm04	3759625	Gm06	3599406	BND	0	999
Gm04	22996020	Gm04	22996020	INS	unknown	999
Gm04	40909765	Gm04	40909765	INS	107	999
Gm04	36932857	Gm04	36938226	DEL	-5369	999
Gm04	9803606	Gm18	46055381	BND	0	999
Gm04	4635818	Gm14	13761782	BND	0	470
Gm04	41794852	Gm16	30084999	BND	0	999
Gm04	38287392	Gm04	38287392	INS	unknown	999
Gm04	40927561	Gm04	40932385	DEL	-4824	781
Gm04	9796034	Gm04	9796383	DEL	-349	999
Gm04	8021156	Gm04	8021230	DEL	-74	999
Gm04	40911295	Gm04	40911419	DEL	-124	999
Gm04	10914011	Gm04	10914086	DEL	-75	999
Gm04	40855000	Gm07	37108300	BND	0	204
Gm04	14897112	Gm13	8521289	BND	0	999
Gm04	36830272	Gm04	36830272	INS	330	999
Gm04	3651579	Gm06	3534720	BND	0	999
Gm04	9789138	Gm04	9789138	INS	124	999
Gm04	14836057	Gm04	14855096	DEL	-19039	999
Gm04	9795270	Gm04	9795274	INS	57	999
Gm04	8008054	Gm04	8008606	DEL	-552	755
Gm04	9665808	Gm02	36307449	BND	0	999
Gm04	9665950	Gm17	21097302	BND	0	999
Gm04	15923038	Gm08	38193697	BND	0	999
Gm04	45320444	Gm13	23600981	BND	0	999
Gm04	9481970	Gm05	36774662	BND	0	999
Gm04	38287400	Gm18	52519715	BND	0	920
Gm04	30764866	Gm08	17581531	BND	0	999
Gm04	9638319	Gm04	9638319	INS	236	594
Gm04	15174550	Gm19	10773203	BND	0	186
Gm04	2158498	Gm10	14923845	BND	0	97
Gm04	8876918	Gm15	44006680	BND	0	62
Gm04	9505930	Gm01	34320201	BND	0	53
Gm04	25854112	scaffold_303	11268	BND	0	30
Gm04	30607333	Gm15	350889	BND	0	28
Gm04	9664034	Gm04	9664034	INS	unknown	999
Gm04	8216619	Gm04	8216673	DEL	-54	999
Gm04	38820191	Gm16	25952781	BND	0	811
[truncated: 10,029 more rows]
