# Supplementary material for: Genome-Wide Comparison of Structural Variations and Transposon Alterations in Soybean Cultivars Induced by Spaceflight
Source: Int J Mol Sci. 2022 Nov 8;23(22):13721. doi: 10.3390/ijms232213721 (PMC9696660; doi:10.3390/ijms232213721)
Supplement: Supplementary file 1 [file ijms-23-13721-s001.zip › Table S3.xlsx]

## Sheet: T vs Z9
#Chr1	Pos1	Chr2	Pos2	Type	Size	Score	Chromosome	Start Position	End Position	Order	Super_Family	Family	overlap	TE_ratio
Gm01	35488557	Gm01	35488615	DEL	-58	80	Gm01	35487794	35489129	TIR	Mutator	Ukn	58	0.0434132
Gm01	48430076	Gm01	48432702	DEL	-2626	162	Gm01	48430083	48432699	TIR	hAT	Ukn	2616	0.999618
Gm01	33989543	Gm01	34007593	DEL	-18050	999	Gm01	33989549	34007593	LTR	Gypsy	Gmr9	18044	0.999945
Gm01	3470410	Gm01	3483439	DEL	-13029	999	Gm01	3470416	3483439	LTR	Gypsy	Gmr30	13023	0.999923
Gm01	41340500	Gm01	41341765	DEL	-1265	369	Gm01	41340506	41341765	LTR	Copia	Gmr2/SIRE	1259	0.999206
Gm01	41340500	Gm01	41341765	DEL	-1265	369	Gm01	41338901	41349891	LTR	Gypsy	Gmr19/diaspora	1265	0.115094
Gm01	12225053	Gm01	12230235	DEL	-5182	232	Gm01	12217613	12232024	LTR	Gypsy	Gmr9	5182	0.359561
Gm01	50108370	Gm01	50120300	DEL	-11930	977	Gm01	50108378	50120300	LTR	Gypsy	Gmr11/calypso	11922	0.999916
Gm01	39842678	Gm01	39845376	DEL	-2698	458	Gm01	39842684	39845376	LTR	Copia	Gmr24	2692	0.999629
Gm01	38896384	Gm01	38906258	DEL	-9874	999	Gm01	38896390	38906258	LTR	Copia	Gmr2/SIRE	9868	0.999899
Gm01	38896384	Gm01	38906258	DEL	-9874	999	Gm01	38893926	38906465	LTR	Copia	Gmr24	9874	0.7874
Gm01	30228076	Gm01	30230374	DEL	-2298	999	Gm01	30225145	30245552	LTR	Gypsy	Gmr9	2298	0.112603
Gm01	2222911	Gm01	2223771	DEL	-860	999	Gm01	2223331	2224029	TIR	PIF-Harbinge	Ukn	440	0.629471
Gm01	44646643	Gm01	44648240	DEL	-1597	70	Gm01	44646588	44648264	LTR	Copia	Gmr5	1597	0.952296
Gm01	36521270	Gm01	36521525	DEL	-255	138	Gm01	36518915	36533816	TIR	Mutator	Ukn	255	0.0171118
Gm01	6338149	Gm01	6338215	DEL	-66	858	Gm01	6337725	6348413	TIR	Mutator	Ukn	66	0.00617457
Gm01	37649603	Gm01	37649673	INS	72	452	Gm01	37647326	37660041	LTR	Gypsy	Gmr9	72	0.00566216
Gm01	2163681	Gm01	8502815	INV	6339134	999	Gm01	2223331	2224029	TIR	PIF-Harbinge	Ukn	698	0.998569
Gm01	2163681	Gm01	8502815	INV	6339134	999	Gm01	2257279	2260300	LTR	Copia	Gmr45	3021	0.999669
Gm01	2163681	Gm01	8502815	INV	6339134	999	Gm01	2276811	2277069	TIR	Tc1-Mariner	Ukn	258	0.996139
Gm01	2163681	Gm01	8502815	INV	6339134	999	Gm01	2287809	2288881	LTR	Copia	Gmr6	1072	0.999068
Gm01	2163681	Gm01	8502815	INV	6339134	999	Gm01	2343494	2343869	TIR	Tc1-Mariner	Ukn	375	0.99734
Gm01	2163681	Gm01	8502815	INV	6339134	999	Gm01	2377341	2378516	LTR	Gypsy	Gmr43	1175	0.99915
Gm01	2163681	Gm01	8502815	INV	6339134	999	Gm01	2475391	2475891	LTR	Gypsy	Gmr17	500	0.998004
Gm01	2163681	Gm01	8502815	INV	6339134	999	Gm01	2504998	2505738	TIR	PIF-Harbinge	Ukn	740	0.99865
Gm01	2163681	Gm01	8502815	INV	6339134	999	Gm01	2509167	2509719	TIR	Mutator	Ukn	552	0.998192
Gm01	2163681	Gm01	8502815	INV	6339134	999	Gm01	2594285	2596685	LTR	Gypsy	Gmr187	2400	0.999584
Gm01	2163681	Gm01	8502815	INV	6339134	999	Gm01	2638454	2638707	TIR	PIF-Harbinge	Ukn	253	0.996063
Gm01	2163681	Gm01	8502815	INV	6339134	999	Gm01	2691197	2691823	TIR	Mutator	Ukn	626	0.998405
Gm01	2163681	Gm01	8502815	INV	6339134	999	Gm01	2856632	2856853	TIR	Mutator	Ukn	221	0.995495
Gm01	2163681	Gm01	8502815	INV	6339134	999	Gm01	3020554	3020800	TIR	Tc1-Mariner	Ukn	246	0.995951
Gm01	2163681	Gm01	8502815	INV	6339134	999	Gm01	3169819	3170069	TIR	PIF-Harbinge	Ukn	250	0.996016
Gm01	2163681	Gm01	8502815	INV	6339134	999	Gm01	3207398	3207757	LTR	Copia	Gmr22	359	0.997222
Gm01	2163681	Gm01	8502815	INV	6339134	999	Gm01	3262306	3262712	LTR	Copia	Gmr20	406	0.997543
Gm01	2163681	Gm01	8502815	INV	6339134	999	Gm01	3313955	3314042	TIR	Tc1-Mariner	Ukn	87	0.988636
Gm01	2163681	Gm01	8502815	INV	6339134	999	Gm01	3355613	3355930	TIR	Mutator	Ukn	317	0.996855
Gm01	2163681	Gm01	8502815	INV	6339134	999	Gm01	3343977	3344329	TIR	Tc1-Mariner	Ukn	352	0.997167
Gm01	2163681	Gm01	8502815	INV	6339134	999	Gm01	3398310	3398707	TIR	PIF-Harbinge	Ukn	397	0.997487
Gm01	2163681	Gm01	8502815	INV	6339134	999	Gm01	3439339	3439634	TIR	Tc1-Mariner	Ukn	295	0.996622
Gm01	2163681	Gm01	8502815	INV	6339134	999	Gm01	3440872	3441129	TIR	Tc1-Mariner	Ukn	257	0.996124
Gm01	2163681	Gm01	8502815	INV	6339134	999	Gm01	3522068	3522320	TIR	Tc1-Mariner	Ukn	252	0.996047
Gm01	2163681	Gm01	8502815	INV	6339134	999	Gm01	3645647	3646082	TIR	Mutator	Ukn	435	0.997706
Gm01	2163681	Gm01	8502815	INV	6339134	999	Gm01	3640910	3642249	LTR	Gypsy	Gmr11/calypso	1339	0.999254
Gm01	2163681	Gm01	8502815	INV	6339134	999	Gm01	3664221	3669301	LTR	Gypsy	Gmr412	5080	0.999803
Gm01	2163681	Gm01	8502815	INV	6339134	999	Gm01	3678328	3684625	LTR	Copia	Gmr7	6297	0.999841
Gm01	2163681	Gm01	8502815	INV	6339134	999	Gm01	3743644	3748888	LTR	Gypsy	Gmr271	5244	0.999809
Gm01	2163681	Gm01	8502815	INV	6339134	999	Gm01	3735888	3740886	LTR	Gypsy	Gmr43	4998	0.9998
Gm01	2163681	Gm01	8502815	INV	6339134	999	Gm01	3820986	3831815	TIR	Mutator	Ukn	10829	0.999908
Gm01	2163681	Gm01	8502815	INV	6339134	999	Gm01	3874711	3874980	TIR	Tc1-Mariner	Ukn	269	0.996296
Gm01	2163681	Gm01	8502815	INV	6339134	999	Gm01	3904921	3905588	TIR	PIF-Harbinge	Ukn	667	0.998503
Gm01	2163681	Gm01	8502815	INV	6339134	999	Gm01	3909267	3909532	TIR	PIF-Harbinge	Ukn	265	0.996241
Gm01	2163681	Gm01	8502815	INV	6339134	999	Gm01	3903463	3903729	TIR	Mutator	Ukn	266	0.996255
Gm01	2163681	Gm01	8502815	INV	6339134	999	Gm01	3961067	3961496	TIR	PIF-Harbinge	Ukn	429	0.997674
Gm01	2163681	Gm01	8502815	INV	6339134	999	Gm01	3969453	3970590	LTR	Gypsy	Gmr1	1137	0.999121
Gm01	2163681	Gm01	8502815	INV	6339134	999	Gm01	4001964	4002257	TIR	Tc1-Mariner	Ukn	293	0.996599
Gm01	2163681	Gm01	8502815	INV	6339134	999	Gm01	4052006	4052380	TIR	PIF-Harbinge	Ukn	374	0.997333
Gm01	2163681	Gm01	8502815	INV	6339134	999	Gm01	4089995	4090517	LTR	Gypsy	Gmr17	522	0.998088
Gm01	2163681	Gm01	8502815	INV	6339134	999	Gm01	4125836	4128337	LTR	Copia	Gmr28	2501	0.9996
Gm01	2163681	Gm01	8502815	INV	6339134	999	Gm01	4123470	4125078	LTR	Copia	Gmr5	1608	0.999378
Gm01	2163681	Gm01	8502815	INV	6339134	999	Gm01	4158370	4158622	TIR	Tc1-Mariner	Ukn	252	0.996047
Gm01	2163681	Gm01	8502815	INV	6339134	999	Gm01	4148071	4153827	LTR	Copia	Gmr16	5756	0.999826
Gm01	2163681	Gm01	8502815	INV	6339134	999	Gm01	4187859	4188177	TIR	PIF-Harbinge	Ukn	318	0.996865
Gm01	2163681	Gm01	8502815	INV	6339134	999	Gm01	4199163	4204293	LTR	Gypsy	Gmr126	5130	0.999805
Gm01	2163681	Gm01	8502815	INV	6339134	999	Gm01	4210773	4211829	LTR	Copia	Gmr18	1056	0.999054
Gm01	2163681	Gm01	8502815	INV	6339134	999	Gm01	4258348	4259083	TIR	PIF-Harbinge	Ukn	735	0.998641
Gm01	2163681	Gm01	8502815	INV	6339134	999	Gm01	4246497	4248146	LTR	Copia	Gmr5	1649	0.999394
Gm01	2163681	Gm01	8502815	INV	6339134	999	Gm01	4328502	4328950	TIR	PIF-Harbinge	Ukn	448	0.997773
Gm01	2163681	Gm01	8502815	INV	6339134	999	Gm01	4364307	4364787	TIR	Mutator	Ukn	480	0.997921
Gm01	2163681	Gm01	8502815	INV	6339134	999	Gm01	4409277	4409561	TIR	Tc1-Mariner	Ukn	284	0.996491
Gm01	2163681	Gm01	8502815	INV	6339134	999	Gm01	4446575	4448344	LTR	Copia	Gmr5	1769	0.999435
Gm01	2163681	Gm01	8502815	INV	6339134	999	Gm01	4594887	4595140	TIR	PIF-Harbinge	Ukn	253	0.996063
Gm01	2163681	Gm01	8502815	INV	6339134	999	Gm01	4762177	4762780	TIR	Mutator	Ukn	603	0.998344
Gm01	2163681	Gm01	8502815	INV	6339134	999	Gm01	4933346	4933601	TIR	Tc1-Mariner	Ukn	255	0.996094
Gm01	2163681	Gm01	8502815	INV	6339134	999	Gm01	4973843	4974119	TIR	Tc1-Mariner	Ukn	276	0.99639
Gm01	2163681	Gm01	8502815	INV	6339134	999	Gm01	4991567	4994104	LTR	Copia	Gmr40	2537	0.999606
Gm01	2163681	Gm01	8502815	INV	6339134	999	Gm01	4981485	4982573	LTR	Copia	Gmr6	1088	0.999082
Gm01	2163681	Gm01	8502815	INV	6339134	999	Gm01	5058557	5059592	LTR	Copia	Gmr6	1035	0.999035
Gm01	2163681	Gm01	8502815	INV	6339134	999	Gm01	5098482	5104663	LTR	Copia	Gmr22	6181	0.999838
Gm01	2163681	Gm01	8502815	INV	6339134	999	Gm01	5170714	5170976	TIR	Tc1-Mariner	Ukn	262	0.996198
Gm01	2163681	Gm01	8502815	INV	6339134	999	Gm01	5162374	5163713	LTR	Gypsy	Gmr75	1339	0.999254
Gm01	2163681	Gm01	8502815	INV	6339134	999	Gm01	5182053	5183183	LTR	Gypsy	Gmr19/diaspora	1130	0.999116
Gm01	2163681	Gm01	8502815	INV	6339134	999	Gm01	5199076	5209153	TIR	Mutator	Ukn	10077	0.999901
Gm01	2163681	Gm01	8502815	INV	6339134	999	Gm01	5223403	5224430	LTR	Copia	Gmr18	1027	0.999027
Gm01	2163681	Gm01	8502815	INV	6339134	999	Gm01	5266736	5266985	TIR	Tc1-Mariner	Ukn	249	0.996
Gm01	2163681	Gm01	8502815	INV	6339134	999	Gm01	5295805	5297053	TIR	Mutator	Ukn	1248	0.999199
Gm01	2163681	Gm01	8502815	INV	6339134	999	Gm01	5343247	5347114	LTR	Copia	Gmr540	3867	0.999741
Gm01	2163681	Gm01	8502815	INV	6339134	999	Gm01	5561772	5568532	TIR	Mutator	Ukn	6760	0.999852
Gm01	2163681	Gm01	8502815	INV	6339134	999	Gm01	5589957	5590234	TIR	Tc1-Mariner	Ukn	277	0.996403
Gm01	2163681	Gm01	8502815	INV	6339134	999	Gm01	5597120	5601839	LTR	Gypsy	Gmr216	4719	0.999788
Gm01	2163681	Gm01	8502815	INV	6339134	999	Gm01	5622921	5628239	LTR	Gypsy	Gmr3	5318	0.999812
Gm01	2163681	Gm01	8502815	INV	6339134	999	Gm01	5676502	5681652	LTR	Gypsy	Gmr215	5150	0.999806
Gm01	2163681	Gm01	8502815	INV	6339134	999	Gm01	5733394	5733655	TIR	PIF-Harbinge	Ukn	261	0.996183
Gm01	2163681	Gm01	8502815	INV	6339134	999	Gm01	5765933	5766186	TIR	Tc1-Mariner	Ukn	253	0.996063
Gm01	2163681	Gm01	8502815	INV	6339134	999	Gm01	5773416	5776311	LTR	Copia	Gmr24	2895	0.999655
Gm01	2163681	Gm01	8502815	INV	6339134	999	Gm01	5768573	5770203	LTR	Copia	Gmr37	1630	0.999387
Gm01	2163681	Gm01	8502815	INV	6339134	999	Gm01	5790825	5795684	LTR	Copia	Gmr151	4859	0.999794
Gm01	2163681	Gm01	8502815	INV	6339134	999	Gm01	5859708	5860882	LTR	Gypsy	Gmr1	1174	0.999149
Gm01	2163681	Gm01	8502815	INV	6339134	999	Gm01	5882060	5883218	LTR	Copia	Gmr6	1158	0.999137
Gm01	2163681	Gm01	8502815	INV	6339134	999	Gm01	5886265	5887430	LTR	Copia	Gmr6	1165	0.999142
Gm01	2163681	Gm01	8502815	INV	6339134	999	Gm01	5911890	5912990	LTR	Copia	Gmr18	1100	0.999092
Gm01	2163681	Gm01	8502815	INV	6339134	999	Gm01	5917997	5919506	LTR	Copia	Gmr37	1509	0.999338
Gm01	2163681	Gm01	8502815	INV	6339134	999	Gm01	5949320	5950324	LTR	Gypsy	Gmr17	1004	0.999005
Gm01	2163681	Gm01	8502815	INV	6339134	999	Gm01	5976946	5978042	LTR	Copia	Gmr324	1096	0.999088
Gm01	2163681	Gm01	8502815	INV	6339134	999	Gm01	5991783	5992262	LTR	Copia	Gmr35	479	0.997917
Gm01	2163681	Gm01	8502815	INV	6339134	999	Gm01	6035695	6037245	LTR	Copia	Gmr37	1550	0.999355
Gm01	2163681	Gm01	8502815	INV	6339134	999	Gm01	6124727	6126386	LTR	Copia	Gmr5	1659	0.999398
Gm01	2163681	Gm01	8502815	INV	6339134	999	Gm01	6134520	6135713	LTR	Copia	Gmr6	1193	0.999162
Gm01	2163681	Gm01	8502815	INV	6339134	999	Gm01	6158428	6160101	LTR	Copia	Gmr5	1673	0.999403
Gm01	2163681	Gm01	8502815	INV	6339134	999	Gm01	6168695	6170308	LTR	Copia	Gmr5	1613	0.99938
Gm01	2163681	Gm01	8502815	INV	6339134	999	Gm01	6161852	6163361	LTR	Copia	Gmr5	1509	0.999338
Gm01	2163681	Gm01	8502815	INV	6339134	999	Gm01	6207652	6208745	LTR	Copia	Gmr6	1093	0.999086
Gm01	2163681	Gm01	8502815	INV	6339134	999	Gm01	6240512	6241479	LTR	Gypsy	Gmr4	967	0.998967
Gm01	2163681	Gm01	8502815	INV	6339134	999	Gm01	6245097	6251126	LTR	Copia	Gmr35	6029	0.999834
Gm01	2163681	Gm01	8502815	INV	6339134	999	Gm01	6326819	6335684	TIR	Mutator	Ukn	8865	0.999887
Gm01	2163681	Gm01	8502815	INV	6339134	999	Gm01	6382293	6385185	LTR	Copia	Gmr24	2892	0.999654
Gm01	2163681	Gm01	8502815	INV	6339134	999	Gm01	6397639	6402994	LTR	Gypsy	Gmr3	5355	0.999813
Gm01	2163681	Gm01	8502815	INV	6339134	999	Gm01	6413229	6414669	LTR	Copia	Gmr37	1440	0.999306
Gm01	2163681	Gm01	8502815	INV	6339134	999	Gm01	6406576	6411285	LTR	Copia	Gmr56	4709	0.999788
Gm01	2163681	Gm01	8502815	INV	6339134	999	Gm01	6458626	6463489	LTR	Copia	Gmr44	4863	0.999794
Gm01	2163681	Gm01	8502815	INV	6339134	999	Gm01	6465451	6469256	LTR	Gypsy	Gmr17	3805	0.999737
Gm01	2163681	Gm01	8502815	INV	6339134	999	Gm01	6511762	6515406	LTR	Gypsy	Gmr21	3644	0.999726
Gm01	2163681	Gm01	8502815	INV	6339134	999	Gm01	6531186	6537174	LTR	Copia	Gmr6	5988	0.999833
Gm01	2163681	Gm01	8502815	INV	6339134	999	Gm01	6557224	6557968	TIR	PIF-Harbinge	Ukn	744	0.998658
Gm01	2163681	Gm01	8502815	INV	6339134	999	Gm01	6561480	6562516	LTR	Gypsy	Gmr19/diaspora	1036	0.999036
Gm01	2163681	Gm01	8502815	INV	6339134	999	Gm01	6596747	6599594	LTR	Copia	Gmr24	2847	0.999649
Gm01	2163681	Gm01	8502815	INV	6339134	999	Gm01	6587973	6588539	LTR	Copia	Gmr40	566	0.998236
Gm01	2163681	Gm01	8502815	INV	6339134	999	Gm01	6661702	6665494	LTR	Gypsy	Gmr21	3792	0.999736
Gm01	2163681	Gm01	8502815	INV	6339134	999	Gm01	6681439	6683099	LTR	Copia	Gmr5	1660	0.999398
Gm01	2163681	Gm01	8502815	INV	6339134	999	Gm01	6756587	6757415	LTR	Copia	Gmr431	828	0.998794
Gm01	2163681	Gm01	8502815	INV	6339134	999	Gm01	6798764	6799051	LTR	Gypsy	Gmr27	287	0.996528
Gm01	2163681	Gm01	8502815	INV	6339134	999	Gm01	6857039	6857508	LTR	Gypsy	Gmr17	469	0.997872
Gm01	2163681	Gm01	8502815	INV	6339134	999	Gm01	6918726	6920029	LTR	Gypsy	Gmr75	1303	0.999233
Gm01	2163681	Gm01	8502815	INV	6339134	999	Gm01	6937854	6939513	LTR	Copia	Gmr5	1659	0.999398
Gm01	2163681	Gm01	8502815	INV	6339134	999	Gm01	6976375	6977496	LTR	Gypsy	Gmr1	1121	0.999109
Gm01	2163681	Gm01	8502815	INV	6339134	999	Gm01	6980490	6981615	LTR	Gypsy	Gmr12	1125	0.999112
Gm01	2163681	Gm01	8502815	INV	6339134	999	Gm01	7006344	7006666	TIR	Tc1-Mariner	Ukn	322	0.996904
Gm01	2163681	Gm01	8502815	INV	6339134	999	Gm01	6998690	7002991	LTR	Copia	Gmr260	4301	0.999768
Gm01	2163681	Gm01	8502815	INV	6339134	999	Gm01	7028271	7028528	TIR	Tc1-Mariner	Ukn	257	0.996124
Gm01	2163681	Gm01	8502815	INV	6339134	999	Gm01	7052427	7055662	TIR	hAT	Ukn	3235	0.999691
Gm01	2163681	Gm01	8502815	INV	6339134	999	Gm01	7071111	7071499	TIR	PIF-Harbinge	Ukn	388	0.997429
Gm01	2163681	Gm01	8502815	INV	6339134	999	Gm01	7065530	7065793	TIR	Tc1-Mariner	Ukn	263	0.996212
Gm01	2163681	Gm01	8502815	INV	6339134	999	Gm01	7152756	7153527	TIR	Mutator	Ukn	771	0.998705
Gm01	2163681	Gm01	8502815	INV	6339134	999	Gm01	7231664	7231991	LTR	Copia	Gmr28	327	0.996951
Gm01	2163681	Gm01	8502815	INV	6339134	999	Gm01	7236859	7238423	LTR	Copia	Gmr37	1564	0.999361
Gm01	2163681	Gm01	8502815	INV	6339134	999	Gm01	7240023	7240930	LTR	Gypsy	Gmr3	907	0.998899
Gm01	2163681	Gm01	8502815	INV	6339134	999	Gm01	7242127	7243539	LTR	Gypsy	Gmr25	1412	0.999292
Gm01	2163681	Gm01	8502815	INV	6339134	999	Gm01	7289545	7290102	LTR	Copia	Gmr40	557	0.998208
Gm01	2163681	Gm01	8502815	INV	6339134	999	Gm01	7286912	7288562	LTR	Copia	Gmr5	1650	0.999394
Gm01	2163681	Gm01	8502815	INV	6339134	999	Gm01	7327763	7328050	TIR	Tc1-Mariner	Ukn	287	0.996528
Gm01	2163681	Gm01	8502815	INV	6339134	999	Gm01	7373327	7374957	LTR	Copia	Gmr5	1630	0.999387
Gm01	2163681	Gm01	8502815	INV	6339134	999	Gm01	7393298	7394287	LTR	Gypsy	Gmr4	989	0.99899
Gm01	2163681	Gm01	8502815	INV	6339134	999	Gm01	7411881	7412629	TIR	PIF-Harbinge	Ukn	748	0.998665
Gm01	2163681	Gm01	8502815	INV	6339134	999	Gm01	7407564	7409184	LTR	Copia	Gmr37	1620	0.999383
Gm01	2163681	Gm01	8502815	INV	6339134	999	Gm01	7423133	7427376	LTR	Gypsy	Gmr17	4243	0.999764
Gm01	2163681	Gm01	8502815	INV	6339134	999	Gm01	7454750	7455865	LTR	Gypsy	Gmr12	1115	0.999104
Gm01	2163681	Gm01	8502815	INV	6339134	999	Gm01	7514756	7515205	TIR	PIF-Harbinge	Ukn	449	0.997778
Gm01	2163681	Gm01	8502815	INV	6339134	999	Gm01	7593119	7598734	LTR	Copia	Gmr15	5615	0.999822
Gm01	2163681	Gm01	8502815	INV	6339134	999	Gm01	7588543	7588952	LTR	Copia	Gmr20	409	0.997561
Gm01	2163681	Gm01	8502815	INV	6339134	999	Gm01	7655158	7657733	LTR	Copia	Gmr24	2575	0.999612
Gm01	2163681	Gm01	8502815	INV	6339134	999	Gm01	7652088	7654750	LTR	Gypsy	Gmr17	2662	0.999624
Gm01	2163681	Gm01	8502815	INV	6339134	999	Gm01	7679231	7680261	LTR	Copia	Gmr18	1030	0.99903
Gm01	2163681	Gm01	8502815	INV	6339134	999	Gm01	7709563	7710613	LTR	Gypsy	Gmr19/diaspora	1050	0.999049
Gm01	2163681	Gm01	8502815	INV	6339134	999	Gm01	7776618	7777086	TIR	Mutator	Ukn	468	0.997868
Gm01	2163681	Gm01	8502815	INV	6339134	999	Gm01	7770577	7772128	LTR	Copia	Gmr37	1551	0.999356
Gm01	2163681	Gm01	8502815	INV	6339134	999	Gm01	7772413	7773500	LTR	Copia	Gmr6	1087	0.999081
Gm01	2163681	Gm01	8502815	INV	6339134	999	Gm01	7813159	7814780	LTR	Copia	Gmr37	1621	0.999383
Gm01	2163681	Gm01	8502815	INV	6339134	999	Gm01	7818791	7820909	TIR	Mutator	Ukn	2118	0.999528
Gm01	2163681	Gm01	8502815	INV	6339134	999	Gm01	7853735	7856325	LTR	Copia	Gmr24	2590	0.999614
Gm01	2163681	Gm01	8502815	INV	6339134	999	Gm01	7849456	7850525	LTR	Copia	Gmr6	1069	0.999065
Gm01	2163681	Gm01	8502815	INV	6339134	999	Gm01	7869443	7870347	LTR	Gypsy	Gmr3	904	0.998895
Gm01	2163681	Gm01	8502815	INV	6339134	999	Gm01	7907833	7908074	LTR	Copia	Gmr15	241	0.995868
Gm01	2163681	Gm01	8502815	INV	6339134	999	Gm01	7905964	7907047	LTR	Copia	Gmr18	1083	0.999077
Gm01	2163681	Gm01	8502815	INV	6339134	999	Gm01	7920979	7924927	LTR	Gypsy	Gmr21	3948	0.999747
Gm01	2163681	Gm01	8502815	INV	6339134	999	Gm01	7990442	7992014	LTR	Copia	Gmr5	1572	0.999364
Gm01	2163681	Gm01	8502815	INV	6339134	999	Gm01	8014391	8017620	LINE	Ukn	Gml2	3229	0.99969
Gm01	2163681	Gm01	8502815	INV	6339134	999	Gm01	8069686	8070839	LTR	Gypsy	Gmr1	1153	0.999133
Gm01	2163681	Gm01	8502815	INV	6339134	999	Gm01	8097486	8098151	TIR	Mutator	Ukn	665	0.998498
Gm01	2163681	Gm01	8502815	INV	6339134	999	Gm01	8107812	8109456	LTR	Copia	Gmr5	1644	0.999392
Gm01	2163681	Gm01	8502815	INV	6339134	999	Gm01	8148734	8150306	LTR	Copia	Gmr37	1572	0.999364
Gm01	2163681	Gm01	8502815	INV	6339134	999	Gm01	8145160	8146247	LTR	Gypsy	Gmr19/diaspora	1087	0.999081
Gm01	2163681	Gm01	8502815	INV	6339134	999	Gm01	8162527	8172683	LTR	Copia	Gmr6	10156	0.999902
Gm01	2163681	Gm01	8502815	INV	6339134	999	Gm01	8167656	8168755	LTR	Copia	Gmr6	1099	0.999091
Gm01	2163681	Gm01	8502815	INV	6339134	999	Gm01	8176907	8178516	LTR	Copia	Gmr5	1609	0.999379
Gm01	2163681	Gm01	8502815	INV	6339134	999	Gm01	8264541	8266093	LTR	Copia	Gmr5	1552	0.999356
Gm01	2163681	Gm01	8502815	INV	6339134	999	Gm01	8277230	8279062	LTR	Gypsy	Gmr9	1832	0.999454
Gm01	2163681	Gm01	8502815	INV	6339134	999	Gm01	8358941	8359197	TIR	Tc1-Mariner	Ukn	256	0.996109
Gm01	2163681	Gm01	8502815	INV	6339134	999	Gm01	8386385	8386615	TIR	Tc1-Mariner	Ukn	230	0.995671
Gm01	2163681	Gm01	8502815	INV	6339134	999	Gm01	8383997	8384948	LTR	Gypsy	Gmr4	951	0.99895
Gm01	2163681	Gm01	8502815	INV	6339134	999	Gm01	8457748	8459046	LTR	Copia	Gmr324	1298	0.99923
Gm01	2163681	Gm01	8502815	INV	6339134	999	Gm01	8492465	8493932	LTR	Copia	Gmr5	1467	0.999319
Gm01	2163681	Gm01	8502815	INV	6339134	999	Gm01	8501543	8502831	LTR	Gypsy	Gmr11/calypso	1272	0.986811
Gm01	2163681	Gm01	8502815	INV	6339134	999	Gm01	2455100	2458405	TIR	hAT	Ukn	3305	0.999698
Gm01	2163681	Gm01	8502815	INV	6339134	999	Gm01	3470416	3483439	LTR	Gypsy	Gmr30	13023	0.999923
Gm01	2163681	Gm01	8502815	INV	6339134	999	Gm01	4532587	4545780	LTR	Copia	Gmr38	13193	0.999924
Gm01	2163681	Gm01	8502815	INV	6339134	999	Gm01	4665935	4669837	TIR	PIF-Harbinge	Ukn	3902	0.999744
Gm01	2163681	Gm01	8502815	INV	6339134	999	Gm01	4634635	4640443	LTR	Copia	Gmr22	5808	0.999828
Gm01	2163681	Gm01	8502815	INV	6339134	999	Gm01	5189167	5198974	LTR	Copia	Gmr2/SIRE	9807	0.999898
Gm01	2163681	Gm01	8502815	INV	6339134	999	Gm01	5225876	5227543	LTR	Copia	Gmr5	1667	0.9994
Gm01	2163681	Gm01	8502815	INV	6339134	999	Gm01	5274400	5279345	LTR	Gypsy	Gmr164	4945	0.999798
Gm01	2163681	Gm01	8502815	INV	6339134	999	Gm01	5520453	5521882	LTR	Gypsy	Gmr487	1429	0.999301
Gm01	2163681	Gm01	8502815	INV	6339134	999	Gm01	5701261	5701824	LTR	Copia	Gmr40	563	0.998227
Gm01	2163681	Gm01	8502815	INV	6339134	999	Gm01	5684278	5685922	LTR	Copia	Gmr5	1644	0.999392
Gm01	2163681	Gm01	8502815	INV	6339134	999	Gm01	5862668	5871332	TIR	Mutator	Ukn	8664	0.999885
Gm01	2163681	Gm01	8502815	INV	6339134	999	Gm01	5829454	5835788	LTR	Copia	Gmr208	6334	0.999842
Gm01	2163681	Gm01	8502815	INV	6339134	999	Gm01	5779109	5784269	LTR	Gypsy	Gmr43	5160	0.999806
Gm01	2163681	Gm01	8502815	INV	6339134	999	Gm01	5959911	5971649	LTR	Gypsy	Gmr11/calypso	11738	0.999915
Gm01	2163681	Gm01	8502815	INV	6339134	999	Gm01	6138835	6148609	LTR	Copia	Gmr2/SIRE	9774	0.999898
Gm01	2163681	Gm01	8502815	INV	6339134	999	Gm01	6102052	6118517	LTR	Gypsy	Gmr9	16465	0.999939
Gm01	2163681	Gm01	8502815	INV	6339134	999	Gm01	6175882	6177434	LTR	Copia	Gmr37	1552	0.999356
Gm01	2163681	Gm01	8502815	INV	6339134	999	Gm01	6198172	6218670	LTR	Gypsy	Gmr9	20498	0.999951
Gm01	2163681	Gm01	8502815	INV	6339134	999	Gm01	6337725	6348413	TIR	Mutator	Ukn	10688	0.999906
Gm01	2163681	Gm01	8502815	INV	6339134	999	Gm01	6469433	6485347	LTR	Gypsy	Gmr9	15914	0.999937
Gm01	2163681	Gm01	8502815	INV	6339134	999	Gm01	6568003	6577261	LTR	Copia	Gmr2/SIRE	9258	0.999892
Gm01	2163681	Gm01	8502815	INV	6339134	999	Gm01	6558242	6582574	LTR	Gypsy	Gmr9	24332	0.999959
Gm01	2163681	Gm01	8502815	INV	6339134	999	Gm01	6759824	6772625	LTR	Copia	Gmr26	12801	0.999922
Gm01	2163681	Gm01	8502815	INV	6339134	999	Gm01	6874368	6894049	TIR	Mutator	Ukn	19681	0.999949
Gm01	2163681	Gm01	8502815	INV	6339134	999	Gm01	6874794	6883858	LTR	Copia	Gmr6	9064	0.99989
Gm01	2163681	Gm01	8502815	INV	6339134	999	Gm01	6925164	6933876	LTR	Gypsy	Gmr139	8712	0.999885
Gm01	2163681	Gm01	8502815	INV	6339134	999	Gm01	7108069	7124533	LTR	Gypsy	Gmr9	16464	0.999939
Gm01	2163681	Gm01	8502815	INV	6339134	999	Gm01	7170544	7189905	LTR	Gypsy	Gmr9	19361	0.999948
Gm01	2163681	Gm01	8502815	INV	6339134	999	Gm01	7322667	7324331	LTR	Copia	Gmr5	1664	0.999399
Gm01	2163681	Gm01	8502815	INV	6339134	999	Gm01	7386844	7390507	LTR	Copia	Gmr5	3663	0.999727
Gm01	2163681	Gm01	8502815	INV	6339134	999	Gm01	7392366	7410821	LTR	Gypsy	Gmr25	18455	0.999946
Gm01	2163681	Gm01	8502815	INV	6339134	999	Gm01	7585731	7586570	LTR	Gypsy	Gmr59	839	0.99881
Gm01	2163681	Gm01	8502815	INV	6339134	999	Gm01	7633877	7636923	LTR	Copia	Gmr24	3046	0.999672
Gm01	2163681	Gm01	8502815	INV	6339134	999	Gm01	7711186	7716894	LTR	Gypsy	Gmr11/calypso	5708	0.999825
Gm01	2163681	Gm01	8502815	INV	6339134	999	Gm01	7908728	7913760	LTR	Gypsy	Gmr121	5032	0.999801
Gm01	2163681	Gm01	8502815	INV	6339134	999	Gm01	8090697	8095771	LTR	Copia	Gmr26	5074	0.999803
Gm01	2163681	Gm01	8502815	INV	6339134	999	Gm01	8093600	8094031	LTR	Copia	Gmr41	431	0.997685
Gm01	2163681	Gm01	8502815	INV	6339134	999	Gm01	8138687	8144845	LTR	Gypsy	Gmr4	6158	0.999838
Gm01	2163681	Gm01	8502815	INV	6339134	999	Gm01	4979705	4980796	LTR	Copia	Gmr6	1091	0.999084
Gm01	2163681	Gm01	8502815	INV	6339134	999	Gm01	6028075	6033579	LTR	Gypsy	Gmr4	5504	0.999818
Gm01	2163681	Gm01	8502815	INV	6339134	999	Gm01	8114673	8131428	LTR	Gypsy	Gmr9	16755	0.99994
Gm01	2163681	Gm01	8502815	INV	6339134	999	Gm01	6279244	6293673	Helitron	Helitron	Ukn	14429	0.999931
Gm01	40493933	Gm01	53849708	INV	13355775	999	Gm01	40506558	40507621	LTR	Copia	Gmr18	1063	0.99906
Gm01	40493933	Gm01	53849708	INV	13355775	999	Gm01	40522171	40524803	LTR	Copia	Gmr24	2632	0.99962
Gm01	40493933	Gm01	53849708	INV	13355775	999	Gm01	40537990	40539608	LTR	Copia	Gmr5	1618	0.999382
Gm01	40493933	Gm01	53849708	INV	13355775	999	Gm01	40535630	40536289	LTR	Gypsy	Gmr522	659	0.998485
Gm01	40493933	Gm01	53849708	INV	13355775	999	Gm01	40609857	40610752	LTR	Copia	Gmr18	895	0.998884
Gm01	40493933	Gm01	53849708	INV	13355775	999	Gm01	40606203	40607575	LTR	Gypsy	Gmr25	1372	0.999272
Gm01	40493933	Gm01	53849708	INV	13355775	999	Gm01	40657213	40663489	LTR	Copia	Gmr7	6276	0.999841
Gm01	40493933	Gm01	53849708	INV	13355775	999	Gm01	40783387	40784536	LTR	Copia	Gmr18	1149	0.99913
Gm01	40493933	Gm01	53849708	INV	13355775	999	Gm01	40791130	40792780	LTR	Copia	Gmr5	1650	0.999394
Gm01	40493933	Gm01	53849708	INV	13355775	999	Gm01	40788415	40790099	LTR	Gypsy	Gmr9	1684	0.999407
Gm01	40493933	Gm01	53849708	INV	13355775	999	Gm01	40802091	40803178	LTR	Copia	Gmr18	1087	0.999081
Gm01	40493933	Gm01	53849708	INV	13355775	999	Gm01	40889836	40890943	LTR	Gypsy	Gmr19/diaspora	1107	0.999097
Gm01	40493933	Gm01	53849708	INV	13355775	999	Gm01	40895816	40900143	LTR	Copia	Gmr5	4327	0.999769
Gm01	40493933	Gm01	53849708	INV	13355775	999	Gm01	40896268	40898871	LTR	Copia	Gmr5	2603	0.999616
Gm01	40493933	Gm01	53849708	INV	13355775	999	Gm01	40896640	40897633	LTR	Gypsy	Gmr1	993	0.998994
Gm01	40493933	Gm01	53849708	INV	13355775	999	Gm01	40937588	40938680	LTR	Copia	Gmr6	1092	0.999085
Gm01	40493933	Gm01	53849708	INV	13355775	999	Gm01	40927340	40930905	LTR	Gypsy	Gmr21	3565	0.99972
Gm01	40493933	Gm01	53849708	INV	13355775	999	Gm01	40946553	40948117	LTR	Copia	Gmr5	1564	0.999361
Gm01	40493933	Gm01	53849708	INV	13355775	999	Gm01	40993488	40994464	LTR	Gypsy	Gmr4	976	0.998976
Gm01	40493933	Gm01	53849708	INV	13355775	999	Gm01	41030687	41032366	LTR	Copia	Gmr37	1679	0.999405
Gm01	40493933	Gm01	53849708	INV	13355775	999	Gm01	41034954	41036637	LTR	Copia	Gmr5	1683	0.999406
Gm01	40493933	Gm01	53849708	INV	13355775	999	Gm01	41056805	41058051	LTR	Gypsy	Gmr19/diaspora	1246	0.999198
Gm01	40493933	Gm01	53849708	INV	13355775	999	Gm01	41078309	41088527	TIR	Mutator	Ukn	10218	0.999902
Gm01	40493933	Gm01	53849708	INV	13355775	999	Gm01	41111493	41122631	LTR	Copia	Gmr6	11138	0.99991
Gm01	40493933	Gm01	53849708	INV	13355775	999	Gm01	41116556	41118466	LTR	Gypsy	Gmr9	1910	0.999477
Gm01	40493933	Gm01	53849708	INV	13355775	999	Gm01	41128749	41131592	LTR	Copia	Gmr24	2843	0.999648
Gm01	40493933	Gm01	53849708	INV	13355775	999	Gm01	41142481	41153874	LTR	Copia	Gmr5	11393	0.999912
Gm01	40493933	Gm01	53849708	INV	13355775	999	Gm01	41161969	41163376	LTR	Copia	Gmr37	1407	0.99929
Gm01	40493933	Gm01	53849708	INV	13355775	999	Gm01	41325680	41326771	LTR	Copia	Gmr6	1091	0.999084
Gm01	40493933	Gm01	53849708	INV	13355775	999	Gm01	41340506	41341765	LTR	Copia	Gmr2/SIRE	1259	0.999206
Gm01	40493933	Gm01	53849708	INV	13355775	999	Gm01	41338901	41349891	LTR	Gypsy	Gmr19/diaspora	10990	0.999909
Gm01	40493933	Gm01	53849708	INV	13355775	999	Gm01	41368596	41369594	LTR	Copia	Gmr2/SIRE	998	0.998999
Gm01	40493933	Gm01	53849708	INV	13355775	999	Gm01	41395173	41399512	LTR	Copia	Gmr18	4339	0.99977
Gm01	40493933	Gm01	53849708	INV	13355775	999	Gm01	41397265	41398208	LTR	Gypsy	Gmr4	943	0.998941
Gm01	40493933	Gm01	53849708	INV	13355775	999	Gm01	41424582	41424713	TIR	PIF-Harbinge	Ukn	131	0.992424
Gm01	40493933	Gm01	53849708	INV	13355775	999	Gm01	41460499	41461605	LTR	Gypsy	Gmr19/diaspora	1106	0.999097
Gm01	40493933	Gm01	53849708	INV	13355775	999	Gm01	41474214	41477552	LTR	Copia	Gmr37	3338	0.999701
Gm01	40493933	Gm01	53849708	INV	13355775	999	Gm01	41474592	41476271	LTR	Copia	Gmr5	1679	0.999405
Gm01	40493933	Gm01	53849708	INV	13355775	999	Gm01	41477878	41481744	LTR	Gypsy	Gmr21	3866	0.999741
Gm01	40493933	Gm01	53849708	INV	13355775	999	Gm01	41599104	41600188	LTR	Copia	Gmr6	1084	0.999078
Gm01	40493933	Gm01	53849708	INV	13355775	999	Gm01	41625843	41627437	LTR	Copia	Gmr5	1594	0.999373
Gm01	40493933	Gm01	53849708	INV	13355775	999	Gm01	41638050	41638945	TIR	Mutator	Ukn	895	0.998884
Gm01	40493933	Gm01	53849708	INV	13355775	999	Gm01	41702767	41703366	TIR	Mutator	Ukn	599	0.998333
Gm01	40493933	Gm01	53849708	INV	13355775	999	Gm01	41704000	41706227	LTR	Copia	Gmr40	2227	0.999551
Gm01	40493933	Gm01	53849708	INV	13355775	999	Gm01	41746878	41748548	LTR	Copia	Gmr37	1670	0.999402
Gm01	40493933	Gm01	53849708	INV	13355775	999	Gm01	41755279	41756763	LTR	Copia	Gmr37	1484	0.999327
Gm01	40493933	Gm01	53849708	INV	13355775	999	Gm01	41805695	41806783	LTR	Copia	Gmr6	1088	0.999082
Gm01	40493933	Gm01	53849708	INV	13355775	999	Gm01	41813216	41814923	LTR	Copia	Gmr37	1707	0.999415
Gm01	40493933	Gm01	53849708	INV	13355775	999	Gm01	41833047	41839821	LTR	Copia	Gmr37	6774	0.999852
Gm01	40493933	Gm01	53849708	INV	13355775	999	Gm01	41842303	41843997	LTR	Copia	Gmr5	1694	0.99941
Gm01	40493933	Gm01	53849708	INV	13355775	999	Gm01	41845333	41851988	LTR	Gypsy	Gmr4	6655	0.99985
Gm01	40493933	Gm01	53849708	INV	13355775	999	Gm01	41868276	41873030	LTR	Copia	Gmr31	4754	0.99979
Gm01	40493933	Gm01	53849708	INV	13355775	999	Gm01	41875609	41876791	LTR	Gypsy	Gmr43	1182	0.999155
Gm01	40493933	Gm01	53849708	INV	13355775	999	Gm01	41902987	41904056	LTR	Gypsy	Gmr19/diaspora	1069	0.999065
Gm01	40493933	Gm01	53849708	INV	13355775	999	Gm01	41897816	41899599	LTR	Gypsy	Gmr9	1783	0.999439
Gm01	40493933	Gm01	53849708	INV	13355775	999	Gm01	41914590	41916190	LTR	Copia	Gmr5	1600	0.999375
Gm01	40493933	Gm01	53849708	INV	13355775	999	Gm01	41923784	41924332	LTR	Gypsy	Gmr17	548	0.998179
Gm01	40493933	Gm01	53849708	INV	13355775	999	Gm01	41965105	41969420	LTR	Gypsy	Gmr19/diaspora	4315	0.999768
Gm01	40493933	Gm01	53849708	INV	13355775	999	Gm01	42036008	42036546	LTR	Gypsy	Gmr17	538	0.998145
Gm01	40493933	Gm01	53849708	INV	13355775	999	Gm01	42042556	42044217	LTR	Copia	Gmr5	1661	0.999398
Gm01	40493933	Gm01	53849708	INV	13355775	999	Gm01	42080403	42085194	LTR	Copia	Gmr24	4791	0.999791
Gm01	40493933	Gm01	53849708	INV	13355775	999	Gm01	42079923	42089842	LTR	Gypsy	Gmr146	9919	0.999899
Gm01	40493933	Gm01	53849708	INV	13355775	999	Gm01	42081259	42083138	LTR	Gypsy	Gmr9	1879	0.999468
Gm01	40493933	Gm01	53849708	INV	13355775	999	Gm01	42099479	42102428	LTR	Copia	Gmr24	2949	0.999661
Gm01	40493933	Gm01	53849708	INV	13355775	999	Gm01	42111818	42114485	LTR	Copia	Gmr24	2667	0.999625
Gm01	40493933	Gm01	53849708	INV	13355775	999	Gm01	42107519	42109217	LTR	Copia	Gmr5	1698	0.999411
Gm01	40493933	Gm01	53849708	INV	13355775	999	Gm01	42123435	42124112	LTR	Copia	Gmr16	677	0.998525
Gm01	40493933	Gm01	53849708	INV	13355775	999	Gm01	42144823	42147987	LINE	L1	Gml1	3164	0.999684
Gm01	40493933	Gm01	53849708	INV	13355775	999	Gm01	42165111	42165350	TIR	Tc1-Mariner	Ukn	239	0.995833
Gm01	40493933	Gm01	53849708	INV	13355775	999	Gm01	42173422	42173883	TIR	Mutator	Ukn	461	0.997835
Gm01	40493933	Gm01	53849708	INV	13355775	999	Gm01	42176615	42178361	LTR	Copia	Gmr37	1746	0.999428
Gm01	40493933	Gm01	53849708	INV	13355775	999	Gm01	42193676	42204778	TIR	Mutator	Ukn	11102	0.99991
Gm01	40493933	Gm01	53849708	INV	13355775	999	Gm01	42189598	42192309	LTR	Copia	Gmr5	2711	0.999631
Gm01	40493933	Gm01	53849708	INV	13355775	999	Gm01	42190074	42191160	LTR	Gypsy	Gmr19/diaspora	1086	0.99908
Gm01	40493933	Gm01	53849708	INV	13355775	999	Gm01	42229820	42230072	TIR	Tc1-Mariner	Ukn	252	0.996047
Gm01	40493933	Gm01	53849708	INV	13355775	999	Gm01	42245651	42246886	LTR	Gypsy	Gmr43	1235	0.999191
Gm01	40493933	Gm01	53849708	INV	13355775	999	Gm01	42319914	42320160	TIR	Tc1-Mariner	Ukn	246	0.995951
Gm01	40493933	Gm01	53849708	INV	13355775	999	Gm01	42359252	42360788	LTR	Copia	Gmr37	1536	0.999349
Gm01	40493933	Gm01	53849708	INV	13355775	999	Gm01	42421507	42424597	LINE	L1	Gml1	3090	0.999676
Gm01	40493933	Gm01	53849708	INV	13355775	999	Gm01	42443167	42444143	LTR	Gypsy	Gmr4	976	0.998976
Gm01	40493933	Gm01	53849708	INV	13355775	999	Gm01	42460588	42461517	LTR	Gypsy	Gmr3	929	0.998925
Gm01	40493933	Gm01	53849708	INV	13355775	999	Gm01	42496627	42498247	LTR	Gypsy	Gmr9	1620	0.999383
Gm01	40493933	Gm01	53849708	INV	13355775	999	Gm01	42501118	42502233	LTR	Copia	Gmr6	1115	0.999104
Gm01	40493933	Gm01	53849708	INV	13355775	999	Gm01	42519677	42529860	LTR	Gypsy	Gmr19/diaspora	10183	0.999902
Gm01	40493933	Gm01	53849708	INV	13355775	999	Gm01	42522604	42523673	LTR	Gypsy	Gmr19/diaspora	1069	0.999065
Gm01	40493933	Gm01	53849708	INV	13355775	999	Gm01	42539965	42544329	LTR	Copia	Gmr422	4364	0.999771
Gm01	40493933	Gm01	53849708	INV	13355775	999	Gm01	42561044	42561390	LTR	Gypsy	Gmr471	346	0.997118
Gm01	40493933	Gm01	53849708	INV	13355775	999	Gm01	42574147	42577072	LTR	Copia	Gmr24	2925	0.999658
Gm01	40493933	Gm01	53849708	INV	13355775	999	Gm01	42569381	42579160	LTR	Copia	Gmr324	9779	0.999898
Gm01	40493933	Gm01	53849708	INV	13355775	999	Gm01	42567520	42568409	LTR	Gypsy	Gmr3	889	0.998876
Gm01	40493933	Gm01	53849708	INV	13355775	999	Gm01	42600976	42602007	LTR	Copia	Gmr18	1031	0.999031
Gm01	40493933	Gm01	53849708	INV	13355775	999	Gm01	42636793	42641142	TIR	PIF-Harbinge	Ukn	4349	0.99977
Gm01	40493933	Gm01	53849708	INV	13355775	999	Gm01	42654784	42656125	LTR	Gypsy	Gmr75	1341	0.999255
Gm01	40493933	Gm01	53849708	INV	13355775	999	Gm01	42673488	42680146	LTR	Copia	Gmr7	6658	0.99985
Gm01	40493933	Gm01	53849708	INV	13355775	999	Gm01	42684361	42685466	LTR	Copia	Gmr6	1105	0.999096
Gm01	40493933	Gm01	53849708	INV	13355775	999	Gm01	42710104	42712005	LTR	Gypsy	Gmr17	1901	0.999474
Gm01	40493933	Gm01	53849708	INV	13355775	999	Gm01	42770334	42775385	LTR	Copia	Gmr23	5051	0.999802
Gm01	40493933	Gm01	53849708	INV	13355775	999	Gm01	42790269	42793377	LTR	Copia	Gmr24	3108	0.999678
Gm01	40493933	Gm01	53849708	INV	13355775	999	Gm01	42803859	42805002	LTR	Gypsy	Gmr19/diaspora	1143	0.999126
Gm01	40493933	Gm01	53849708	INV	13355775	999	Gm01	42802702	42805180	LTR	Gypsy	Gmr75	2478	0.999597
Gm01	40493933	Gm01	53849708	INV	13355775	999	Gm01	42813924	42815541	LTR	Copia	Gmr37	1617	0.999382
Gm01	40493933	Gm01	53849708	INV	13355775	999	Gm01	42823141	42824712	LTR	Copia	Gmr5	1571	0.999364
Gm01	40493933	Gm01	53849708	INV	13355775	999	Gm01	42837724	42841754	LTR	Copia	Gmr18	4030	0.999752
Gm01	40493933	Gm01	53849708	INV	13355775	999	Gm01	42880065	42881944	LTR	Gypsy	Gmr9	1879	0.999468
Gm01	40493933	Gm01	53849708	INV	13355775	999	Gm01	42905121	42906433	LTR	Gypsy	Gmr364	1312	0.999238
Gm01	40493933	Gm01	53849708	INV	13355775	999	Gm01	42900532	42901506	LTR	Gypsy	Gmr4	974	0.998974
Gm01	40493933	Gm01	53849708	INV	13355775	999	Gm01	42989557	42990522	LTR	Gypsy	Gmr4	965	0.998965
Gm01	40493933	Gm01	53849708	INV	13355775	999	Gm01	43018312	43019421	LTR	Copia	Gmr6	1109	0.999099
Gm01	40493933	Gm01	53849708	INV	13355775	999	Gm01	43024886	43025352	TIR	Mutator	Ukn	466	0.997859
Gm01	40493933	Gm01	53849708	INV	13355775	999	Gm01	43061671	43065413	LTR	Gypsy	Gmr496	3742	0.999733
Gm01	40493933	Gm01	53849708	INV	13355775	999	Gm01	43183692	43184736	LTR	Copia	Gmr18	1044	0.999043
Gm01	40493933	Gm01	53849708	INV	13355775	999	Gm01	43196479	43200186	LTR	Copia	Gmr16	3707	0.99973
Gm01	40493933	Gm01	53849708	INV	13355775	999	Gm01	43260838	43262594	LTR	Gypsy	Gmr195	1756	0.999431
Gm01	40493933	Gm01	53849708	INV	13355775	999	Gm01	43293282	43294938	LTR	Copia	Gmr5	1656	0.999396
Gm01	40493933	Gm01	53849708	INV	13355775	999	Gm01	43325091	43326123	LTR	Copia	Gmr18	1032	0.999032
Gm01	40493933	Gm01	53849708	INV	13355775	999	Gm01	43388534	43388782	TIR	PIF-Harbinge	Ukn	248	0.995984
Gm01	40493933	Gm01	53849708	INV	13355775	999	Gm01	43400828	43401086	TIR	Tc1-Mariner	Ukn	258	0.996139
Gm01	40493933	Gm01	53849708	INV	13355775	999	Gm01	43403965	43412713	LTR	Gypsy	Gmr21	8748	0.999886
Gm01	40493933	Gm01	53849708	INV	13355775	999	Gm01	43453928	43454675	TIR	PIF-Harbinge	Ukn	747	0.998663
Gm01	40493933	Gm01	53849708	INV	13355775	999	Gm01	43484915	43486498	TIR	Mutator	Ukn	1583	0.999369
Gm01	40493933	Gm01	53849708	INV	13355775	999	Gm01	43487833	43489519	LTR	Copia	Gmr5	1686	0.999407
Gm01	40493933	Gm01	53849708	INV	13355775	999	Gm01	43559630	43564277	LTR	Copia	Gmr15	4647	0.999785
Gm01	40493933	Gm01	53849708	INV	13355775	999	Gm01	43607069	43610651	LTR	Copia	Gmr41	3582	0.999721
Gm01	40493933	Gm01	53849708	INV	13355775	999	Gm01	43625731	43626196	LTR	Copia	Gmr50	465	0.997854
Gm01	40493933	Gm01	53849708	INV	13355775	999	Gm01	43661126	43661427	TIR	Mutator	Ukn	301	0.996689
Gm01	40493933	Gm01	53849708	INV	13355775	999	Gm01	43654008	43658028	LTR	Copia	Gmr18	4020	0.999751
Gm01	40493933	Gm01	53849708	INV	13355775	999	Gm01	43648869	43658148	LTR	Gypsy	Gmr109	9279	0.999892
Gm01	40493933	Gm01	53849708	INV	13355775	999	Gm01	43663914	43668744	LTR	Copia	Gmr8	4830	0.999793
Gm01	40493933	Gm01	53849708	INV	13355775	999	Gm01	43704822	43710245	LTR	Gypsy	Gmr4	5423	0.999816
Gm01	40493933	Gm01	53849708	INV	13355775	999	Gm01	43723490	43727983	LTR	Copia	Gmr10	4493	0.999777
Gm01	40493933	Gm01	53849708	INV	13355775	999	Gm01	43717024	43717996	LTR	Gypsy	Gmr4	972	0.998972
Gm01	40493933	Gm01	53849708	INV	13355775	999	Gm01	43746592	43753875	TIR	Mutator	Ukn	7283	0.999863
Gm01	40493933	Gm01	53849708	INV	13355775	999	Gm01	43794012	43794392	LTR	Copia	Gmr41	380	0.997375
Gm01	40493933	Gm01	53849708	INV	13355775	999	Gm01	43787854	43793050	LTR	Gypsy	Gmr218	5196	0.999808
Gm01	40493933	Gm01	53849708	INV	13355775	999	Gm01	43857680	43858781	LTR	Gypsy	Gmr19/diaspora	1101	0.999093
Gm01	40493933	Gm01	53849708	INV	13355775	999	Gm01	43881080	43882737	LTR	Copia	Gmr37	1657	0.999397
Gm01	40493933	Gm01	53849708	INV	13355775	999	Gm01	43907323	43908982	LTR	Copia	Gmr5	1659	0.999398
Gm01	40493933	Gm01	53849708	INV	13355775	999	Gm01	43967345	43971903	LTR	Copia	Gmr173	4558	0.999781
Gm01	40493933	Gm01	53849708	INV	13355775	999	Gm01	44031243	44033802	LTR	Copia	Gmr28	2559	0.999609
Gm01	40493933	Gm01	53849708	INV	13355775	999	Gm01	44115262	44116358	LTR	Copia	Gmr6	1096	0.999088
Gm01	40493933	Gm01	53849708	INV	13355775	999	Gm01	44125270	44126399	LTR	Copia	Gmr2/SIRE	1129	0.999115
Gm01	40493933	Gm01	53849708	INV	13355775	999	Gm01	44147078	44149794	LTR	Copia	Gmr24	2716	0.999632
Gm01	40493933	Gm01	53849708	INV	13355775	999	Gm01	44141983	44153155	LTR	Gypsy	Gmr4	11172	0.99991
Gm01	40493933	Gm01	53849708	INV	13355775	999	Gm01	44188959	44189632	LTR	Copia	Gmr140	673	0.998516
Gm01	40493933	Gm01	53849708	INV	13355775	999	Gm01	44199825	44200985	LTR	Copia	Gmr324	1160	0.999139
Gm01	40493933	Gm01	53849708	INV	13355775	999	Gm01	44215654	44216897	LTR	Gypsy	Gmr139	1243	0.999196
Gm01	40493933	Gm01	53849708	INV	13355775	999	Gm01	44330727	44332399	LTR	Copia	Gmr5	1672	0.999402
Gm01	40493933	Gm01	53849708	INV	13355775	999	Gm01	44323644	44324816	LTR	Copia	Gmr6	1172	0.999147
Gm01	40493933	Gm01	53849708	INV	13355775	999	Gm01	44375317	44376407	LTR	Copia	Gmr6	1090	0.999083
Gm01	40493933	Gm01	53849708	INV	13355775	999	Gm01	44370861	44377299	LTR	Gypsy	Gmr62	6438	0.999845
Gm01	40493933	Gm01	53849708	INV	13355775	999	Gm01	44410130	44416656	LTR	Copia	Gmr7	6526	0.999847
Gm01	40493933	Gm01	53849708	INV	13355775	999	Gm01	44530860	44531427	TIR	Mutator	Ukn	567	0.998239
Gm01	40493933	Gm01	53849708	INV	13355775	999	Gm01	44519804	44521413	LTR	Copia	Gmr5	1609	0.999379
Gm01	40493933	Gm01	53849708	INV	13355775	999	Gm01	44539102	44540007	LTR	Gypsy	Gmr3	905	0.998896
Gm01	40493933	Gm01	53849708	INV	13355775	999	Gm01	44568769	44571309	LTR	Copia	Gmr40	2540	0.999606
Gm01	40493933	Gm01	53849708	INV	13355775	999	Gm01	44590079	44592538	LTR	Copia	Gmr242	2459	0.999593
Gm01	40493933	Gm01	53849708	INV	13355775	999	Gm01	44610678	44612352	LTR	Copia	Gmr5	1674	0.999403
Gm01	40493933	Gm01	53849708	INV	13355775	999	Gm01	44650158	44651272	LTR	Copia	Gmr18	1114	0.999103
Gm01	40493933	Gm01	53849708	INV	13355775	999	Gm01	44646588	44648264	LTR	Copia	Gmr5	1676	0.999404
Gm01	40493933	Gm01	53849708	INV	13355775	999	Gm01	44656143	44657117	LTR	Gypsy	Gmr4	974	0.998974
Gm01	40493933	Gm01	53849708	INV	13355775	999	Gm01	44671170	44673789	LTR	Copia	Gmr24	2619	0.999618
Gm01	40493933	Gm01	53849708	INV	13355775	999	Gm01	44687163	44692245	LTR	Gypsy	Gmr3	5082	0.999803
Gm01	40493933	Gm01	53849708	INV	13355775	999	Gm01	44741388	44742838	LTR	Copia	Gmr37	1450	0.999311
Gm01	40493933	Gm01	53849708	INV	13355775	999	Gm01	44800424	44801387	LTR	Gypsy	Gmr4	963	0.998963
Gm01	40493933	Gm01	53849708	INV	13355775	999	Gm01	44849097	44849347	TIR	Tc1-Mariner	Ukn	250	0.996016
Gm01	40493933	Gm01	53849708	INV	13355775	999	Gm01	44867582	44869207	LTR	Copia	Gmr5	1625	0.999385
Gm01	40493933	Gm01	53849708	INV	13355775	999	Gm01	44861041	44872336	LTR	Gypsy	Gmr19/diaspora	11295	0.999911
Gm01	40493933	Gm01	53849708	INV	13355775	999	Gm01	44913553	44919959	LTR	Copia	Gmr7	6406	0.999844
Gm01	40493933	Gm01	53849708	INV	13355775	999	Gm01	45012588	45013624	LTR	Copia	Gmr18	1036	0.999036
Gm01	40493933	Gm01	53849708	INV	13355775	999	Gm01	45024312	45033918	LTR	Copia	Gmr2/SIRE	9606	0.999896
Gm01	40493933	Gm01	53849708	INV	13355775	999	Gm01	45080043	45080465	LTR	Copia	Gmr20	422	0.997636
Gm01	40493933	Gm01	53849708	INV	13355775	999	Gm01	45098644	45104215	LTR	Copia	Gmr324	5571	0.999821
Gm01	40493933	Gm01	53849708	INV	13355775	999	Gm01	45109017	45110617	LTR	Copia	Gmr5	1600	0.999375
Gm01	40493933	Gm01	53849708	INV	13355775	999	Gm01	45243453	45245075	LTR	Gypsy	Gmr493	1622	0.999384
Gm01	40493933	Gm01	53849708	INV	13355775	999	Gm01	45261806	45265492	LTR	Copia	Gmr41	3686	0.999729
Gm01	40493933	Gm01	53849708	INV	13355775	999	Gm01	45271032	45271555	LTR	Gypsy	Gmr17	523	0.998092
Gm01	40493933	Gm01	53849708	INV	13355775	999	Gm01	45298969	45299982	LTR	Copia	Gmr18	1013	0.999014
Gm01	40493933	Gm01	53849708	INV	13355775	999	Gm01	45324111	45325145	LTR	Copia	Gmr18	1034	0.999034
Gm01	40493933	Gm01	53849708	INV	13355775	999	Gm01	45328594	45329519	LTR	Gypsy	Gmr3	925	0.99892
Gm01	40493933	Gm01	53849708	INV	13355775	999	Gm01	45345617	45348797	LINE	L1	Gml1	3180	0.999686
Gm01	40493933	Gm01	53849708	INV	13355775	999	Gm01	45373082	45382194	LTR	Copia	Gmr6	9112	0.99989
Gm01	40493933	Gm01	53849708	INV	13355775	999	Gm01	45392006	45393174	LTR	Copia	Gmr6	1168	0.999145
Gm01	40493933	Gm01	53849708	INV	13355775	999	Gm01	45385130	45389893	LTR	Gypsy	Gmr235	4763	0.99979
Gm01	40493933	Gm01	53849708	INV	13355775	999	Gm01	45425390	45425652	TIR	Tc1-Mariner	Ukn	262	0.996198
Gm01	40493933	Gm01	53849708	INV	13355775	999	Gm01	45458456	45462401	TIR	Mutator	Ukn	3945	0.999747
Gm01	40493933	Gm01	53849708	INV	13355775	999	Gm01	45500721	45502206	LTR	Copia	Gmr37	1485	0.999327
Gm01	40493933	Gm01	53849708	INV	13355775	999	Gm01	45516071	45517464	LTR	Gypsy	Gmr79	1393	0.999283
Gm01	40493933	Gm01	53849708	INV	13355775	999	Gm01	45559411	45559682	TIR	Tc1-Mariner	Ukn	271	0.996324
Gm01	40493933	Gm01	53849708	INV	13355775	999	Gm01	45560230	45560471	TIR	Tc1-Mariner	Ukn	241	0.995868
Gm01	40493933	Gm01	53849708	INV	13355775	999	Gm01	45569089	45574687	LTR	Gypsy	Gmr3	5598	0.999821
Gm01	40493933	Gm01	53849708	INV	13355775	999	Gm01	45602350	45607933	LTR	Copia	Gmr140	5583	0.999821
Gm01	40493933	Gm01	53849708	INV	13355775	999	Gm01	45616902	45617869	LTR	Copia	Gmr18	967	0.998967
Gm01	40493933	Gm01	53849708	INV	13355775	999	Gm01	45648434	45651087	LTR	Copia	Gmr24	2653	0.999623
Gm01	40493933	Gm01	53849708	INV	13355775	999	Gm01	45660545	45661056	LTR	Gypsy	Gmr17	511	0.998047
Gm01	40493933	Gm01	53849708	INV	13355775	999	Gm01	45674532	45675678	TIR	Mutator	Ukn	1146	0.999128
Gm01	40493933	Gm01	53849708	INV	13355775	999	Gm01	45703194	45708525	LTR	Copia	Gmr41	5331	0.999812
Gm01	40493933	Gm01	53849708	INV	13355775	999	Gm01	45733170	45738353	LTR	Gypsy	Gmr99	5183	0.999807
Gm01	40493933	Gm01	53849708	INV	13355775	999	Gm01	45764214	45764744	LTR	Copia	Gmr208	530	0.998117
Gm01	40493933	Gm01	53849708	INV	13355775	999	Gm01	45785501	45786741	TIR	Mutator	Ukn	1240	0.999194
Gm01	40493933	Gm01	53849708	INV	13355775	999	Gm01	45815911	45817313	LTR	Gypsy	Gmr25	1402	0.999287
Gm01	40493933	Gm01	53849708	INV	13355775	999	Gm01	45861380	45862228	LTR	Gypsy	Gmr3	848	0.998822
Gm01	40493933	Gm01	53849708	INV	13355775	999	Gm01	45870279	45871857	LTR	Gypsy	Gmr9	1578	0.999367
Gm01	40493933	Gm01	53849708	INV	13355775	999	Gm01	45886272	45891584	TIR	Mutator	Ukn	5312	0.999812
Gm01	40493933	Gm01	53849708	INV	13355775	999	Gm01	45878588	45883238	LTR	Gypsy	Gmr4	4650	0.999785
Gm01	40493933	Gm01	53849708	INV	13355775	999	Gm01	45976717	45981952	LTR	Gypsy	Gmr3	5235	0.999809
Gm01	40493933	Gm01	53849708	INV	13355775	999	Gm01	46031715	46035331	LTR	Copia	Gmr41	3616	0.999724
Gm01	40493933	Gm01	53849708	INV	13355775	999	Gm01	46041742	46042173	LTR	Copia	Gmr41	431	0.997685
Gm01	40493933	Gm01	53849708	INV	13355775	999	Gm01	46105002	46107886	LTR	Copia	Gmr540	2884	0.999653
Gm01	40493933	Gm01	53849708	INV	13355775	999	Gm01	46110964	46111281	LTR	Gypsy	Gmr402	317	0.996855
Gm01	40493933	Gm01	53849708	INV	13355775	999	Gm01	46113843	46115225	LTR	Gypsy	Gmr75	1382	0.999277
Gm01	40493933	Gm01	53849708	INV	13355775	999	Gm01	46122032	46123743	LTR	Copia	Gmr37	1711	0.999416
Gm01	40493933	Gm01	53849708	INV	13355775	999	Gm01	46125262	46126355	LTR	Copia	Gmr6	1093	0.999086
Gm01	40493933	Gm01	53849708	INV	13355775	999	Gm01	46170260	46171139	LTR	Copia	Gmr431	879	0.998864
Gm01	40493933	Gm01	53849708	INV	13355775	999	Gm01	46171890	46181322	LTR	Gypsy	Gmr536	9432	0.999894
Gm01	40493933	Gm01	53849708	INV	13355775	999	Gm01	46190628	46200341	LTR	Gypsy	Gmr19/diaspora	9713	0.999897
Gm01	40493933	Gm01	53849708	INV	13355775	999	Gm01	46243308	46245007	LTR	Copia	Gmr5	1699	0.999412
Gm01	40493933	Gm01	53849708	INV	13355775	999	Gm01	46287502	46289076	LTR	Copia	Gmr5	1574	0.999365
Gm01	40493933	Gm01	53849708	INV	13355775	999	Gm01	46290721	46292115	LTR	Gypsy	Gmr25	1394	0.999283
Gm01	40493933	Gm01	53849708	INV	13355775	999	Gm01	46310410	46315547	TIR	Mutator	Ukn	5137	0.999805
Gm01	40493933	Gm01	53849708	INV	13355775	999	Gm01	46316167	46316639	LTR	Copia	Gmr23	472	0.997886
Gm01	40493933	Gm01	53849708	INV	13355775	999	Gm01	46331689	46333932	LTR	Copia	Gmr37	2243	0.999554
Gm01	40493933	Gm01	53849708	INV	13355775	999	Gm01	46317867	46319946	LTR	Copia	Gmr41	2079	0.999519
Gm01	40493933	Gm01	53849708	INV	13355775	999	Gm01	46364561	46366123	LTR	Copia	Gmr5	1562	0.99936
Gm01	40493933	Gm01	53849708	INV	13355775	999	Gm01	46391647	46396486	LTR	Copia	Gmr7	4839	0.999793
Gm01	40493933	Gm01	53849708	INV	13355775	999	Gm01	46495160	46496239	LTR	Copia	Gmr6	1079	0.999074
Gm01	40493933	Gm01	53849708	INV	13355775	999	Gm01	46510933	46511463	LTR	Gypsy	Gmr4	530	0.998117
Gm01	40493933	Gm01	53849708	INV	13355775	999	Gm01	46520282	46525091	TIR	Mutator	Ukn	4809	0.999792
Gm01	40493933	Gm01	53849708	INV	13355775	999	Gm01	46560960	46562049	LTR	Copia	Gmr6	1089	0.999083
Gm01	40493933	Gm01	53849708	INV	13355775	999	Gm01	46600307	46607233	LTR	Copia	Gmr7	6926	0.999856
Gm01	40493933	Gm01	53849708	INV	13355775	999	Gm01	46598734	46599133	LTR	Gypsy	Gmr113	399	0.9975
Gm01	40493933	Gm01	53849708	INV	13355775	999	Gm01	46667850	46668921	LTR	Copia	Gmr6	1071	0.999067
Gm01	40493933	Gm01	53849708	INV	13355775	999	Gm01	46679774	46680031	TIR	Tc1-Mariner	Ukn	257	0.996124
Gm01	40493933	Gm01	53849708	INV	13355775	999	Gm01	46692297	46693260	LTR	Copia	Gmr6	963	0.998963
Gm01	40493933	Gm01	53849708	INV	13355775	999	Gm01	46715223	46720034	LTR	Copia	Gmr10	4811	0.999792
Gm01	40493933	Gm01	53849708	INV	13355775	999	Gm01	46828459	46831238	LTR	Copia	Gmr24	2779	0.99964
Gm01	40493933	Gm01	53849708	INV	13355775	999	Gm01	46850945	46855461	TIR	Mutator	Ukn	4516	0.999779
Gm01	40493933	Gm01	53849708	INV	13355775	999	Gm01	46943387	46943666	TIR	Tc1-Mariner	Ukn	279	0.996429
Gm01	40493933	Gm01	53849708	INV	13355775	999	Gm01	47098884	47100226	LTR	Gypsy	Gmr75	1342	0.999255
Gm01	40493933	Gm01	53849708	INV	13355775	999	Gm01	47198943	47199216	TIR	PIF-Harbinge	Ukn	273	0.99635
Gm01	40493933	Gm01	53849708	INV	13355775	999	Gm01	47259891	47261216	LTR	Gypsy	Gmr489	1325	0.999246
Gm01	40493933	Gm01	53849708	INV	13355775	999	Gm01	47326810	47327775	LTR	Copia	Gmr18	965	0.998965
Gm01	40493933	Gm01	53849708	INV	13355775	999	Gm01	47342727	47347497	LTR	Copia	Gmr31	4770	0.99979
Gm01	40493933	Gm01	53849708	INV	13355775	999	Gm01	47373387	47379574	LTR	Copia	Gmr22	6187	0.999838
Gm01	40493933	Gm01	53849708	INV	13355775	999	Gm01	47390635	47395330	LTR	Copia	Gmr197	4695	0.999787
Gm01	40493933	Gm01	53849708	INV	13355775	999	Gm01	47433817	47434847	LTR	Copia	Gmr18	1030	0.99903
Gm01	40493933	Gm01	53849708	INV	13355775	999	Gm01	47446173	47447668	LTR	Copia	Gmr321	1495	0.999332
Gm01	40493933	Gm01	53849708	INV	13355775	999	Gm01	47441443	47442419	LTR	Gypsy	Gmr4	976	0.998976
Gm01	40493933	Gm01	53849708	INV	13355775	999	Gm01	47502245	47503609	LTR	Gypsy	Gmr79	1364	0.999267
Gm01	40493933	Gm01	53849708	INV	13355775	999	Gm01	47517246	47517525	TIR	PIF-Harbinge	Ukn	279	0.996429
Gm01	40493933	Gm01	53849708	INV	13355775	999	Gm01	47547239	47551931	LTR	Copia	Gmr528	4692	0.999787
Gm01	40493933	Gm01	53849708	INV	13355775	999	Gm01	47655534	47655806	LTR	Copia	Gmr32	272	0.996337
Gm01	40493933	Gm01	53849708	INV	13355775	999	Gm01	47669676	47671018	LTR	Gypsy	Gmr75	1342	0.999255
Gm01	40493933	Gm01	53849708	INV	13355775	999	Gm01	47755191	47758685	LTR	Copia	Gmr208	3494	0.999714
Gm01	40493933	Gm01	53849708	INV	13355775	999	Gm01	47761052	47761342	TIR	Tc1-Mariner	Ukn	290	0.996564
Gm01	40493933	Gm01	53849708	INV	13355775	999	Gm01	47771551	47772531	LTR	Copia	Gmr18	980	0.998981
Gm01	40493933	Gm01	53849708	INV	13355775	999	Gm01	47862620	47863971	LTR	Gypsy	Gmr65	1351	0.99926
Gm01	40493933	Gm01	53849708	INV	13355775	999	Gm01	47984339	47984734	TIR	Mutator	Ukn	395	0.997475
Gm01	40493933	Gm01	53849708	INV	13355775	999	Gm01	47992323	47997459	LTR	Gypsy	Gmr276	5136	0.999805
Gm01	40493933	Gm01	53849708	INV	13355775	999	Gm01	48023110	48030808	LTR	Copia	Gmr24	7698	0.99987
Gm01	40493933	Gm01	53849708	INV	13355775	999	Gm01	48040194	48040779	LTR	Gypsy	Gmr17	585	0.998294
Gm01	40493933	Gm01	53849708	INV	13355775	999	Gm01	48095431	48097045	TIR	Mutator	Ukn	1614	0.999381
Gm01	40493933	Gm01	53849708	INV	13355775	999	Gm01	48136797	48137054	TIR	Tc1-Mariner	Ukn	257	0.996124
Gm01	40493933	Gm01	53849708	INV	13355775	999	Gm01	48156218	48156491	TIR	Tc1-Mariner	Ukn	273	0.99635
Gm01	40493933	Gm01	53849708	INV	13355775	999	Gm01	48351584	48357933	LTR	Copia	Gmr44	6349	0.999843
Gm01	40493933	Gm01	53849708	INV	13355775	999	Gm01	48354104	48355765	LTR	Copia	Gmr5	1661	0.999398
Gm01	40493933	Gm01	53849708	INV	13355775	999	Gm01	48408733	48409369	LTR	Copia	Gmr16	636	0.99843
Gm01	40493933	Gm01	53849708	INV	13355775	999	Gm01	48434854	48436073	LTR	Copia	Gmr324	1219	0.99918
Gm01	40493933	Gm01	53849708	INV	13355775	999	Gm01	48534553	48534827	TIR	Tc1-Mariner	Ukn	274	0.996364
Gm01	40493933	Gm01	53849708	INV	13355775	999	Gm01	48570762	48571047	TIR	Tc1-Mariner	Ukn	285	0.996503
Gm01	40493933	Gm01	53849708	INV	13355775	999	Gm01	48592196	48593275	LTR	Copia	Gmr456	1079	0.999074
Gm01	40493933	Gm01	53849708	INV	13355775	999	Gm01	48611929	48616821	LTR	Copia	Gmr10	4892	0.999796
Gm01	40493933	Gm01	53849708	INV	13355775	999	Gm01	48637358	48637811	TIR	Mutator	Ukn	453	0.997797
Gm01	40493933	Gm01	53849708	INV	13355775	999	Gm01	48722835	48723156	LTR	Copia	Gmr263	321	0.996894
Gm01	40493933	Gm01	53849708	INV	13355775	999	Gm01	48729922	48731278	LTR	Gypsy	Gmr75	1356	0.999263
Gm01	40493933	Gm01	53849708	INV	13355775	999	Gm01	48727295	48728678	LTR	Gypsy	Gmr79	1383	0.999277
Gm01	40493933	Gm01	53849708	INV	13355775	999	Gm01	48845608	48846223	TIR	Mutator	Ukn	615	0.998377
Gm01	40493933	Gm01	53849708	INV	13355775	999	Gm01	48852360	48852651	LTR	Gypsy	Gmr492	291	0.996575
Gm01	40493933	Gm01	53849708	INV	13355775	999	Gm01	48877733	48885449	LTR	Copia	Gmr267	7716	0.99987
Gm01	40493933	Gm01	53849708	INV	13355775	999	Gm01	48881774	48884872	LTR	Gypsy	Gmr17	3098	0.999677
Gm01	40493933	Gm01	53849708	INV	13355775	999	Gm01	48925841	48926076	TIR	PIF-Harbinge	Ukn	235	0.995763
Gm01	40493933	Gm01	53849708	INV	13355775	999	Gm01	49112192	49112809	TIR	Mutator	Ukn	617	0.998382
Gm01	40493933	Gm01	53849708	INV	13355775	999	Gm01	49128098	49128661	TIR	Mutator	Ukn	563	0.998227
Gm01	40493933	Gm01	53849708	INV	13355775	999	Gm01	49120093	49120351	TIR	Tc1-Mariner	Ukn	258	0.996139
Gm01	40493933	Gm01	53849708	INV	13355775	999	Gm01	49227727	49228181	LTR	Copia	Gmr7	454	0.997802
Gm01	40493933	Gm01	53849708	INV	13355775	999	Gm01	49240721	49241564	LTR	Gypsy	Gmr30	843	0.998815
Gm01	40493933	Gm01	53849708	INV	13355775	999	Gm01	49267690	49267996	TIR	Mutator	Ukn	306	0.996743
Gm01	40493933	Gm01	53849708	INV	13355775	999	Gm01	49441850	49445077	LINE	Ukn	Gml2	3227	0.99969
Gm01	40493933	Gm01	53849708	INV	13355775	999	Gm01	49448129	49453145	LTR	Copia	Gmr23	5016	0.999801
Gm01	40493933	Gm01	53849708	INV	13355775	999	Gm01	49490212	49490289	TIR	Tc1-Mariner	Ukn	77	0.987179
Gm01	40493933	Gm01	53849708	INV	13355775	999	Gm01	50067984	50068380	TIR	PIF-Harbinge	Ukn	396	0.997481
Gm01	40493933	Gm01	53849708	INV	13355775	999	Gm01	50082302	50083321	TIR	Mutator	Ukn	1019	0.99902
Gm01	40493933	Gm01	53849708	INV	13355775	999	Gm01	50123616	50126796	LINE	L1	Gml1	3180	0.999686
Gm01	40493933	Gm01	53849708	INV	13355775	999	Gm01	50201245	50203132	LTR	Copia	Gmr40	1887	0.99947
Gm01	40493933	Gm01	53849708	INV	13355775	999	Gm01	50572405	50574169	TIR	Mutator	Ukn	1764	0.999433
Gm01	40493933	Gm01	53849708	INV	13355775	999	Gm01	50627527	50628939	LTR	Gypsy	Gmr65	1412	0.999292
Gm01	40493933	Gm01	53849708	INV	13355775	999	Gm01	50649663	50650130	TIR	Mutator	Ukn	467	0.997863
Gm01	40493933	Gm01	53849708	INV	13355775	999	Gm01	50694875	50696127	LTR	Gypsy	Gmr43	1252	0.999202
Gm01	40493933	Gm01	53849708	INV	13355775	999	Gm01	50774125	50774648	LTR	Gypsy	Gmr380	523	0.998092
Gm01	40493933	Gm01	53849708	INV	13355775	999	Gm01	50808227	50808513	TIR	Tc1-Mariner	Ukn	286	0.996516
Gm01	40493933	Gm01	53849708	INV	13355775	999	Gm01	50870547	50871754	TIR	Mutator	Ukn	1207	0.999172
Gm01	40493933	Gm01	53849708	INV	13355775	999	Gm01	51095404	51097539	LTR	Gypsy	Gmr27	2135	0.999532
Gm01	40493933	Gm01	53849708	INV	13355775	999	Gm01	51225081	51225353	LTR	Gypsy	Gmr27	272	0.996337
Gm01	40493933	Gm01	53849708	INV	13355775	999	Gm01	51266584	51267919	LTR	Gypsy	Gmr43	1335	0.999251
Gm01	40493933	Gm01	53849708	INV	13355775	999	Gm01	51337336	51339078	LTR	Gypsy	Gmr493	1742	0.999426
Gm01	40493933	Gm01	53849708	INV	13355775	999	Gm01	51389197	51389484	TIR	Tc1-Mariner	Ukn	287	0.996528
Gm01	40493933	Gm01	53849708	INV	13355775	999	Gm01	51424288	51424662	TIR	PIF-Harbinge	Ukn	374	0.997333
Gm01	40493933	Gm01	53849708	INV	13355775	999	Gm01	51442673	51444346	LTR	Gypsy	Gmr239	1673	0.999403
Gm01	40493933	Gm01	53849708	INV	13355775	999	Gm01	51476115	51476377	TIR	Tc1-Mariner	Ukn	262	0.996198
Gm01	40493933	Gm01	53849708	INV	13355775	999	Gm01	51479480	51481585	TIR	Mutator	Ukn	2105	0.999525
Gm01	40493933	Gm01	53849708	INV	13355775	999	Gm01	51563108	51563855	TIR	PIF-Harbinge	Ukn	747	0.998663
Gm01	40493933	Gm01	53849708	INV	13355775	999	Gm01	51601131	51602348	TIR	Mutator	Ukn	1217	0.999179
Gm01	40493933	Gm01	53849708	INV	13355775	999	Gm01	51630006	51630237	LTR	Copia	Gmr13	231	0.99569
Gm01	40493933	Gm01	53849708	INV	13355775	999	Gm01	51671205	51671430	TIR	Tc1-Mariner	Ukn	225	0.995575
Gm01	40493933	Gm01	53849708	INV	13355775	999	Gm01	51710185	51710419	TIR	Tc1-Mariner	Ukn	234	0.995745
Gm01	40493933	Gm01	53849708	INV	13355775	999	Gm01	51748814	51749223	TIR	PIF-Harbinge	Ukn	409	0.997561
Gm01	40493933	Gm01	53849708	INV	13355775	999	Gm01	51841528	51842906	LTR	Gypsy	Gmr380	1378	0.999275
Gm01	40493933	Gm01	53849708	INV	13355775	999	Gm01	51870851	51871108	TIR	Mutator	Ukn	257	0.996124
Gm01	40493933	Gm01	53849708	INV	13355775	999	Gm01	51882292	51883024	TIR	PIF-Harbinge	Ukn	732	0.998636
Gm01	40493933	Gm01	53849708	INV	13355775	999	Gm01	51898772	51899024	TIR	Mutator	Ukn	252	0.996047
Gm01	40493933	Gm01	53849708	INV	13355775	999	Gm01	51895531	51895815	TIR	Tc1-Mariner	Ukn	284	0.996491
Gm01	40493933	Gm01	53849708	INV	13355775	999	Gm01	51937596	51938035	TIR	PIF-Harbinge	Ukn	439	0.997727
Gm01	40493933	Gm01	53849708	INV	13355775	999	Gm01	52020518	52020980	LTR	Copia	Gmr39	462	0.99784
Gm01	40493933	Gm01	53849708	INV	13355775	999	Gm01	52215846	52217151	LTR	Copia	Gmr324	1305	0.999234
Gm01	40493933	Gm01	53849708	INV	13355775	999	Gm01	52318763	52321832	TIR	Tc1-Mariner	Ukn	3069	0.999674
Gm01	40493933	Gm01	53849708	INV	13355775	999	Gm01	52359600	52360057	TIR	Mutator	Ukn	457	0.997817
Gm01	40493933	Gm01	53849708	INV	13355775	999	Gm01	52444143	52444653	LTR	Gypsy	Gmr239	510	0.998043
Gm01	40493933	Gm01	53849708	INV	13355775	999	Gm01	52452644	52453381	TIR	PIF-Harbinge	Ukn	737	0.998645
Gm01	40493933	Gm01	53849708	INV	13355775	999	Gm01	52506973	52507750	LTR	Copia	Gmr124	777	0.998715
Gm01	40493933	Gm01	53849708	INV	13355775	999	Gm01	52545114	52545374	TIR	Tc1-Mariner	Ukn	260	0.996169
Gm01	40493933	Gm01	53849708	INV	13355775	999	Gm01	52578342	52578592	TIR	Tc1-Mariner	Ukn	250	0.996016
Gm01	40493933	Gm01	53849708	INV	13355775	999	Gm01	52725456	52726575	TIR	Mutator	Ukn	1119	0.999107
Gm01	40493933	Gm01	53849708	INV	13355775	999	Gm01	52751409	52751666	TIR	Tc1-Mariner	Ukn	257	0.996124
Gm01	40493933	Gm01	53849708	INV	13355775	999	Gm01	52832597	52837465	LTR	Copia	Gmr512	4868	0.999795
Gm01	40493933	Gm01	53849708	INV	13355775	999	Gm01	52845032	52845474	TIR	PIF-Harbinge	Ukn	442	0.997743
Gm01	40493933	Gm01	53849708	INV	13355775	999	Gm01	53011768	53015625	LTR	Copia	Gmr540	3857	0.999741
Gm01	40493933	Gm01	53849708	INV	13355775	999	Gm01	53130897	53132052	TIR	Mutator	Ukn	1155	0.999135
Gm01	40493933	Gm01	53849708	INV	13355775	999	Gm01	53291210	53291469	TIR	Tc1-Mariner	Ukn	259	0.996154
Gm01	40493933	Gm01	53849708	INV	13355775	999	Gm01	53298965	53299231	TIR	Tc1-Mariner	Ukn	266	0.996255
Gm01	40493933	Gm01	53849708	INV	13355775	999	Gm01	53316317	53316716	TIR	PIF-Harbinge	Ukn	399	0.9975
Gm01	40493933	Gm01	53849708	INV	13355775	999	Gm01	53335815	53336387	LTR	Copia	Gmr40	572	0.998255
Gm01	40493933	Gm01	53849708	INV	13355775	999	Gm01	53704470	53704742	TIR	Tc1-Mariner	Ukn	272	0.996337
Gm01	40493933	Gm01	53849708	INV	13355775	999	Gm01	53828506	53828810	TIR	Mutator	Ukn	304	0.996721
Gm01	40493933	Gm01	53849708	INV	13355775	999	Gm01	40611493	40621213	LTR	Copia	Gmr2/SIRE	9720	0.999897
Gm01	40493933	Gm01	53849708	INV	13355775	999	Gm01	40874382	40883434	LTR	Copia	Gmr6	9052	0.99989
Gm01	40493933	Gm01	53849708	INV	13355775	999	Gm01	40923063	40935573	LTR	Copia	Gmr6	12510	0.99992
Gm01	40493933	Gm01	53849708	INV	13355775	999	Gm01	40901116	40920331	LTR	Gypsy	Gmr9	19215	0.999948
Gm01	40493933	Gm01	53849708	INV	13355775	999	Gm01	41088650	41098461	TIR	Mutator	Ukn	9811	0.999898
Gm01	40493933	Gm01	53849708	INV	13355775	999	Gm01	41187701	41196789	TIR	CACTA	Ukn	9088	0.99989
Gm01	40493933	Gm01	53849708	INV	13355775	999	Gm01	41249591	41263812	LTR	Gypsy	Gmr9	14221	0.99993
Gm01	40493933	Gm01	53849708	INV	13355775	999	Gm01	41353181	41353628	TIR	PIF-Harbinge	Ukn	447	0.997768
Gm01	40493933	Gm01	53849708	INV	13355775	999	Gm01	41374780	41394823	LTR	Copia	Gmr35	20043	0.99995
Gm01	40493933	Gm01	53849708	INV	13355775	999	Gm01	41401298	41402826	LTR	Copia	Gmr37	1528	0.999346
Gm01	40493933	Gm01	53849708	INV	13355775	999	Gm01	41302880	41308885	LTR	Copia	Gmr5	6005	0.999833
Gm01	40493933	Gm01	53849708	INV	13355775	999	Gm01	41376241	41389797	LTR	Gypsy	Gmr9	13556	0.999926
Gm01	40493933	Gm01	53849708	INV	13355775	999	Gm01	41508905	41518694	LTR	Copia	Gmr2/SIRE	9789	0.999898
Gm01	40493933	Gm01	53849708	INV	13355775	999	Gm01	41533214	41543138	LTR	Copia	Gmr2/SIRE	9924	0.999899
Gm01	40493933	Gm01	53849708	INV	13355775	999	Gm01	41429835	41439028	LTR	Copia	Gmr6	9193	0.999891
Gm01	40493933	Gm01	53849708	INV	13355775	999	Gm01	41503240	41523241	LTR	Gypsy	Gmr19/diaspora	20001	0.99995
Gm01	40493933	Gm01	53849708	INV	13355775	999	Gm01	41628020	41634846	LTR	Copia	Gmr37	6826	0.999854
Gm01	40493933	Gm01	53849708	INV	13355775	999	Gm01	41564279	41570065	LTR	Gypsy	Gmr4	5786	0.999827
Gm01	40493933	Gm01	53849708	INV	13355775	999	Gm01	41580812	41597945	LTR	Gypsy	Gmr9	17133	0.999942
Gm01	40493933	Gm01	53849708	INV	13355775	999	Gm01	41757256	41767184	LTR	Copia	Gmr2/SIRE	9928	0.999899
Gm01	40493933	Gm01	53849708	INV	13355775	999	Gm01	41739966	41749964	LTR	Gypsy	Gmr4	9998	0.9999
Gm01	40493933	Gm01	53849708	INV	13355775	999	Gm01	41782289	41801338	LTR	Gypsy	Gmr9	19049	0.999948
Gm01	40493933	Gm01	53849708	INV	13355775	999	Gm01	41853105	41863626	TIR	Mutator	Ukn	10521	0.999905
Gm01	40493933	Gm01	53849708	INV	13355775	999	Gm01	41904904	41913624	LTR	Gypsy	Gmr1	8720	0.999885
Gm01	40493933	Gm01	53849708	INV	13355775	999	Gm01	41822455	41832802	LTR	Gypsy	Gmr25	10347	0.999903
Gm01	40493933	Gm01	53849708	INV	13355775	999	Gm01	42008666	42033448	LTR	Copia	Gmr6	24782	0.99996
Gm01	40493933	Gm01	53849708	INV	13355775	999	Gm01	41946553	41970659	LTR	Gypsy	Gmr9	24106	0.999959
Gm01	40493933	Gm01	53849708	INV	13355775	999	Gm01	42014779	42030003	LTR	Gypsy	Gmr9	15224	0.999934
Gm01	40493933	Gm01	53849708	INV	13355775	999	Gm01	42106421	42109757	LTR	Copia	Gmr5	3336	0.9997
Gm01	40493933	Gm01	53849708	INV	13355775	999	Gm01	42251030	42261641	TIR	Mutator	Ukn	10611	0.999906
Gm01	40493933	Gm01	53849708	INV	13355775	999	Gm01	42237218	42243561	LTR	Copia	Gmr7	6343	0.999842
Gm01	40493933	Gm01	53849708	INV	13355775	999	Gm01	42268222	42273425	LTR	Gypsy	Gmr61	5203	0.999808
Gm01	40493933	Gm01	53849708	INV	13355775	999	Gm01	42410704	42419805	LTR	Copia	Gmr2/SIRE	9101	0.99989
Gm01	40493933	Gm01	53849708	INV	13355775	999	Gm01	42449937	42459058	LTR	Copia	Gmr2/SIRE	9121	0.99989
Gm01	40493933	Gm01	53849708	INV	13355775	999	Gm01	42516447	42517950	LTR	Copia	Gmr5	1503	0.999335
Gm01	40493933	Gm01	53849708	INV	13355775	999	Gm01	42920203	42929429	LTR	Copia	Gmr6	9226	0.999892
Gm01	40493933	Gm01	53849708	INV	13355775	999	Gm01	42958065	42969505	LTR	Gypsy	Gmr19/diaspora	11440	0.999913
Gm01	40493933	Gm01	53849708	INV	13355775	999	Gm01	42877488	42900208	LTR	Gypsy	Gmr9	22720	0.999956
Gm01	40493933	Gm01	53849708	INV	13355775	999	Gm01	43171688	43173389	TIR	Mutator	Ukn	1701	0.999412
Gm01	40493933	Gm01	53849708	INV	13355775	999	Gm01	43301922	43310301	LTR	Copia	Gmr6	8379	0.999881
Gm01	40493933	Gm01	53849708	INV	13355775	999	Gm01	43627430	43637394	LTR	Gypsy	Gmr19/diaspora	9964	0.9999
Gm01	40493933	Gm01	53849708	INV	13355775	999	Gm01	43808965	43818137	LTR	Copia	Gmr6	9172	0.999891
Gm01	40493933	Gm01	53849708	INV	13355775	999	Gm01	43885225	43900819	LTR	Gypsy	Gmr9	15594	0.999936
Gm01	40493933	Gm01	53849708	INV	13355775	999	Gm01	44104427	44120415	LTR	Copia	Gmr5	15988	0.999937
Gm01	40493933	Gm01	53849708	INV	13355775	999	Gm01	44099849	44122547	LTR	Gypsy	Gmr43	22698	0.999956
Gm01	40493933	Gm01	53849708	INV	13355775	999	Gm01	44219239	44221519	LTR	Copia	Gmr24	2280	0.999562
Gm01	40493933	Gm01	53849708	INV	13355775	999	Gm01	44285840	44286979	LTR	Gypsy	Gmr1	1139	0.999123
Gm01	40493933	Gm01	53849708	INV	13355775	999	Gm01	44272129	44293091	LTR	Gypsy	Gmr9	20962	0.999952
Gm01	40493933	Gm01	53849708	INV	13355775	999	Gm01	44461925	44472788	TIR	Mutator	Ukn	10863	0.999908
Gm01	40493933	Gm01	53849708	INV	13355775	999	Gm01	44449278	44456350	LTR	Gypsy	Gmr139	7072	0.999859
Gm01	40493933	Gm01	53849708	INV	13355775	999	Gm01	44875368	44880219	LTR	Copia	Gmr10	4851	0.999794
Gm01	40493933	Gm01	53849708	INV	13355775	999	Gm01	44841462	44845955	LTR	Copia	Gmr153	4493	0.999777
Gm01	40493933	Gm01	53849708	INV	13355775	999	Gm01	45001633	45009877	LTR	Copia	Gmr37	8244	0.999879
Gm01	40493933	Gm01	53849708	INV	13355775	999	Gm01	44989390	44997921	LTR	Copia	Gmr6	8531	0.999883
Gm01	40493933	Gm01	53849708	INV	13355775	999	Gm01	45000957	45020653	LTR	Gypsy	Gmr139	19696	0.999949
Gm01	40493933	Gm01	53849708	INV	13355775	999	Gm01	45201549	45208647	LTR	Copia	Gmr37	7098	0.999859
Gm01	40493933	Gm01	53849708	INV	13355775	999	Gm01	45281021	45286224	LTR	Gypsy	Gmr427	5203	0.999808
Gm01	40493933	Gm01	53849708	INV	13355775	999	Gm01	45465135	45476192	LTR	Gypsy	Gmr11/calypso	11057	0.99991
Gm01	40493933	Gm01	53849708	INV	13355775	999	Gm01	45678326	45680247	LTR	Gypsy	Gmr17	1921	0.99948
Gm01	40493933	Gm01	53849708	INV	13355775	999	Gm01	45751172	45761110	LTR	Copia	Gmr2/SIRE	9938	0.999899
Gm01	40493933	Gm01	53849708	INV	13355775	999	Gm01	45806379	45811791	LTR	Copia	Gmr41	5412	0.999815
Gm01	40493933	Gm01	53849708	INV	13355775	999	Gm01	45913221	45924789	LTR	Gypsy	Gmr329	11568	0.999914
Gm01	40493933	Gm01	53849708	INV	13355775	999	Gm01	45940370	45941172	LTR	Gypsy	Gmr3	802	0.998755
Gm01	40493933	Gm01	53849708	INV	13355775	999	Gm01	46248974	46254268	LTR	Gypsy	Gmr168	5294	0.999811
Gm01	40493933	Gm01	53849708	INV	13355775	999	Gm01	46341890	46356482	LTR	Gypsy	Gmr9	14592	0.999931
Gm01	40493933	Gm01	53849708	INV	13355775	999	Gm01	46479320	46486472	LTR	Copia	Gmr6	7152	0.99986
Gm01	40493933	Gm01	53849708	INV	13355775	999	Gm01	46622925	46629990	TIR	Mutator	Ukn	7065	0.999858
Gm01	40493933	Gm01	53849708	INV	13355775	999	Gm01	46575158	46580017	LTR	Copia	Gmr524	4859	0.999794
Gm01	40493933	Gm01	53849708	INV	13355775	999	Gm01	46610032	46621008	LTR	Gypsy	Gmr493	10976	0.999909
Gm01	40493933	Gm01	53849708	INV	13355775	999	Gm01	47100499	47107183	LTR	Gypsy	Gmr17	6684	0.99985
Gm01	40493933	Gm01	53849708	INV	13355775	999	Gm01	47282001	47285196	LINE	Ukn	Gml2	3195	0.999687
Gm01	40493933	Gm01	53849708	INV	13355775	999	Gm01	47329064	47338145	TIR	Mutator	Ukn	9081	0.99989
Gm01	40493933	Gm01	53849708	INV	13355775	999	Gm01	47431072	47432158	LTR	Gypsy	Gmr19/diaspora	1086	0.99908
Gm01	40493933	Gm01	53849708	INV	13355775	999	Gm01	47397740	47399064	LTR	Gypsy	Gmr75	1324	0.999245
Gm01	40493933	Gm01	53849708	INV	13355775	999	Gm01	47480739	47482335	LTR	Copia	Gmr5	1596	0.999374
Gm01	40493933	Gm01	53849708	INV	13355775	999	Gm01	47496302	47497495	LTR	Copia	Gmr6	1193	0.999162
Gm01	40493933	Gm01	53849708	INV	13355775	999	Gm01	47451854	47467889	LTR	Gypsy	Gmr9	16035	0.999938
Gm01	40493933	Gm01	53849708	INV	13355775	999	Gm01	47588775	47600675	LTR	Gypsy	Gmr11/calypso	11900	0.999916
Gm01	40493933	Gm01	53849708	INV	13355775	999	Gm01	47920008	47925469	LTR	Copia	Gmr41	5461	0.999817
Gm01	40493933	Gm01	53849708	INV	13355775	999	Gm01	48430083	48432699	TIR	hAT	Ukn	2616	0.999618
Gm01	40493933	Gm01	53849708	INV	13355775	999	Gm01	48594351	48596288	LTR	Copia	Gmr24	1937	0.999484
Gm01	40493933	Gm01	53849708	INV	13355775	999	Gm01	48774014	48782753	LTR	Copia	Gmr144	8739	0.999886
Gm01	40493933	Gm01	53849708	INV	13355775	999	Gm01	48938327	48939131	TIR	Mutator	Ukn	804	0.998758
Gm01	40493933	Gm01	53849708	INV	13355775	999	Gm01	49970268	49975516	LTR	Gypsy	Gmr232	5248	0.999809
Gm01	40493933	Gm01	53849708	INV	13355775	999	Gm01	50108378	50120300	LTR	Gypsy	Gmr11/calypso	11922	0.999916
Gm01	40493933	Gm01	53849708	INV	13355775	999	Gm01	50085403	50086453	LTR	Gypsy	Gmr43	1050	0.999049
Gm01	40493933	Gm01	53849708	INV	13355775	999	Gm01	51445671	51446401	TIR	PIF-Harbinge	Ukn	730	0.998632
Gm01	40493933	Gm01	53849708	INV	13355775	999	Gm01	52393035	52398074	LTR	Gypsy	Gmr121	5039	0.999802
Gm01	40493933	Gm01	53849708	INV	13355775	999	Gm01	52753656	52758785	LTR	Gypsy	Gmr127	5129	0.999805
Gm01	40493933	Gm01	53849708	INV	13355775	999	Gm01	53227402	53232667	LTR	Gypsy	Gmr81	5265	0.99981
Gm01	40493933	Gm01	53849708	INV	13355775	999	Gm01	41283249	41293090	LTR	Copia	Gmr2/SIRE	9841	0.999898
Gm01	40493933	Gm01	53849708	INV	13355775	999	Gm01	41531701	41560512	LTR	Gypsy	Gmr9	28811	0.999965
Gm01	40493933	Gm01	53849708	INV	13355775	999	Gm01	42727574	42731285	LTR	Copia	Gmr41	3711	0.999731
Gm01	40493933	Gm01	53849708	INV	13355775	999	Gm01	44694669	44699315	LTR	Copia	Gmr15	4646	0.999785
Gm01	40493933	Gm01	53849708	INV	13355775	999	Gm01	44158922	44178372	LTR	Gypsy	Gmr9	19450	0.999949
Gm01	40493933	Gm01	53849708	INV	13355775	999	Gm01	46791637	46793897	LTR	Copia	Gmr24	2260	0.999558
Gm01	40493933	Gm01	53849708	INV	13355775	999	Gm01	52296516	52301627	LTR	Gypsy	Gmr315	5111	0.999804
Gm01	40493933	Gm01	53849708	INV	13355775	999	Gm01	46135364	46144597	LTR	Copia	Gmr2/SIRE	9233	0.999892
Gm01	40493933	Gm01	53849708	INV	13355775	999	Gm01	46131192	46145806	LTR	Gypsy	Gmr3	14614	0.999932
Gm02	34915379	Gm02	34916114	DEL	-735	578	Gm02	34909425	34915580	LTR	Gypsy	Gmr4	201	0.0326511
Gm02	2158802	Gm02	2158868	DEL	-66	944	Gm02	2154609	2159797	LTR	Gypsy	Gmr165	66	0.0127192
Gm02	36165622	Gm02	36169142	DEL	-3520	78	Gm02	36164159	36174250	LTR	Gypsy	Gmr1	3520	0.348791
Gm02	34565539	Gm02	34565592	DEL	-53	529	Gm02	34565066	34579360	LTR	Gypsy	Gmr9	53	0.00370759
Gm02	37997839	Gm02	37997893	DEL	-54	447	Gm02	37982665	37997934	LTR	Copia	Gmr153	54	0.00353635
Gm02	37411336	Gm02	37411432	DEL	-96	358	Gm02	37399946	37415769	LTR	Gypsy	Gmr19/diaspora	96	0.00606673
Gm02	37411336	Gm02	37411432	DEL	-96	358	Gm02	37400974	37415609	LTR	Gypsy	Gmr9	96	0.00655917
Gm02	34565702	Gm02	34565754	DEL	-52	845	Gm02	34565066	34579360	LTR	Gypsy	Gmr9	52	0.00363764
Gm02	34646064	Gm02	34646191	DEL	-127	510	Gm02	34644805	34646205	LTR	Gypsy	Gmr79	127	0.0906495
Gm02	34558117	Gm02	34558171	DEL	-54	615	Gm02	34550222	34559388	LTR	Copia	Gmr6	54	0.00589069
Gm02	23782728	Gm02	23782819	DEL	-91	187	Gm02	23769689	23791730	LTR	Gypsy	Gmr9	91	0.00412848
Gm02	17652986	Gm02	17661832	DEL	-8846	183	Gm02	17652991	17661833	LTR	Copia	Gmr6	8841	0.999774
Gm02	17652986	Gm02	17661832	DEL	-8846	183	Gm02	17652928	17665273	LTR	Gypsy	Gmr21	8846	0.716507
Gm02	17652986	Gm02	17661832	DEL	-8846	183	Gm02	17645082	17673441	LTR	Gypsy	Gmr9	8846	0.311918
Gm02	34634592	Gm02	34639974	DEL	-5382	999	Gm02	34634600	34639974	LTR	Gypsy	Gmr3	5374	0.999814
Gm02	37286146	Gm02	37289593	DEL	-3447	999	Gm02	37285001	37288683	LTR	Gypsy	Gmr21	2537	0.688841
Gm02	34835221	Gm02	34842660	DEL	-7439	999	Gm02	34836603	34843229	LTR	Copia	Gmr23	6057	0.913988
Gm02	34835221	Gm02	34842660	DEL	-7439	999	Gm02	34829969	34836374	LTR	Copia	Gmr35	1153	0.179988
Gm02	34918290	Gm02	34935734	DEL	-17444	999	Gm02	34918298	34935734	LTR	Gypsy	Gmr1	17436	0.999943
Gm02	34665938	Gm02	34667128	DEL	-1190	999	Gm02	34665944	34667128	LTR	Gypsy	Gmr1	1184	0.999156
Gm02	47208704	Gm02	47217893	DEL	-9189	999	Gm02	47208714	47217893	TIR	Mutator	Ukn	9179	0.999891
Gm02	13754373	Gm02	13756301	DEL	-1928	903	Gm02	13754383	13756301	TIR	Mutator	Ukn	1918	0.999479
Gm02	35483173	Gm02	35516562	DEL	-33389	104	Gm02	35499032	35503537	LTR	Copia	Gmr42	4505	0.999778
Gm02	35483173	Gm02	35516562	DEL	-33389	104	Gm02	35489043	35491825	LTR	Gypsy	Gmr17	2782	0.999641
Gm02	34719969	Gm02	34720290	DEL	-321	806	Gm02	34719297	34722720	LTR	Copia	Gmr95	321	0.09375
Gm02	30068555	Gm02	30069179	DEL	-624	999	Gm02	30068561	30069179	LTR	Gypsy	Gmr17	618	0.998384
Gm02	36347080	Gm02	36347134	DEL	-54	343	Gm02	36328734	36348580	LTR	Gypsy	Gmr9	54	0.00272081
Gm02	34575006	Gm02	34576133	DEL	-1127	801	Gm02	34575012	34576133	LTR	Copia	Gmr2/SIRE	1121	0.999109
Gm02	34575006	Gm02	34576133	DEL	-1127	801	Gm02	34565066	34579360	LTR	Gypsy	Gmr9	1127	0.0788388
Gm02	44081678	Gm02	44086423	DEL	-4745	366	Gm02	44082226	44084456	LTR	Copia	Gmr24	2230	0.999552
Gm02	44081678	Gm02	44086423	DEL	-4745	366	Gm02	44081615	44086417	LTR	Copia	Gmr28	4739	0.986675
Gm02	35277358	Gm02	35278051	DEL	-693	777	Gm02	35274725	35277363	LTR	Gypsy	Gmr17	5	0.00189466
Gm02	38560160	Gm02	38565205	DEL	-5045	191	Gm02	38560166	38565205	LTR	Gypsy	Gmr19/diaspora	5039	0.999802
Gm02	38560160	Gm02	38565205	DEL	-5045	191	Gm02	38549525	38569628	LTR	Gypsy	Gmr9	5045	0.250945
Gm02	44438930	Gm02	44447481	DEL	-8551	821	Gm02	44441548	44446224	LTR	Copia	Gmr140	4676	0.999786
Gm02	34729268	Gm02	34749241	DEL	-19973	304	Gm02	34729274	34749241	LTR	Gypsy	Gmr9	19967	0.99995
Gm02	38935233	Gm02	38940769	DEL	-5536	130	Gm02	38935240	38940770	LTR	Gypsy	Gmr4	5529	0.999638
Gm02	38935233	Gm02	38940769	DEL	-5536	130	Gm02	38928308	38941626	LTR	Gypsy	Gmr3	5536	0.415647
Gm02	36061451	Gm02	36061652	DEL	-201	817	Gm02	36060244	36061874	LTR	Copia	Gmr5	201	0.123237
Gm02	37898541	Gm02	37898639	DEL	-98	999	Gm02	37879207	37901536	LTR	Gypsy	Gmr536	98	0.00438871
Gm02	36668896	Gm02	36672733	DEL	-3837	385	Gm02	36668829	36674308	LTR	Copia	Gmr5	3837	0.700182
Gm02	36668896	Gm02	36672733	DEL	-3837	385	Gm02	36668902	36672733	LTR	Gypsy	Gmr21	3831	0.999739
Gm02	13526014	Gm02	13533227	DEL	-7213	87	Gm02	13528089	13528755	TIR	Mutator	Ukn	666	0.998501
Gm02	21013467	Gm02	21013543	DEL	-76	992	Gm02	21012041	21016272	LTR	Gypsy	Gmr21	76	0.0179584
Gm02	21013467	Gm02	21013543	DEL	-76	992	Gm02	21010919	21023343	LTR	Gypsy	Gmr3	76	0.0061167
Gm02	30430687	Gm02	30430757	DEL	-70	139	Gm02	30422668	30433120	LTR	Copia	Gmr6	70	0.00669664
Gm02	35868765	Gm02	35881649	DEL	-12884	511	Gm02	35869671	35878904	LTR	Copia	Gmr2/SIRE	9233	0.999892
Gm02	35868765	Gm02	35881649	DEL	-12884	511	Gm02	35868784	35881650	LTR	Gypsy	Gmr21	12865	0.999845
Gm02	28143472	Gm02	28153334	DEL	-9862	999	Gm02	28143478	28153334	LTR	Copia	Gmr2/SIRE	9856	0.999899
Gm02	28143472	Gm02	28153334	DEL	-9862	999	Gm02	28135554	28153781	LTR	Copia	Gmr95	9862	0.541036
Gm02	18188234	Gm02	18188358	DEL	-124	999	Gm02	18179139	18189788	LTR	Gypsy	Gmr169	124	0.0116432
Gm02	21955308	Gm02	21956981	DEL	-1673	695	Gm02	21955314	21956981	LTR	Gypsy	Gmr9	1667	0.9994
Gm02	28881671	Gm02	28881994	DEL	-323	700	Gm02	28863552	28892688	LTR	Gypsy	Gmr12	323	0.0110856
Gm02	28881671	Gm02	28881994	DEL	-323	700	Gm02	28868519	28884193	LTR	Gypsy	Gmr9	323	0.0206061
Gm02	22758817	Gm02	22760704	DUP	1887	715	Gm02	22758548	22761460	LTR	Gypsy	Gmr17	1887	0.647786
Gm02	36103709	Gm02	36156685	DUP	52976	349	Gm02	36110494	36112137	LTR	Copia	Gmr5	1643	0.999392
Gm02	36103709	Gm02	36156685	DUP	52976	349	Gm02	36148402	36149577	LTR	Copia	Gmr2/SIRE	1175	0.99915
Gm02	36103709	Gm02	36156685	DUP	52976	349	Gm02	36139901	36146566	LTR	Copia	Gmr18	6665	0.99985
Gm02	36103709	Gm02	36156685	DUP	52976	349	Gm02	36120830	36139479	LTR	Gypsy	Gmr9	18649	0.999946
Gm02	39564462	Gm02	48472371	DUP	8907909	63	Gm02	39584841	39586501	LTR	Copia	Gmr5	1660	0.999398
Gm02	39564462	Gm02	48472371	DUP	8907909	63	Gm02	39591658	39593262	LTR	Copia	Gmr5	1604	0.999377
Gm02	39564462	Gm02	48472371	DUP	8907909	63	Gm02	39588091	39594803	LTR	Gypsy	Gmr367	6712	0.999851
Gm02	39564462	Gm02	48472371	DUP	8907909	63	Gm02	39606417	39607984	LTR	Copia	Gmr5	1567	0.999362
Gm02	39564462	Gm02	48472371	DUP	8907909	63	Gm02	39634574	39640400	LTR	Copia	Gmr6	5826	0.999828
Gm02	39564462	Gm02	48472371	DUP	8907909	63	Gm02	39661610	39662585	LTR	Gypsy	Gmr4	975	0.998975
Gm02	39564462	Gm02	48472371	DUP	8907909	63	Gm02	39676049	39678693	LTR	Copia	Gmr24	2644	0.999622
Gm02	39564462	Gm02	48472371	DUP	8907909	63	Gm02	39698032	39698295	TIR	Tc1-Mariner	Ukn	263	0.996212
Gm02	39564462	Gm02	48472371	DUP	8907909	63	Gm02	39724841	39725896	LTR	Copia	Gmr6	1055	0.999053
Gm02	39564462	Gm02	48472371	DUP	8907909	63	Gm02	39759003	39759447	LTR	Copia	Gmr39	444	0.997753
Gm02	39564462	Gm02	48472371	DUP	8907909	63	Gm02	39767121	39768070	LTR	Gypsy	Gmr4	949	0.998947
Gm02	39564462	Gm02	48472371	DUP	8907909	63	Gm02	39789742	39789862	TIR	Mutator	Ukn	120	0.991736
Gm02	39564462	Gm02	48472371	DUP	8907909	63	Gm02	39838865	39839255	TIR	Tc1-Mariner	Ukn	390	0.997442
Gm02	39564462	Gm02	48472371	DUP	8907909	63	Gm02	39830008	39831686	LTR	Copia	Gmr5	1678	0.999404
Gm02	39564462	Gm02	48472371	DUP	8907909	63	Gm02	39870975	39871939	LTR	Gypsy	Gmr4	964	0.998964
Gm02	39564462	Gm02	48472371	DUP	8907909	63	Gm02	39897850	39899500	LTR	Copia	Gmr5	1650	0.999394
Gm02	39564462	Gm02	48472371	DUP	8907909	63	Gm02	39975918	39976640	TIR	PIF-Harbinge	Ukn	722	0.998617
Gm02	39564462	Gm02	48472371	DUP	8907909	63	Gm02	39981500	39983178	LTR	Copia	Gmr37	1678	0.999404
Gm02	39564462	Gm02	48472371	DUP	8907909	63	Gm02	40032830	40033282	TIR	PIF-Harbinge	Ukn	452	0.997792
Gm02	39564462	Gm02	48472371	DUP	8907909	63	Gm02	40072852	40074327	LTR	Copia	Gmr5	1475	0.999322
Gm02	39564462	Gm02	48472371	DUP	8907909	63	Gm02	40077266	40080263	LTR	Gypsy	Gmr4	2997	0.999666
Gm02	39564462	Gm02	48472371	DUP	8907909	63	Gm02	40100980	40101526	LTR	Copia	Gmr208	546	0.998172
Gm02	39564462	Gm02	48472371	DUP	8907909	63	Gm02	40112998	40114023	LTR	Gypsy	Gmr4	1025	0.999025
Gm02	39564462	Gm02	48472371	DUP	8907909	63	Gm02	40114131	40120575	LTR	Gypsy	Gmr4	6444	0.999845
Gm02	39564462	Gm02	48472371	DUP	8907909	63	Gm02	40121227	40123662	LTR	Gypsy	Gmr51	2435	0.999589
Gm02	39564462	Gm02	48472371	DUP	8907909	63	Gm02	40207527	40216552	LTR	Copia	Gmr6	9025	0.999889
Gm02	39564462	Gm02	48472371	DUP	8907909	63	Gm02	40241163	40244317	LTR	Gypsy	Gmr169	3154	0.999683
Gm02	39564462	Gm02	48472371	DUP	8907909	63	Gm02	40346654	40352373	TIR	CACTA	Ukn	5719	0.999825
Gm02	39564462	Gm02	48472371	DUP	8907909	63	Gm02	40369065	40369509	TIR	PIF-Harbinge	Ukn	444	0.997753
Gm02	39564462	Gm02	48472371	DUP	8907909	63	Gm02	40403076	40405938	LTR	Copia	Gmr24	2862	0.999651
Gm02	39564462	Gm02	48472371	DUP	8907909	63	Gm02	40421695	40430331	TIR	Mutator	Ukn	8636	0.999884
Gm02	39564462	Gm02	48472371	DUP	8907909	63	Gm02	40458420	40467665	LTR	Copia	Gmr6	9245	0.999892
Gm02	39564462	Gm02	48472371	DUP	8907909	63	Gm02	40502384	40503357	LTR	Gypsy	Gmr4	973	0.998973
Gm02	39564462	Gm02	48472371	DUP	8907909	63	Gm02	40556880	40558563	LTR	Copia	Gmr5	1683	0.999406
Gm02	39564462	Gm02	48472371	DUP	8907909	63	Gm02	40561404	40562495	LTR	Copia	Gmr6	1091	0.999084
Gm02	39564462	Gm02	48472371	DUP	8907909	63	Gm02	40572789	40574427	LTR	Copia	Gmr5	1638	0.99939
Gm02	39564462	Gm02	48472371	DUP	8907909	63	Gm02	40589401	40590596	LTR	Copia	Gmr324	1195	0.999164
Gm02	39564462	Gm02	48472371	DUP	8907909	63	Gm02	40636734	40640577	LTR	Gypsy	Gmr21	3843	0.99974
Gm02	39564462	Gm02	48472371	DUP	8907909	63	Gm02	40704995	40708171	LINE	Ukn	Gml2	3176	0.999685
Gm02	39564462	Gm02	48472371	DUP	8907909	63	Gm02	40722299	40723053	TIR	PIF-Harbinge	Ukn	754	0.998675
Gm02	39564462	Gm02	48472371	DUP	8907909	63	Gm02	40738456	40739804	LTR	Copia	Gmr324	1348	0.999259
Gm02	39564462	Gm02	48472371	DUP	8907909	63	Gm02	40741639	40742655	LTR	Gypsy	Gmr4	1016	0.999017
Gm02	39564462	Gm02	48472371	DUP	8907909	63	Gm02	40785789	40792997	LTR	Copia	Gmr6	7208	0.999861
Gm02	39564462	Gm02	48472371	DUP	8907909	63	Gm02	40802099	40803736	LTR	Copia	Gmr5	1637	0.999389
Gm02	39564462	Gm02	48472371	DUP	8907909	63	Gm02	40806508	40808171	LTR	Copia	Gmr5	1663	0.999399
Gm02	39564462	Gm02	48472371	DUP	8907909	63	Gm02	40829612	40839288	LTR	Copia	Gmr2/SIRE	9676	0.999897
Gm02	39564462	Gm02	48472371	DUP	8907909	63	Gm02	40840251	40841461	LTR	Copia	Gmr6	1210	0.999174
Gm02	39564462	Gm02	48472371	DUP	8907909	63	Gm02	40891698	40892555	TIR	Mutator	Ukn	857	0.998834
Gm02	39564462	Gm02	48472371	DUP	8907909	63	Gm02	40939424	40941491	LTR	Gypsy	Gmr322	2067	0.999516
Gm02	39564462	Gm02	48472371	DUP	8907909	63	Gm02	40961881	40968806	LTR	Gypsy	Gmr4	6925	0.999856
Gm02	39564462	Gm02	48472371	DUP	8907909	63	Gm02	40988086	40988689	TIR	Mutator	Ukn	603	0.998344
Gm02	39564462	Gm02	48472371	DUP	8907909	63	Gm02	40998527	41004728	LTR	Copia	Gmr22	6201	0.999839
Gm02	39564462	Gm02	48472371	DUP	8907909	63	Gm02	41070389	41070789	TIR	PIF-Harbinge	Ukn	400	0.997506
Gm02	39564462	Gm02	48472371	DUP	8907909	63	Gm02	41063234	41063519	TIR	Tc1-Mariner	Ukn	285	0.996503
Gm02	39564462	Gm02	48472371	DUP	8907909	63	Gm02	41077282	41078860	LTR	Copia	Gmr5	1578	0.999367
Gm02	39564462	Gm02	48472371	DUP	8907909	63	Gm02	41246083	41246534	TIR	PIF-Harbinge	Ukn	451	0.997788
Gm02	39564462	Gm02	48472371	DUP	8907909	63	Gm02	41238981	41244875	LTR	Copia	Gmr35	5894	0.99983
Gm02	39564462	Gm02	48472371	DUP	8907909	63	Gm02	41247912	41251818	LTR	Gypsy	Gmr21	3906	0.999744
Gm02	39564462	Gm02	48472371	DUP	8907909	63	Gm02	41268064	41269211	LTR	Copia	Gmr2/SIRE	1147	0.999129
Gm02	39564462	Gm02	48472371	DUP	8907909	63	Gm02	41280284	41284217	LTR	Copia	Gmr24	3933	0.999746
Gm02	39564462	Gm02	48472371	DUP	8907909	63	Gm02	41275563	41277273	LTR	Copia	Gmr5	1710	0.999416
Gm02	39564462	Gm02	48472371	DUP	8907909	63	Gm02	41272930	41280142	LTR	Gypsy	Gmr4	7212	0.999861
Gm02	39564462	Gm02	48472371	DUP	8907909	63	Gm02	41304852	41306458	LTR	Copia	Gmr5	1606	0.999378
Gm02	39564462	Gm02	48472371	DUP	8907909	63	Gm02	41345587	41345866	TIR	Tc1-Mariner	Ukn	279	0.996429
Gm02	39564462	Gm02	48472371	DUP	8907909	63	Gm02	41372178	41373877	LTR	Copia	Gmr5	1699	0.999412
Gm02	39564462	Gm02	48472371	DUP	8907909	63	Gm02	41403781	41404714	LTR	Gypsy	Gmr3	933	0.998929
Gm02	39564462	Gm02	48472371	DUP	8907909	63	Gm02	41423026	41429461	LTR	Copia	Gmr39	6435	0.999845
Gm02	39564462	Gm02	48472371	DUP	8907909	63	Gm02	41485311	41487038	LTR	Copia	Gmr5	1727	0.999421
Gm02	39564462	Gm02	48472371	DUP	8907909	63	Gm02	41542914	41548311	LTR	Gypsy	Gmr217	5397	0.999815
Gm02	39564462	Gm02	48472371	DUP	8907909	63	Gm02	41559172	41559415	TIR	PIF-Harbinge	Ukn	243	0.995902
Gm02	39564462	Gm02	48472371	DUP	8907909	63	Gm02	41631773	41632055	TIR	Tc1-Mariner	Ukn	282	0.996466
Gm02	39564462	Gm02	48472371	DUP	8907909	63	Gm02	41640143	41641741	LTR	Gypsy	Gmr43	1598	0.999375
Gm02	39564462	Gm02	48472371	DUP	8907909	63	Gm02	41701206	41707413	LTR	Copia	Gmr22	6207	0.999839
Gm02	39564462	Gm02	48472371	DUP	8907909	63	Gm02	41768528	41777002	LTR	Gypsy	Gmr4	8474	0.999882
Gm02	39564462	Gm02	48472371	DUP	8907909	63	Gm02	41785158	41789718	LTR	Copia	Gmr230	4560	0.999781
Gm02	39564462	Gm02	48472371	DUP	8907909	63	Gm02	41805323	41808738	TIR	Mutator	Ukn	3415	0.999707
Gm02	39564462	Gm02	48472371	DUP	8907909	63	Gm02	41797053	41801149	LTR	Gypsy	Gmr97	4096	0.999756
Gm02	39564462	Gm02	48472371	DUP	8907909	63	Gm02	41852549	41857905	LTR	Copia	Gmr41	5356	0.999813
Gm02	39564462	Gm02	48472371	DUP	8907909	63	Gm02	41895505	41895630	TIR	PIF-Harbinge	Ukn	125	0.992063
Gm02	39564462	Gm02	48472371	DUP	8907909	63	Gm02	41969388	41969916	LTR	Copia	Gmr208	528	0.99811
Gm02	39564462	Gm02	48472371	DUP	8907909	63	Gm02	41996444	41996579	TIR	PIF-Harbinge	Ukn	135	0.992647
Gm02	39564462	Gm02	48472371	DUP	8907909	63	Gm02	42031820	42032072	TIR	PIF-Harbinge	Ukn	252	0.996047
Gm02	39564462	Gm02	48472371	DUP	8907909	63	Gm02	42085135	42085416	TIR	Tc1-Mariner	Ukn	281	0.996454
Gm02	39564462	Gm02	48472371	DUP	8907909	63	Gm02	42085640	42085913	TIR	Tc1-Mariner	Ukn	273	0.99635
Gm02	39564462	Gm02	48472371	DUP	8907909	63	Gm02	42116086	42117235	TIR	Mutator	Ukn	1149	0.99913
Gm02	39564462	Gm02	48472371	DUP	8907909	63	Gm02	42367521	42367930	TIR	PIF-Harbinge	Ukn	409	0.997561
Gm02	39564462	Gm02	48472371	DUP	8907909	63	Gm02	42363800	42364313	LTR	Gypsy	Gmr17	513	0.998054
Gm02	39564462	Gm02	48472371	DUP	8907909	63	Gm02	42372485	42375248	LTR	Copia	Gmr24	2763	0.999638
Gm02	39564462	Gm02	48472371	DUP	8907909	63	Gm02	42478832	42480296	LTR	Copia	Gmr37	1464	0.999317
Gm02	39564462	Gm02	48472371	DUP	8907909	63	Gm02	42521426	42524392	TIR	hAT	Ukn	2966	0.999663
Gm02	39564462	Gm02	48472371	DUP	8907909	63	Gm02	42618367	42618508	TIR	PIF-Harbinge	Ukn	141	0.992958
Gm02	39564462	Gm02	48472371	DUP	8907909	63	Gm02	42636213	42636298	TIR	Tc1-Mariner	Ukn	85	0.988372
Gm02	39564462	Gm02	48472371	DUP	8907909	63	Gm02	42660736	42662394	LTR	Gypsy	Gmr228	1658	0.999397
Gm02	39564462	Gm02	48472371	DUP	8907909	63	Gm02	42777083	42778302	TIR	Mutator	Ukn	1219	0.99918
Gm02	39564462	Gm02	48472371	DUP	8907909	63	Gm02	42827089	42827548	TIR	PIF-Harbinge	Ukn	459	0.997826
Gm02	39564462	Gm02	48472371	DUP	8907909	63	Gm02	42861360	42861995	LTR	Copia	Gmr124	635	0.998428
Gm02	39564462	Gm02	48472371	DUP	8907909	63	Gm02	43016053	43017011	TIR	Mutator	Ukn	958	0.998957
Gm02	39564462	Gm02	48472371	DUP	8907909	63	Gm02	43011264	43011548	TIR	Tc1-Mariner	Ukn	284	0.996491
Gm02	39564462	Gm02	48472371	DUP	8907909	63	Gm02	43083175	43083552	TIR	Tc1-Mariner	Ukn	377	0.997354
Gm02	39564462	Gm02	48472371	DUP	8907909	63	Gm02	43127236	43127483	TIR	Tc1-Mariner	Ukn	247	0.995968
Gm02	39564462	Gm02	48472371	DUP	8907909	63	Gm02	43161079	43161645	TIR	Mutator	Ukn	566	0.998236
Gm02	39564462	Gm02	48472371	DUP	8907909	63	Gm02	43260702	43260787	TIR	Tc1-Mariner	Ukn	85	0.988372
Gm02	39564462	Gm02	48472371	DUP	8907909	63	Gm02	43261978	43262361	LTR	Copia	Gmr10	383	0.997396
Gm02	39564462	Gm02	48472371	DUP	8907909	63	Gm02	43270434	43270872	LTR	Gypsy	Gmr500	438	0.997722
Gm02	39564462	Gm02	48472371	DUP	8907909	63	Gm02	43280647	43282011	LTR	Gypsy	Gmr75	1364	0.999267
Gm02	39564462	Gm02	48472371	DUP	8907909	63	Gm02	43300165	43300446	TIR	Tc1-Mariner	Ukn	281	0.996454
Gm02	39564462	Gm02	48472371	DUP	8907909	63	Gm02	43327648	43327943	TIR	Tc1-Mariner	Ukn	295	0.996622
Gm02	39564462	Gm02	48472371	DUP	8907909	63	Gm02	43337448	43339700	LTR	Copia	Gmr24	2252	0.999556
Gm02	39564462	Gm02	48472371	DUP	8907909	63	Gm02	43366002	43368432	LTR	Copia	Gmr24	2430	0.999589
Gm02	39564462	Gm02	48472371	DUP	8907909	63	Gm02	43423533	43423822	TIR	Tc1-Mariner	Ukn	289	0.996552
Gm02	39564462	Gm02	48472371	DUP	8907909	63	Gm02	43436396	43439401	LTR	Copia	Gmr369	3005	0.999667
Gm02	39564462	Gm02	48472371	DUP	8907909	63	Gm02	43451051	43461183	TIR	PIF-Harbinge	Ukn	10132	0.999901
Gm02	39564462	Gm02	48472371	DUP	8907909	63	Gm02	43457065	43459986	LTR	Copia	Gmr24	2921	0.999658
Gm02	39564462	Gm02	48472371	DUP	8907909	63	Gm02	43544515	43544799	TIR	Tc1-Mariner	Ukn	284	0.996491
Gm02	39564462	Gm02	48472371	DUP	8907909	63	Gm02	43569062	43571573	LTR	Copia	Gmr24	2511	0.999602
Gm02	39564462	Gm02	48472371	DUP	8907909	63	Gm02	43605393	43605817	TIR	PIF-Harbinge	Ukn	424	0.997647
Gm02	39564462	Gm02	48472371	DUP	8907909	63	Gm02	43606117	43607458	TIR	Mutator	Ukn	1341	0.999255
Gm02	39564462	Gm02	48472371	DUP	8907909	63	Gm02	43609303	43609685	LTR	Gypsy	Gmr370	382	0.997389
Gm02	39564462	Gm02	48472371	DUP	8907909	63	Gm02	43697365	43698762	LTR	Gypsy	Gmr79	1397	0.999285
Gm02	39564462	Gm02	48472371	DUP	8907909	63	Gm02	43740743	43741543	TIR	PIF-Harbinge	Ukn	800	0.998752
Gm02	39564462	Gm02	48472371	DUP	8907909	63	Gm02	43767270	43767658	TIR	PIF-Harbinge	Ukn	388	0.997429
Gm02	39564462	Gm02	48472371	DUP	8907909	63	Gm02	43832559	43833017	TIR	Mutator	Ukn	458	0.997821
Gm02	39564462	Gm02	48472371	DUP	8907909	63	Gm02	43844784	43847988	LINE	Ukn	Gml2	3204	0.999688
Gm02	39564462	Gm02	48472371	DUP	8907909	63	Gm02	43865436	43865786	TIR	Mutator	Ukn	350	0.997151
Gm02	39564462	Gm02	48472371	DUP	8907909	63	Gm02	44042545	44042787	TIR	Tc1-Mariner	Ukn	242	0.995885
Gm02	39564462	Gm02	48472371	DUP	8907909	63	Gm02	44082226	44084456	LTR	Copia	Gmr24	2230	0.999552
Gm02	39564462	Gm02	48472371	DUP	8907909	63	Gm02	44081615	44086417	LTR	Copia	Gmr28	4802	0.999792
Gm02	39564462	Gm02	48472371	DUP	8907909	63	Gm02	44118846	44119944	LTR	Copia	Gmr18	1098	0.99909
Gm02	39564462	Gm02	48472371	DUP	8907909	63	Gm02	44207423	44208576	LTR	Copia	Gmr18	1153	0.999133
Gm02	39564462	Gm02	48472371	DUP	8907909	63	Gm02	44232041	44232176	TIR	PIF-Harbinge	Ukn	135	0.992647
Gm02	39564462	Gm02	48472371	DUP	8907909	63	Gm02	44259311	44259727	TIR	Mutator	Ukn	416	0.997602
Gm02	39564462	Gm02	48472371	DUP	8907909	63	Gm02	44425873	44426327	TIR	Mutator	Ukn	454	0.997802
Gm02	39564462	Gm02	48472371	DUP	8907909	63	Gm02	44418463	44418742	TIR	Tc1-Mariner	Ukn	279	0.996429
Gm02	39564462	Gm02	48472371	DUP	8907909	63	Gm02	44441548	44446224	LTR	Copia	Gmr140	4676	0.999786
Gm02	39564462	Gm02	48472371	DUP	8907909	63	Gm02	44464157	44464428	TIR	Tc1-Mariner	Ukn	271	0.996324
Gm02	39564462	Gm02	48472371	DUP	8907909	63	Gm02	44534406	44534830	TIR	PIF-Harbinge	Ukn	424	0.997647
Gm02	39564462	Gm02	48472371	DUP	8907909	63	Gm02	44536367	44537655	TIR	Mutator	Ukn	1288	0.999224
Gm02	39564462	Gm02	48472371	DUP	8907909	63	Gm02	44584424	44590775	LTR	Copia	Gmr7	6351	0.999843
Gm02	39564462	Gm02	48472371	DUP	8907909	63	Gm02	44614760	44625806	LTR	Gypsy	Gmr419	11046	0.999909
Gm02	39564462	Gm02	48472371	DUP	8907909	63	Gm02	44653216	44653622	TIR	PIF-Harbinge	Ukn	406	0.997543
Gm02	39564462	Gm02	48472371	DUP	8907909	63	Gm02	44695109	44695398	TIR	Tc1-Mariner	Ukn	289	0.996552
Gm02	39564462	Gm02	48472371	DUP	8907909	63	Gm02	44723839	44725808	LTR	Gypsy	Gmr93	1969	0.999492
Gm02	39564462	Gm02	48472371	DUP	8907909	63	Gm02	44750273	44750543	TIR	Mutator	Ukn	270	0.99631
Gm02	39564462	Gm02	48472371	DUP	8907909	63	Gm02	44948749	44950080	LTR	Gypsy	Gmr11/calypso	1331	0.999249
Gm02	39564462	Gm02	48472371	DUP	8907909	63	Gm02	44966114	44968788	LTR	Copia	Gmr24	2674	0.999626
Gm02	39564462	Gm02	48472371	DUP	8907909	63	Gm02	45013130	45016149	LTR	Copia	Gmr24	3019	0.999669
Gm02	39564462	Gm02	48472371	DUP	8907909	63	Gm02	45262339	45262595	TIR	Tc1-Mariner	Ukn	256	0.996109
Gm02	39564462	Gm02	48472371	DUP	8907909	63	Gm02	45324878	45328838	LTR	Copia	Gmr16	3960	0.999748
Gm02	39564462	Gm02	48472371	DUP	8907909	63	Gm02	45372948	45373291	TIR	Mutator	Ukn	343	0.997093
Gm02	39564462	Gm02	48472371	DUP	8907909	63	Gm02	45463558	45463980	LTR	Copia	Gmr50	422	0.997636
Gm02	39564462	Gm02	48472371	DUP	8907909	63	Gm02	45507221	45507475	TIR	PIF-Harbinge	Ukn	254	0.996078
Gm02	39564462	Gm02	48472371	DUP	8907909	63	Gm02	45500163	45500439	TIR	Tc1-Mariner	Ukn	276	0.99639
Gm02	39564462	Gm02	48472371	DUP	8907909	63	Gm02	45583372	45586423	LINE	L1	Gml1	3051	0.999672
Gm02	39564462	Gm02	48472371	DUP	8907909	63	Gm02	45604100	45604639	LTR	Copia	Gmr40	539	0.998148
Gm02	39564462	Gm02	48472371	DUP	8907909	63	Gm02	45638204	45640463	LTR	Copia	Gmr24	2259	0.999558
Gm02	39564462	Gm02	48472371	DUP	8907909	63	Gm02	45652248	45654652	LTR	Gypsy	Gmr51	2404	0.999584
Gm02	39564462	Gm02	48472371	DUP	8907909	63	Gm02	45664672	45665009	TIR	Mutator	Ukn	337	0.997041
Gm02	39564462	Gm02	48472371	DUP	8907909	63	Gm02	45695917	45696306	TIR	PIF-Harbinge	Ukn	389	0.997436
Gm02	39564462	Gm02	48472371	DUP	8907909	63	Gm02	45736290	45737791	TIR	Mutator	Ukn	1501	0.999334
Gm02	39564462	Gm02	48472371	DUP	8907909	63	Gm02	45746536	45746684	TIR	PIF-Harbinge	Ukn	148	0.993289
Gm02	39564462	Gm02	48472371	DUP	8907909	63	Gm02	45847838	45848077	LTR	Copia	Gmr429	239	0.995833
Gm02	39564462	Gm02	48472371	DUP	8907909	63	Gm02	45870789	45871069	TIR	Tc1-Mariner	Ukn	280	0.996441
Gm02	39564462	Gm02	48472371	DUP	8907909	63	Gm02	45880462	45880805	TIR	Mutator	Ukn	343	0.997093
Gm02	39564462	Gm02	48472371	DUP	8907909	63	Gm02	45993839	45994236	TIR	PIF-Harbinge	Ukn	397	0.997487
Gm02	39564462	Gm02	48472371	DUP	8907909	63	Gm02	46086962	46087045	TIR	Tc1-Mariner	Ukn	83	0.988095
Gm02	39564462	Gm02	48472371	DUP	8907909	63	Gm02	46086035	46086370	LTR	Copia	Gmr35	335	0.997024
Gm02	39564462	Gm02	48472371	DUP	8907909	63	Gm02	46112862	46114204	LTR	Gypsy	Gmr75	1342	0.999255
Gm02	39564462	Gm02	48472371	DUP	8907909	63	Gm02	46376166	46376425	TIR	Tc1-Mariner	Ukn	259	0.996154
Gm02	39564462	Gm02	48472371	DUP	8907909	63	Gm02	46422782	46423873	LTR	Gypsy	Gmr43	1091	0.999084
Gm02	39564462	Gm02	48472371	DUP	8907909	63	Gm02	46512247	46512858	TIR	Mutator	Ukn	611	0.998366
Gm02	39564462	Gm02	48472371	DUP	8907909	63	Gm02	46706102	46707654	LTR	Gypsy	Gmr228	1552	0.999356
Gm02	39564462	Gm02	48472371	DUP	8907909	63	Gm02	46879407	46879624	TIR	PIF-Harbinge	Ukn	217	0.995413
Gm02	39564462	Gm02	48472371	DUP	8907909	63	Gm02	47034219	47034451	LTR	Copia	Gmr13	232	0.995708
Gm02	39564462	Gm02	48472371	DUP	8907909	63	Gm02	47075903	47078510	TIR	Mutator	Ukn	2607	0.999617
Gm02	39564462	Gm02	48472371	DUP	8907909	63	Gm02	47121652	47126302	LTR	Copia	Gmr173	4650	0.999785
Gm02	39564462	Gm02	48472371	DUP	8907909	63	Gm02	47208714	47217893	TIR	Mutator	Ukn	9179	0.999891
Gm02	39564462	Gm02	48472371	DUP	8907909	63	Gm02	47362581	47362898	TIR	Mutator	Ukn	317	0.996855
Gm02	39564462	Gm02	48472371	DUP	8907909	63	Gm02	47539587	47540776	TIR	Mutator	Ukn	1189	0.99916
Gm02	39564462	Gm02	48472371	DUP	8907909	63	Gm02	47557109	47562550	LTR	Gypsy	Gmr150	5441	0.999816
Gm02	39564462	Gm02	48472371	DUP	8907909	63	Gm02	47589961	47593354	TIR	Mutator	Ukn	3393	0.999705
Gm02	39564462	Gm02	48472371	DUP	8907909	63	Gm02	47579484	47579672	LTR	Copia	Gmr205	188	0.994709
Gm02	39564462	Gm02	48472371	DUP	8907909	63	Gm02	47628523	47634240	TIR	Mutator	Ukn	5717	0.999825
Gm02	39564462	Gm02	48472371	DUP	8907909	63	Gm02	47739369	47739639	TIR	Tc1-Mariner	Ukn	270	0.99631
Gm02	39564462	Gm02	48472371	DUP	8907909	63	Gm02	47798443	47798890	TIR	PIF-Harbinge	Ukn	447	0.997768
Gm02	39564462	Gm02	48472371	DUP	8907909	63	Gm02	47902622	47904866	LTR	Copia	Gmr24	2244	0.999555
Gm02	39564462	Gm02	48472371	DUP	8907909	63	Gm02	48048163	48049237	TIR	Mutator	Ukn	1074	0.99907
Gm02	39564462	Gm02	48472371	DUP	8907909	63	Gm02	48111016	48114185	LTR	Copia	Gmr124	3169	0.999685
Gm02	39564462	Gm02	48472371	DUP	8907909	63	Gm02	48132838	48134187	LTR	Gypsy	Gmr11/calypso	1349	0.999259
Gm02	39564462	Gm02	48472371	DUP	8907909	63	Gm02	48180185	48180880	TIR	PIF-Harbinge	Ukn	695	0.998563
Gm02	39564462	Gm02	48472371	DUP	8907909	63	Gm02	48280405	48280721	TIR	Mutator	Ukn	316	0.996845
Gm02	39564462	Gm02	48472371	DUP	8907909	63	Gm02	48406555	48409150	LTR	Copia	Gmr24	2595	0.999615
Gm02	39564462	Gm02	48472371	DUP	8907909	63	Gm02	48431151	48435359	LTR	Copia	Gmr73	4208	0.999762
Gm02	39564462	Gm02	48472371	DUP	8907909	63	Gm02	39616247	39633406	LTR	Gypsy	Gmr9	17159	0.999942
Gm02	39564462	Gm02	48472371	DUP	8907909	63	Gm02	39779241	39790265	TIR	Mutator	Ukn	11024	0.999909
Gm02	39564462	Gm02	48472371	DUP	8907909	63	Gm02	39763419	39764545	LTR	Copia	Gmr6	1126	0.999113
Gm02	39564462	Gm02	48472371	DUP	8907909	63	Gm02	40131581	40141038	TIR	Mutator	Ukn	9457	0.999894
Gm02	39564462	Gm02	48472371	DUP	8907909	63	Gm02	40203437	40217317	LTR	Copia	Gmr20	13880	0.999928
Gm02	39564462	Gm02	48472371	DUP	8907909	63	Gm02	40152448	40157590	LTR	Gypsy	Gmr320	5142	0.999806
Gm02	39564462	Gm02	48472371	DUP	8907909	63	Gm02	40172068	40190493	LTR	Gypsy	Gmr9	18425	0.999946
Gm02	39564462	Gm02	48472371	DUP	8907909	63	Gm02	40443595	40472967	LTR	Gypsy	Gmr9	29372	0.999966
Gm02	39564462	Gm02	48472371	DUP	8907909	63	Gm02	40581754	40583386	LTR	Copia	Gmr5	1632	0.999388
Gm02	39564462	Gm02	48472371	DUP	8907909	63	Gm02	40615366	40616991	LTR	Gypsy	Gmr17	1625	0.999385
Gm02	39564462	Gm02	48472371	DUP	8907909	63	Gm02	40657996	40674451	LTR	Gypsy	Gmr9	16455	0.999939
Gm02	39564462	Gm02	48472371	DUP	8907909	63	Gm02	40908469	40914680	LTR	Copia	Gmr22	6211	0.999839
Gm02	39564462	Gm02	48472371	DUP	8907909	63	Gm02	41072713	41082792	LTR	Copia	Gmr456	10079	0.999901
Gm02	39564462	Gm02	48472371	DUP	8907909	63	Gm02	41189098	41195386	LTR	Copia	Gmr35	6288	0.999841
Gm02	39564462	Gm02	48472371	DUP	8907909	63	Gm02	41195740	41212962	LTR	Gypsy	Gmr9	17222	0.999942
Gm02	39564462	Gm02	48472371	DUP	8907909	63	Gm02	41221401	41236949	LTR	Gypsy	Gmr9	15548	0.999936
Gm02	39564462	Gm02	48472371	DUP	8907909	63	Gm02	41401660	41403113	LTR	Copia	Gmr37	1453	0.999312
Gm02	39564462	Gm02	48472371	DUP	8907909	63	Gm02	41448782	41451613	LTR	Copia	Gmr24	2831	0.999647
Gm02	39564462	Gm02	48472371	DUP	8907909	63	Gm02	41596140	41600379	LTR	Gypsy	Gmr43	4239	0.999764
Gm02	39564462	Gm02	48472371	DUP	8907909	63	Gm02	41757206	41765115	TIR	Mutator	Ukn	7909	0.999874
Gm02	39564462	Gm02	48472371	DUP	8907909	63	Gm02	41710845	41721457	LTR	Copia	Gmr456	10612	0.999906
Gm02	39564462	Gm02	48472371	DUP	8907909	63	Gm02	41904165	41912118	TIR	Mutator	Ukn	7953	0.999874
Gm02	39564462	Gm02	48472371	DUP	8907909	63	Gm02	41908269	41911272	LTR	Gypsy	Gmr169	3003	0.999667
Gm02	39564462	Gm02	48472371	DUP	8907909	63	Gm02	42166219	42177871	TIR	Mutator	Ukn	11652	0.999914
Gm02	39564462	Gm02	48472371	DUP	8907909	63	Gm02	42300356	42306758	LTR	Copia	Gmr39	6402	0.999844
Gm02	39564462	Gm02	48472371	DUP	8907909	63	Gm02	42450565	42451608	TIR	Mutator	Ukn	1043	0.999042
Gm02	39564462	Gm02	48472371	DUP	8907909	63	Gm02	42428810	42435060	LTR	Copia	Gmr7	6250	0.99984
Gm02	39564462	Gm02	48472371	DUP	8907909	63	Gm02	42532316	42534216	LTR	Gypsy	Gmr9	1900	0.999474
Gm02	39564462	Gm02	48472371	DUP	8907909	63	Gm02	42677654	42683884	LTR	Copia	Gmr22	6230	0.99984
Gm02	39564462	Gm02	48472371	DUP	8907909	63	Gm02	43230010	43238265	TIR	Mutator	Ukn	8255	0.999879
Gm02	39564462	Gm02	48472371	DUP	8907909	63	Gm02	43433834	43434207	LTR	Gypsy	Gmr120	373	0.997326
Gm02	39564462	Gm02	48472371	DUP	8907909	63	Gm02	43529984	43535113	LTR	Gypsy	Gmr158	5129	0.999805
Gm02	39564462	Gm02	48472371	DUP	8907909	63	Gm02	43630071	43631412	LTR	Gypsy	Gmr75	1341	0.999255
Gm02	39564462	Gm02	48472371	DUP	8907909	63	Gm02	43745031	43745283	TIR	PIF-Harbinge	Ukn	252	0.996047
Gm02	39564462	Gm02	48472371	DUP	8907909	63	Gm02	44120881	44130283	LTR	Gypsy	Gmr51	9402	0.999894
Gm02	39564462	Gm02	48472371	DUP	8907909	63	Gm02	45030259	45046059	LTR	Gypsy	Gmr67	15800	0.999937
Gm02	39564462	Gm02	48472371	DUP	8907909	63	Gm02	40631389	40646438	TIR	Mutator	Ukn	15049	0.999934
Gm02	39564462	Gm02	48472371	DUP	8907909	63	Gm02	42594123	42598704	LTR	Copia	Gmr528	4581	0.999782
Gm02	39564462	Gm02	48472371	DUP	8907909	63	Gm02	43646396	43656870	TIR	Mutator	Ukn	10474	0.999905
Gm02	39564462	Gm02	48472371	DUP	8907909	63	Gm02	43514626	43516154	LTR	Gypsy	Gmr34	1528	0.999346
Gm02	2191638	Gm02	2191638	INS	82	482	Gm02	2189803	2195677	LTR	Copia	Gmr7	82	0.0139574
Gm02	38941517	Gm02	38941517	INS	56	880	Gm02	38928308	38941626	LTR	Gypsy	Gmr3	56	0.00420452
Gm02	30034026	Gm02	30034026	INS	64	753	Gm02	30027732	30035419	LTR	Gypsy	Gmr3	64	0.00832466
Gm02	35527924	Gm02	37395165	INV	1867241	283	Gm02	35560550	35563558	LTR	Copia	Gmr24	3008	0.999668
Gm02	35527924	Gm02	37395165	INV	1867241	283	Gm02	35563585	35568944	LTR	Gypsy	Gmr3	5359	0.999813
Gm02	35527924	Gm02	37395165	INV	1867241	283	Gm02	35570655	35585754	LTR	Copia	Gmr6	15099	0.999934
Gm02	35527924	Gm02	37395165	INV	1867241	283	Gm02	35572963	35576929	LTR	Gypsy	Gmr17	3966	0.999748
Gm02	35527924	Gm02	37395165	INV	1867241	283	Gm02	35581118	35584262	LTR	Gypsy	Gmr34	3144	0.999682
Gm02	35527924	Gm02	37395165	INV	1867241	283	Gm02	35592761	35598039	LTR	Gypsy	Gmr169	5278	0.999811
Gm02	35527924	Gm02	37395165	INV	1867241	283	Gm02	35608351	35613879	LTR	Gypsy	Gmr4	5528	0.999819
Gm02	35527924	Gm02	37395165	INV	1867241	283	Gm02	35619493	35629282	LTR	Copia	Gmr2/SIRE	9789	0.999898
Gm02	35527924	Gm02	37395165	INV	1867241	283	Gm02	35653402	35654969	LTR	Copia	Gmr37	1567	0.999362
Gm02	35527924	Gm02	37395165	INV	1867241	283	Gm02	35655868	35657573	LTR	Copia	Gmr37	1705	0.999414
Gm02	35527924	Gm02	37395165	INV	1867241	283	Gm02	35663573	35664537	LTR	Gypsy	Gmr4	964	0.998964
Gm02	35527924	Gm02	37395165	INV	1867241	283	Gm02	35673808	35683495	LTR	Copia	Gmr2/SIRE	9687	0.999897
Gm02	35527924	Gm02	37395165	INV	1867241	283	Gm02	35694597	35695750	LTR	Copia	Gmr2/SIRE	1153	0.999133
Gm02	35527924	Gm02	37395165	INV	1867241	283	Gm02	35704442	35706076	LTR	Copia	Gmr5	1634	0.999388
Gm02	35527924	Gm02	37395165	INV	1867241	283	Gm02	35729798	35731433	LTR	Copia	Gmr5	1635	0.999389
Gm02	35527924	Gm02	37395165	INV	1867241	283	Gm02	35831849	35841083	LTR	Copia	Gmr6	9234	0.999892
Gm02	35527924	Gm02	37395165	INV	1867241	283	Gm02	35852403	35854110	LTR	Copia	Gmr5	1707	0.999415
Gm02	35527924	Gm02	37395165	INV	1867241	283	Gm02	35869671	35878904	LTR	Copia	Gmr2/SIRE	9233	0.999892
Gm02	35527924	Gm02	37395165	INV	1867241	283	Gm02	35963685	35968910	LTR	Gypsy	Gmr3	5225	0.999809
Gm02	35527924	Gm02	37395165	INV	1867241	283	Gm02	35996373	35999963	LTR	Gypsy	Gmr4	3590	0.999722
Gm02	35527924	Gm02	37395165	INV	1867241	283	Gm02	36020582	36022232	LTR	Gypsy	Gmr9	1650	0.999394
Gm02	35527924	Gm02	37395165	INV	1867241	283	Gm02	36034731	36035848	LTR	Gypsy	Gmr9	1117	0.999106
Gm02	35527924	Gm02	37395165	INV	1867241	283	Gm02	36055424	36056823	LTR	Copia	Gmr5	1399	0.999286
Gm02	35527924	Gm02	37395165	INV	1867241	283	Gm02	36050959	36054556	LTR	Gypsy	Gmr21	3597	0.999722
Gm02	35527924	Gm02	37395165	INV	1867241	283	Gm02	36062665	36064308	LTR	Gypsy	Gmr34	1643	0.999392
Gm02	35527924	Gm02	37395165	INV	1867241	283	Gm02	36064419	36069608	LTR	Gypsy	Gmr4	5189	0.999807
Gm02	35527924	Gm02	37395165	INV	1867241	283	Gm02	36110494	36112137	LTR	Copia	Gmr5	1643	0.999392
Gm02	35527924	Gm02	37395165	INV	1867241	283	Gm02	36148402	36149577	LTR	Copia	Gmr2/SIRE	1175	0.99915
Gm02	35527924	Gm02	37395165	INV	1867241	283	Gm02	36164159	36174250	LTR	Gypsy	Gmr1	10091	0.999901
Gm02	35527924	Gm02	37395165	INV	1867241	283	Gm02	36178809	36180382	LTR	Gypsy	Gmr9	1573	0.999365
Gm02	35527924	Gm02	37395165	INV	1867241	283	Gm02	36212198	36213852	LTR	Copia	Gmr5	1654	0.999396
Gm02	35527924	Gm02	37395165	INV	1867241	283	Gm02	36217084	36221242	LTR	Copia	Gmr6	4158	0.99976
Gm02	35527924	Gm02	37395165	INV	1867241	283	Gm02	36222057	36222959	LTR	Gypsy	Gmr3	902	0.998893
Gm02	35527924	Gm02	37395165	INV	1867241	283	Gm02	36369893	36371579	LTR	Copia	Gmr5	1686	0.999407
Gm02	35527924	Gm02	37395165	INV	1867241	283	Gm02	36359410	36365476	LTR	Gypsy	Gmr3	6066	0.999835
Gm02	35527924	Gm02	37395165	INV	1867241	283	Gm02	36359515	36360420	LTR	Gypsy	Gmr3	905	0.998896
Gm02	35527924	Gm02	37395165	INV	1867241	283	Gm02	36387294	36388418	LTR	Gypsy	Gmr19/diaspora	1124	0.999111
Gm02	35527924	Gm02	37395165	INV	1867241	283	Gm02	36397954	36399457	LTR	Copia	Gmr37	1503	0.999335
Gm02	35527924	Gm02	37395165	INV	1867241	283	Gm02	36472522	36478719	LTR	Gypsy	Gmr4	6197	0.999839
Gm02	35527924	Gm02	37395165	INV	1867241	283	Gm02	36489381	36490966	LTR	Copia	Gmr37	1585	0.999369
Gm02	35527924	Gm02	37395165	INV	1867241	283	Gm02	36506113	36511399	LTR	Gypsy	Gmr3	5286	0.999811
Gm02	35527924	Gm02	37395165	INV	1867241	283	Gm02	36520602	36525271	LTR	Copia	Gmr45	4669	0.999786
Gm02	35527924	Gm02	37395165	INV	1867241	283	Gm02	36543006	36543344	LTR	Copia	Gmr14	338	0.99705
Gm02	35527924	Gm02	37395165	INV	1867241	283	Gm02	36553605	36559983	LTR	Copia	Gmr7	6378	0.999843
Gm02	35527924	Gm02	37395165	INV	1867241	283	Gm02	36567812	36568719	LTR	Gypsy	Gmr3	907	0.998899
Gm02	35527924	Gm02	37395165	INV	1867241	283	Gm02	36605798	36610163	TIR	Mutator	Ukn	4365	0.999771
Gm02	35527924	Gm02	37395165	INV	1867241	283	Gm02	36611202	36612198	LTR	Copia	Gmr18	996	0.998997
Gm02	35527924	Gm02	37395165	INV	1867241	283	Gm02	36610731	36612887	LTR	Copia	Gmr68	2156	0.999536
Gm02	35527924	Gm02	37395165	INV	1867241	283	Gm02	36621644	36622723	LTR	Copia	Gmr6	1079	0.999074
Gm02	35527924	Gm02	37395165	INV	1867241	283	Gm02	36661914	36663530	LTR	Copia	Gmr37	1616	0.999382
Gm02	35527924	Gm02	37395165	INV	1867241	283	Gm02	36665269	36665773	LTR	Gypsy	Gmr17	504	0.99802
Gm02	35527924	Gm02	37395165	INV	1867241	283	Gm02	36668829	36674308	LTR	Copia	Gmr5	5479	0.999818
Gm02	35527924	Gm02	37395165	INV	1867241	283	Gm02	36668902	36672733	LTR	Gypsy	Gmr21	3831	0.999739
Gm02	35527924	Gm02	37395165	INV	1867241	283	Gm02	36692806	36693722	LTR	Gypsy	Gmr3	916	0.998909
Gm02	35527924	Gm02	37395165	INV	1867241	283	Gm02	36730247	36731207	LTR	Gypsy	Gmr4	960	0.998959
Gm02	35527924	Gm02	37395165	INV	1867241	283	Gm02	36744517	36745262	LTR	Copia	Gmr95	745	0.99866
Gm02	35527924	Gm02	37395165	INV	1867241	283	Gm02	36738201	36739322	LTR	Gypsy	Gmr19/diaspora	1121	0.999109
Gm02	35527924	Gm02	37395165	INV	1867241	283	Gm02	36751849	36753436	LTR	Copia	Gmr37	1587	0.99937
Gm02	35527924	Gm02	37395165	INV	1867241	283	Gm02	36755465	36761812	LTR	Gypsy	Gmr4	6347	0.999842
Gm02	35527924	Gm02	37395165	INV	1867241	283	Gm02	36794186	36795651	LTR	Copia	Gmr321	1465	0.999318
Gm02	35527924	Gm02	37395165	INV	1867241	283	Gm02	36799810	36801200	LTR	Gypsy	Gmr364	1390	0.999281
Gm02	35527924	Gm02	37395165	INV	1867241	283	Gm02	36832105	36841770	LTR	Copia	Gmr2/SIRE	9665	0.999897
Gm02	35527924	Gm02	37395165	INV	1867241	283	Gm02	36843252	36844158	LTR	Gypsy	Gmr3	906	0.998897
Gm02	35527924	Gm02	37395165	INV	1867241	283	Gm02	36889432	36890846	LTR	Gypsy	Gmr25	1414	0.999293
Gm02	35527924	Gm02	37395165	INV	1867241	283	Gm02	36900313	36901211	LTR	Gypsy	Gmr3	898	0.998888
Gm02	35527924	Gm02	37395165	INV	1867241	283	Gm02	37004320	37007393	LTR	Copia	Gmr24	3073	0.999675
Gm02	35527924	Gm02	37395165	INV	1867241	283	Gm02	37000194	37001320	LTR	Copia	Gmr2/SIRE	1126	0.999113
Gm02	35527924	Gm02	37395165	INV	1867241	283	Gm02	37014936	37016630	LTR	Copia	Gmr5	1694	0.99941
Gm02	35527924	Gm02	37395165	INV	1867241	283	Gm02	37020807	37025605	LTR	Gypsy	Gmr17	4798	0.999792
Gm02	35527924	Gm02	37395165	INV	1867241	283	Gm02	37021337	37024208	LTR	Gypsy	Gmr17	2871	0.999652
Gm02	35527924	Gm02	37395165	INV	1867241	283	Gm02	37072727	37074335	LTR	Copia	Gmr5	1608	0.999378
Gm02	35527924	Gm02	37395165	INV	1867241	283	Gm02	37071186	37074434	LTR	Gypsy	Gmr34	3248	0.999692
Gm02	35527924	Gm02	37395165	INV	1867241	283	Gm02	37061344	37066712	LTR	Gypsy	Gmr3	5368	0.999814
Gm02	35527924	Gm02	37395165	INV	1867241	283	Gm02	37086571	37087116	LTR	Copia	Gmr208	545	0.998168
Gm02	35527924	Gm02	37395165	INV	1867241	283	Gm02	37100452	37104072	LTR	Copia	Gmr41	3620	0.999724
Gm02	35527924	Gm02	37395165	INV	1867241	283	Gm02	37170378	37172037	LTR	Copia	Gmr5	1659	0.999398
Gm02	35527924	Gm02	37395165	INV	1867241	283	Gm02	37160934	37162641	LTR	Gypsy	Gmr9	1707	0.999415
Gm02	35527924	Gm02	37395165	INV	1867241	283	Gm02	37217081	37218179	LTR	Copia	Gmr6	1098	0.99909
Gm02	35527924	Gm02	37395165	INV	1867241	283	Gm02	37259043	37260196	LTR	Copia	Gmr2/SIRE	1153	0.999133
Gm02	35527924	Gm02	37395165	INV	1867241	283	Gm02	37285001	37288683	LTR	Gypsy	Gmr21	3682	0.999728
Gm02	35527924	Gm02	37395165	INV	1867241	283	Gm02	37298896	37299802	LTR	Gypsy	Gmr3	906	0.998897
Gm02	35527924	Gm02	37395165	INV	1867241	283	Gm02	37333468	37334557	LTR	Copia	Gmr6	1089	0.999083
Gm02	35527924	Gm02	37395165	INV	1867241	283	Gm02	37324278	37325067	LTR	Gypsy	Gmr3	789	0.998734
Gm02	35527924	Gm02	37395165	INV	1867241	283	Gm02	37376260	37377369	LTR	Gypsy	Gmr19/diaspora	1109	0.999099
Gm02	35527924	Gm02	37395165	INV	1867241	283	Gm02	37380987	37382105	LTR	Gypsy	Gmr19/diaspora	1118	0.999106
Gm02	35527924	Gm02	37395165	INV	1867241	283	Gm02	35551379	35557639	LTR	Copia	Gmr20	6260	0.99984
Gm02	35527924	Gm02	37395165	INV	1867241	283	Gm02	35552771	35554367	LTR	Copia	Gmr5	1596	0.999374
Gm02	35527924	Gm02	37395165	INV	1867241	283	Gm02	35601142	35614987	LTR	Gypsy	Gmr3	13845	0.999928
Gm02	35527924	Gm02	37395165	INV	1867241	283	Gm02	35698497	35704188	LTR	Gypsy	Gmr3	5691	0.999824
Gm02	35527924	Gm02	37395165	INV	1867241	283	Gm02	35749143	35768425	LTR	Gypsy	Gmr9	19282	0.999948
Gm02	35527924	Gm02	37395165	INV	1867241	283	Gm02	35813717	35823050	LTR	Copia	Gmr2/SIRE	9333	0.999893
Gm02	35527924	Gm02	37395165	INV	1867241	283	Gm02	35846183	35854958	LTR	Gypsy	Gmr1	8775	0.999886
Gm02	35527924	Gm02	37395165	INV	1867241	283	Gm02	35868784	35881650	LTR	Gypsy	Gmr21	12866	0.999922
Gm02	35527924	Gm02	37395165	INV	1867241	283	Gm02	35922804	35942933	LTR	Gypsy	Gmr9	20129	0.99995
Gm02	35527924	Gm02	37395165	INV	1867241	283	Gm02	36139901	36146566	LTR	Copia	Gmr18	6665	0.99985
Gm02	35527924	Gm02	37395165	INV	1867241	283	Gm02	36060244	36061874	LTR	Copia	Gmr5	1630	0.999387
Gm02	35527924	Gm02	37395165	INV	1867241	283	Gm02	36073441	36099716	LTR	Gypsy	Gmr9	26275	0.999962
Gm02	35527924	Gm02	37395165	INV	1867241	283	Gm02	36120830	36139479	LTR	Gypsy	Gmr9	18649	0.999946
Gm02	35527924	Gm02	37395165	INV	1867241	283	Gm02	36202746	36209897	LTR	Gypsy	Gmr19/diaspora	7151	0.99986
Gm02	35527924	Gm02	37395165	INV	1867241	283	Gm02	36240496	36245744	LTR	Gypsy	Gmr3	5248	0.999809
Gm02	35527924	Gm02	37395165	INV	1867241	283	Gm02	36421021	36422185	LTR	Copia	Gmr68	1164	0.999142
Gm02	35527924	Gm02	37395165	INV	1867241	283	Gm02	36328734	36348580	LTR	Gypsy	Gmr9	19846	0.99995
Gm02	35527924	Gm02	37395165	INV	1867241	283	Gm02	36491737	36514076	LTR	Gypsy	Gmr25	22339	0.999955
Gm02	35527924	Gm02	37395165	INV	1867241	283	Gm02	36447879	36468300	LTR	Gypsy	Gmr9	20421	0.999951
Gm02	35527924	Gm02	37395165	INV	1867241	283	Gm02	36650561	36657464	LTR	Copia	Gmr5	6903	0.999855
Gm02	35527924	Gm02	37395165	INV	1867241	283	Gm02	36574813	36590511	LTR	Gypsy	Gmr9	15698	0.999936
Gm02	35527924	Gm02	37395165	INV	1867241	283	Gm02	36628400	36648431	LTR	Gypsy	Gmr9	20031	0.99995
Gm02	35527924	Gm02	37395165	INV	1867241	283	Gm02	36929260	36932439	LINE	L1	Gml1	3179	0.999686
Gm02	35527924	Gm02	37395165	INV	1867241	283	Gm02	36875611	36883269	LTR	Gypsy	Gmr4	7658	0.999869
Gm02	35527924	Gm02	37395165	INV	1867241	283	Gm02	36854107	36872390	LTR	Gypsy	Gmr9	18283	0.999945
Gm02	35527924	Gm02	37395165	INV	1867241	283	Gm02	36994478	37013138	LTR	Copia	Gmr22	18660	0.999946
Gm02	35527924	Gm02	37395165	INV	1867241	283	Gm02	37025853	37045117	LTR	Gypsy	Gmr9	19264	0.999948
Gm02	35527924	Gm02	37395165	INV	1867241	283	Gm02	37109603	37114171	LTR	Copia	Gmr392	4568	0.999781
Gm02	35527924	Gm02	37395165	INV	1867241	283	Gm02	37157797	37159308	LTR	Copia	Gmr5	1511	0.999339
Gm02	35527924	Gm02	37395165	INV	1867241	283	Gm02	37157315	37160762	LTR	Gypsy	Gmr4	3447	0.99971
Gm02	35527924	Gm02	37395165	INV	1867241	283	Gm02	37190305	37208702	LTR	Gypsy	Gmr9	18397	0.999946
Gm02	35527924	Gm02	37395165	INV	1867241	283	Gm02	37232764	37252417	LTR	Gypsy	Gmr9	19653	0.999949
Gm02	35527924	Gm02	37395165	INV	1867241	283	Gm02	37233233	37251324	LTR	Gypsy	Gmr9	18091	0.999945
Gm02	35527924	Gm02	37395165	INV	1867241	283	Gm02	37306224	37322891	LTR	Gypsy	Gmr9	16667	0.99994
Gm02	35527924	Gm02	37395165	INV	1867241	283	Gm02	37355653	37373513	LTR	Gypsy	Gmr9	17860	0.999944
Gm02	35527924	Gm02	37395165	INV	1867241	283	Gm02	35776346	35786056	LTR	Copia	Gmr2/SIRE	9710	0.999897
Gm02	35527924	Gm02	37395165	INV	1867241	283	Gm02	36037086	36048013	LTR	Copia	Gmr2/SIRE	10927	0.999908
Gm02	35527924	Gm02	37395165	INV	1867241	283	Gm02	36563664	36571218	LTR	Copia	Gmr5	7554	0.999868
Gm02	35527924	Gm02	37395165	INV	1867241	283	Gm02	36030030	36054864	LTR	Gypsy	Gmr34	24834	0.99996
Gm02	35527924	Gm02	37395165	INV	1867241	283	Gm02	36424485	36442113	LTR	Gypsy	Gmr9	17628	0.999943
Gm03	41455312	Gm03	41461804	DEL	-6492	564	Gm03	41455319	41461805	LTR	Gypsy	Gmr4	6485	0.999692
Gm03	17771259	Gm03	17771378	DEL	-119	128	Gm03	17765267	17780635	LTR	Gypsy	Gmr9	119	0.00774286
Gm03	3349998	Gm03	3355220	DEL	-5222	198	Gm03	3350005	3355221	LTR	Gypsy	Gmr138	5215	0.999617
Gm03	13593153	Gm03	13595096	DEL	-1943	228	Gm03	13580143	13599729	LTR	Gypsy	Gmr9	1943	0.0991984
Gm03	3461919	Gm03	3480907	DEL	-18988	448	Gm03	3472458	3478950	LTR	Copia	Gmr38	6492	0.999846
Gm03	3461919	Gm03	3480907	DEL	-18988	448	Gm03	3473385	3475044	LTR	Gypsy	Gmr228	1659	0.999398
Gm03	36754882	Gm03	36755042	DEL	-160	622	Gm03	36746797	36760399	TIR	Mutator	Ukn	160	0.0117621
Gm03	22919855	Gm03	22919918	DEL	-63	135	Gm03	22919555	22921834	LTR	Gypsy	Gmr9	63	0.0276316
Gm03	36746794	Gm03	36760444	DEL	-13650	576	Gm03	36746797	36760399	TIR	Mutator	Ukn	13602	0.999926
Gm03	36820253	Gm03	36820365	DEL	-112	999	Gm03	36820199	36820457	TIR	Tc1-Mariner	Ukn	112	0.432432
Gm03	3377047	Gm03	3517484	DEL	-140437	999	Gm03	3395906	3396766	LTR	Copia	Gmr456	860	0.998839
Gm03	3377047	Gm03	3517484	DEL	-140437	999	Gm03	3392829	3393916	LTR	Copia	Gmr6	1087	0.999081
Gm03	3377047	Gm03	3517484	DEL	-140437	999	Gm03	3444673	3447237	LTR	Copia	Gmr28	2564	0.99961
Gm03	3377047	Gm03	3517484	DEL	-140437	999	Gm03	3447282	3453788	LTR	Gypsy	Gmr43	6506	0.999846
Gm03	3377047	Gm03	3517484	DEL	-140437	999	Gm03	3487988	3489116	LTR	Gypsy	Gmr195	1128	0.999114
Gm03	3377047	Gm03	3517484	DEL	-140437	999	Gm03	3486013	3486979	LTR	Gypsy	Gmr4	966	0.998966
Gm03	3377047	Gm03	3517484	DEL	-140437	999	Gm03	3490028	3494677	LTR	Copia	Gmr15	4649	0.999785
Gm03	3377047	Gm03	3517484	DEL	-140437	999	Gm03	3423489	3424663	LTR	Copia	Gmr2/SIRE	1174	0.999149
Gm03	3377047	Gm03	3517484	DEL	-140437	999	Gm03	3472458	3478950	LTR	Copia	Gmr38	6492	0.999846
Gm03	3377047	Gm03	3517484	DEL	-140437	999	Gm03	3454917	3457445	LTR	Copia	Gmr40	2528	0.999605
Gm03	3377047	Gm03	3517484	DEL	-140437	999	Gm03	3473385	3475044	LTR	Gypsy	Gmr228	1659	0.999398
Gm03	3429119	Gm03	3494745	DEL	-65626	999	Gm03	3444673	3447237	LTR	Copia	Gmr28	2564	0.99961
Gm03	3429119	Gm03	3494745	DEL	-65626	999	Gm03	3447282	3453788	LTR	Gypsy	Gmr43	6506	0.999846
Gm03	3429119	Gm03	3494745	DEL	-65626	999	Gm03	3487988	3489116	LTR	Gypsy	Gmr195	1128	0.999114
Gm03	3429119	Gm03	3494745	DEL	-65626	999	Gm03	3486013	3486979	LTR	Gypsy	Gmr4	966	0.998966
Gm03	3429119	Gm03	3494745	DEL	-65626	999	Gm03	3490028	3494677	LTR	Copia	Gmr15	4649	0.999785
Gm03	3429119	Gm03	3494745	DEL	-65626	999	Gm03	3472458	3478950	LTR	Copia	Gmr38	6492	0.999846
Gm03	3429119	Gm03	3494745	DEL	-65626	999	Gm03	3454917	3457445	LTR	Copia	Gmr40	2528	0.999605
Gm03	3429119	Gm03	3494745	DEL	-65626	999	Gm03	3473385	3475044	LTR	Gypsy	Gmr228	1659	0.999398
Gm03	30638104	Gm03	30638179	DEL	-75	999	Gm03	30636277	30641749	LTR	Gypsy	Gmr527	75	0.0137036
Gm03	7619583	Gm03	7650819	DUP	31236	51	Gm03	7632235	7634351	LTR	Gypsy	Gmr9	2116	0.999528
Gm03	4107411	Gm03	4183359	DUP	75948	337	Gm03	4114126	4124945	LTR	Copia	Gmr10	10819	0.999908
Gm03	4107411	Gm03	4183359	DUP	75948	337	Gm03	4161780	4165126	LTR	Gypsy	Gmr211	3346	0.999701
Gm03	4107411	Gm03	4183359	DUP	75948	337	Gm03	4137721	4150363	LTR	Gypsy	Gmr493	12642	0.999921
Gm03	9228014	Gm03	9282388	DUP	54374	258	Gm03	9262694	9263819	LTR	Copia	Gmr2/SIRE	1125	0.999112
Gm03	9228014	Gm03	9282388	DUP	54374	258	Gm03	9266410	9267536	LTR	Gypsy	Gmr12	1126	0.999113
Gm03	9228014	Gm03	9282388	DUP	54374	258	Gm03	9279214	9280712	LTR	Copia	Gmr5	1498	0.999333
Gm03	9664526	Gm03	9754922	DUP	90396	103	Gm03	9672289	9673895	LTR	Copia	Gmr5	1606	0.999378
Gm03	9664526	Gm03	9754922	DUP	90396	103	Gm03	9679468	9680426	LTR	Gypsy	Gmr4	958	0.998957
Gm03	9664526	Gm03	9754922	DUP	90396	103	Gm03	9692528	9693249	LTR	Copia	Gmr5	721	0.998615
Gm03	9664526	Gm03	9754922	DUP	90396	103	Gm03	9696705	9698317	LTR	Gypsy	Gmr9	1612	0.99938
Gm03	9664526	Gm03	9754922	DUP	90396	103	Gm03	9713872	9714833	LTR	Gypsy	Gmr4	961	0.99896
Gm03	9664526	Gm03	9754922	DUP	90396	103	Gm03	9721679	9722857	LTR	Gypsy	Gmr1	1178	0.999152
Gm03	9664526	Gm03	9754922	DUP	90396	103	Gm03	9715758	9719662	LTR	Gypsy	Gmr21	3904	0.999744
Gm03	7579246	Gm03	41588526	DUP	34009280	134	Gm03	7611303	7614370	LTR	Copia	Gmr24	3067	0.999674
Gm03	7579246	Gm03	41588526	DUP	34009280	134	Gm03	7632235	7634351	LTR	Gypsy	Gmr9	2116	0.999528
Gm03	7579246	Gm03	41588526	DUP	34009280	134	Gm03	7800378	7814775	Helitron	Helitron	Ukn	14397	0.999931
Gm03	7579246	Gm03	41588526	DUP	34009280	134	Gm03	7816849	7821098	LTR	Copia	Gmr24	4249	0.999765
Gm03	7579246	Gm03	41588526	DUP	34009280	134	Gm03	7974424	7974683	TIR	Tc1-Mariner	Ukn	259	0.996154
Gm03	7579246	Gm03	41588526	DUP	34009280	134	Gm03	7966748	7967209	LTR	Copia	Gmr35	461	0.997835
Gm03	7579246	Gm03	41588526	DUP	34009280	134	Gm03	7984885	7991287	LTR	Gypsy	Gmr4	6402	0.999844
Gm03	7579246	Gm03	41588526	DUP	34009280	134	Gm03	8005954	8007271	LTR	Gypsy	Gmr75	1317	0.999241
Gm03	7579246	Gm03	41588526	DUP	34009280	134	Gm03	8125443	8125873	TIR	PIF-Harbinge	Ukn	430	0.99768
Gm03	7579246	Gm03	41588526	DUP	34009280	134	Gm03	8142985	8144016	LTR	Copia	Gmr18	1031	0.999031
Gm03	7579246	Gm03	41588526	DUP	34009280	134	Gm03	8145247	8150533	LTR	Copia	Gmr41	5286	0.999811
Gm03	7579246	Gm03	41588526	DUP	34009280	134	Gm03	8165817	8167189	LTR	Copia	Gmr37	1372	0.999272
Gm03	7579246	Gm03	41588526	DUP	34009280	134	Gm03	8172174	8173905	LTR	Copia	Gmr5	1731	0.999423
Gm03	7579246	Gm03	41588526	DUP	34009280	134	Gm03	8193979	8197137	LTR	Copia	Gmr24	3158	0.999683
Gm03	7579246	Gm03	41588526	DUP	34009280	134	Gm03	8201423	8205149	LTR	Copia	Gmr58	3726	0.999732
Gm03	7579246	Gm03	41588526	DUP	34009280	134	Gm03	8218342	8218627	TIR	Tc1-Mariner	Ukn	285	0.996503
Gm03	7579246	Gm03	41588526	DUP	34009280	134	Gm03	8262224	8264784	LTR	Copia	Gmr24	2560	0.99961
Gm03	7579246	Gm03	41588526	DUP	34009280	134	Gm03	8299400	8302429	LTR	Copia	Gmr24	3029	0.99967
Gm03	7579246	Gm03	41588526	DUP	34009280	134	Gm03	8329025	8329435	TIR	PIF-Harbinge	Ukn	410	0.997567
Gm03	7579246	Gm03	41588526	DUP	34009280	134	Gm03	8330009	8331417	LTR	Copia	Gmr324	1408	0.99929
Gm03	7579246	Gm03	41588526	DUP	34009280	134	Gm03	8346348	8347571	LTR	Copia	Gmr375	1223	0.999183
Gm03	7579246	Gm03	41588526	DUP	34009280	134	Gm03	8372529	8378025	LTR	Copia	Gmr41	5496	0.999818
Gm03	7579246	Gm03	41588526	DUP	34009280	134	Gm03	8399680	8401353	LTR	Copia	Gmr37	1673	0.999403
Gm03	7579246	Gm03	41588526	DUP	34009280	134	Gm03	8392300	8392673	LTR	Copia	Gmr8	373	0.997326
Gm03	7579246	Gm03	41588526	DUP	34009280	134	Gm03	8435927	8436906	LTR	Gypsy	Gmr4	979	0.99898
Gm03	7579246	Gm03	41588526	DUP	34009280	134	Gm03	8522106	8534256	LTR	Copia	Gmr50	12150	0.999918
Gm03	7579246	Gm03	41588526	DUP	34009280	134	Gm03	8537382	8537563	LTR	Copia	Gmr205	181	0.994505
Gm03	7579246	Gm03	41588526	DUP	34009280	134	Gm03	8572315	8575829	LTR	Copia	Gmr41	3514	0.999716
Gm03	7579246	Gm03	41588526	DUP	34009280	134	Gm03	8581234	8584862	LTR	Gypsy	Gmr21	3628	0.999724
Gm03	7579246	Gm03	41588526	DUP	34009280	134	Gm03	8615672	8617421	LTR	Gypsy	Gmr79	1749	0.999429
Gm03	7579246	Gm03	41588526	DUP	34009280	134	Gm03	8649030	8649755	TIR	PIF-Harbinge	Ukn	725	0.998623
Gm03	7579246	Gm03	41588526	DUP	34009280	134	Gm03	8651742	8651879	TIR	PIF-Harbinge	Ukn	137	0.992754
Gm03	7579246	Gm03	41588526	DUP	34009280	134	Gm03	8656956	8659760	LTR	Copia	Gmr24	2804	0.999643
Gm03	7579246	Gm03	41588526	DUP	34009280	134	Gm03	8691873	8692825	LTR	Copia	Gmr18	952	0.998951
Gm03	7579246	Gm03	41588526	DUP	34009280	134	Gm03	8684714	8685665	LTR	Gypsy	Gmr4	951	0.99895
Gm03	7579246	Gm03	41588526	DUP	34009280	134	Gm03	8755655	8762025	LTR	Copia	Gmr7	6370	0.999843
Gm03	7579246	Gm03	41588526	DUP	34009280	134	Gm03	8787223	8789629	LTR	Copia	Gmr24	2406	0.999585
Gm03	7579246	Gm03	41588526	DUP	34009280	134	Gm03	8784339	8785853	LTR	Gypsy	Gmr34	1514	0.99934
Gm03	7579246	Gm03	41588526	DUP	34009280	134	Gm03	8821004	8823036	LTR	Copia	Gmr5	2032	0.999508
Gm03	7579246	Gm03	41588526	DUP	34009280	134	Gm03	8845261	8845937	TIR	PIF-Harbinge	Ukn	676	0.998523
Gm03	7579246	Gm03	41588526	DUP	34009280	134	Gm03	8831617	8838672	LTR	Copia	Gmr7	7055	0.999858
Gm03	7579246	Gm03	41588526	DUP	34009280	134	Gm03	8899899	8900974	LTR	Copia	Gmr18	1075	0.999071
Gm03	7579246	Gm03	41588526	DUP	34009280	134	Gm03	8906780	8907846	LTR	Copia	Gmr6	1066	0.999063
Gm03	7579246	Gm03	41588526	DUP	34009280	134	Gm03	8901417	8902581	LTR	Gypsy	Gmr1	1164	0.999142
Gm03	7579246	Gm03	41588526	DUP	34009280	134	Gm03	8903831	8908008	LTR	Gypsy	Gmr3	4177	0.999761
Gm03	7579246	Gm03	41588526	DUP	34009280	134	Gm03	8917744	8919366	LTR	Copia	Gmr5	1622	0.999384
Gm03	7579246	Gm03	41588526	DUP	34009280	134	Gm03	8948158	8949695	LTR	Copia	Gmr37	1537	0.99935
Gm03	7579246	Gm03	41588526	DUP	34009280	134	Gm03	8956048	8961561	LTR	Gypsy	Gmr4	5513	0.999819
Gm03	7579246	Gm03	41588526	DUP	34009280	134	Gm03	8962153	8964867	LTR	Gypsy	Gmr169	2714	0.999632
Gm03	7579246	Gm03	41588526	DUP	34009280	134	Gm03	8988971	8991882	LTR	Copia	Gmr24	2911	0.999657
Gm03	7579246	Gm03	41588526	DUP	34009280	134	Gm03	8985749	8992818	LTR	Copia	Gmr26	7069	0.999859
Gm03	7579246	Gm03	41588526	DUP	34009280	134	Gm03	9032208	9038604	LTR	Copia	Gmr39	6396	0.999844
Gm03	7579246	Gm03	41588526	DUP	34009280	134	Gm03	9053006	9054715	LTR	Copia	Gmr37	1709	0.999415
Gm03	7579246	Gm03	41588526	DUP	34009280	134	Gm03	9065764	9070534	TIR	Mutator	Ukn	4770	0.99979
Gm03	7579246	Gm03	41588526	DUP	34009280	134	Gm03	9123670	9123958	TIR	Tc1-Mariner	Ukn	288	0.99654
Gm03	7579246	Gm03	41588526	DUP	34009280	134	Gm03	9148037	9149705	LTR	Copia	Gmr5	1668	0.999401
Gm03	7579246	Gm03	41588526	DUP	34009280	134	Gm03	9159567	9167972	LTR	Copia	Gmr540	8405	0.999881
Gm03	7579246	Gm03	41588526	DUP	34009280	134	Gm03	9184919	9188831	LTR	Copia	Gmr124	3912	0.999744
Gm03	7579246	Gm03	41588526	DUP	34009280	134	Gm03	9187398	9188470	LTR	Copia	Gmr6	1072	0.999068
Gm03	7579246	Gm03	41588526	DUP	34009280	134	Gm03	9262694	9263819	LTR	Copia	Gmr2/SIRE	1125	0.999112
Gm03	7579246	Gm03	41588526	DUP	34009280	134	Gm03	9266410	9267536	LTR	Gypsy	Gmr12	1126	0.999113
Gm03	7579246	Gm03	41588526	DUP	34009280	134	Gm03	9279214	9280712	LTR	Copia	Gmr5	1498	0.999333
Gm03	7579246	Gm03	41588526	DUP	34009280	134	Gm03	9312793	9314354	LTR	Copia	Gmr5	1561	0.99936
Gm03	7579246	Gm03	41588526	DUP	34009280	134	Gm03	9477092	9478690	LTR	Copia	Gmr5	1598	0.999375
Gm03	7579246	Gm03	41588526	DUP	34009280	134	Gm03	9636203	9636653	TIR	PIF-Harbinge	Ukn	450	0.997783
Gm03	7579246	Gm03	41588526	DUP	34009280	134	Gm03	9661063	9662678	LTR	Copia	Gmr5	1615	0.999381
Gm03	7579246	Gm03	41588526	DUP	34009280	134	Gm03	9672289	9673895	LTR	Copia	Gmr5	1606	0.999378
Gm03	7579246	Gm03	41588526	DUP	34009280	134	Gm03	9679468	9680426	LTR	Gypsy	Gmr4	958	0.998957
Gm03	7579246	Gm03	41588526	DUP	34009280	134	Gm03	9692528	9693249	LTR	Copia	Gmr5	721	0.998615
Gm03	7579246	Gm03	41588526	DUP	34009280	134	Gm03	9696705	9698317	LTR	Gypsy	Gmr9	1612	0.99938
Gm03	7579246	Gm03	41588526	DUP	34009280	134	Gm03	9713872	9714833	LTR	Gypsy	Gmr4	961	0.99896
Gm03	7579246	Gm03	41588526	DUP	34009280	134	Gm03	9721679	9722857	LTR	Gypsy	Gmr1	1178	0.999152
Gm03	7579246	Gm03	41588526	DUP	34009280	134	Gm03	9715758	9719662	LTR	Gypsy	Gmr21	3904	0.999744
Gm03	7579246	Gm03	41588526	DUP	34009280	134	Gm03	9759524	9761365	TIR	Mutator	Ukn	1841	0.999457
Gm03	7579246	Gm03	41588526	DUP	34009280	134	Gm03	9755032	9755949	LTR	Gypsy	Gmr4	917	0.998911
Gm03	7579246	Gm03	41588526	DUP	34009280	134	Gm03	9773327	9778939	LTR	Copia	Gmr5	5612	0.999822
Gm03	7579246	Gm03	41588526	DUP	34009280	134	Gm03	9831544	9846525	LTR	Gypsy	Gmr9	14981	0.999933
Gm03	7579246	Gm03	41588526	DUP	34009280	134	Gm03	9876763	9878438	LTR	Copia	Gmr5	1675	0.999403
Gm03	7579246	Gm03	41588526	DUP	34009280	134	Gm03	9865042	9872971	LTR	Gypsy	Gmr4	7929	0.999874
Gm03	7579246	Gm03	41588526	DUP	34009280	134	Gm03	9885892	9886655	LTR	Gypsy	Gmr17	763	0.998691
Gm03	7579246	Gm03	41588526	DUP	34009280	134	Gm03	9948268	9953760	LTR	Gypsy	Gmr4	5492	0.999818
Gm03	7579246	Gm03	41588526	DUP	34009280	134	Gm03	9961822	9972147	LTR	Gypsy	Gmr1	10325	0.999903
Gm03	7579246	Gm03	41588526	DUP	34009280	134	Gm03	9980748	9982372	LTR	Copia	Gmr5	1624	0.999385
Gm03	7579246	Gm03	41588526	DUP	34009280	134	Gm03	10024586	10026195	LTR	Copia	Gmr5	1609	0.999379
Gm03	7579246	Gm03	41588526	DUP	34009280	134	Gm03	10022029	10023153	LTR	Gypsy	Gmr12	1124	0.999111
Gm03	7579246	Gm03	41588526	DUP	34009280	134	Gm03	10015875	10023477	LTR	Gypsy	Gmr4	7602	0.999868
Gm03	7579246	Gm03	41588526	DUP	34009280	134	Gm03	10030708	10037788	LTR	Copia	Gmr37	7080	0.999859
Gm03	7579246	Gm03	41588526	DUP	34009280	134	Gm03	10053432	10054519	LTR	Copia	Gmr190	1087	0.999081
Gm03	7579246	Gm03	41588526	DUP	34009280	134	Gm03	10044288	10044856	LTR	Copia	Gmr5	568	0.998243
Gm03	7579246	Gm03	41588526	DUP	34009280	134	Gm03	10047130	10048999	LTR	Gypsy	Gmr9	1869	0.999465
Gm03	7579246	Gm03	41588526	DUP	34009280	134	Gm03	10146434	10148106	LTR	Copia	Gmr5	1672	0.999402
Gm03	7579246	Gm03	41588526	DUP	34009280	134	Gm03	10180835	10182472	LTR	Copia	Gmr5	1637	0.999389
Gm03	7579246	Gm03	41588526	DUP	34009280	134	Gm03	10229238	10230272	LTR	Copia	Gmr18	1034	0.999034
Gm03	7579246	Gm03	41588526	DUP	34009280	134	Gm03	10226230	10227639	LTR	Gypsy	Gmr25	1409	0.999291
Gm03	7579246	Gm03	41588526	DUP	34009280	134	Gm03	10302438	10303099	LTR	Gypsy	Gmr17	661	0.998489
Gm03	7579246	Gm03	41588526	DUP	34009280	134	Gm03	10326583	10331952	LTR	Gypsy	Gmr3	5369	0.999814
Gm03	7579246	Gm03	41588526	DUP	34009280	134	Gm03	10339498	10349199	LTR	Gypsy	Gmr1	9701	0.999897
Gm03	7579246	Gm03	41588526	DUP	34009280	134	Gm03	10433514	10435397	LTR	Gypsy	Gmr9	1883	0.999469
Gm03	7579246	Gm03	41588526	DUP	34009280	134	Gm03	10520033	10527277	LTR	Gypsy	Gmr43	7244	0.999862
Gm03	7579246	Gm03	41588526	DUP	34009280	134	Gm03	10520495	10526699	LTR	Gypsy	Gmr4	6204	0.999839
Gm03	7579246	Gm03	41588526	DUP	34009280	134	Gm03	10560184	10561761	LTR	Copia	Gmr37	1577	0.999366
Gm03	7579246	Gm03	41588526	DUP	34009280	134	Gm03	10557225	10558354	LTR	Gypsy	Gmr19/diaspora	1129	0.999115
Gm03	7579246	Gm03	41588526	DUP	34009280	134	Gm03	10558714	10560178	LTR	Gypsy	Gmr25	1464	0.999317
Gm03	7579246	Gm03	41588526	DUP	34009280	134	Gm03	10633869	10639954	LTR	Copia	Gmr7	6085	0.999836
Gm03	7579246	Gm03	41588526	DUP	34009280	134	Gm03	10662523	10664061	LTR	Gypsy	Gmr34	1538	0.99935
Gm03	7579246	Gm03	41588526	DUP	34009280	134	Gm03	10668498	10679866	LTR	Gypsy	Gmr51	11368	0.999912
Gm03	7579246	Gm03	41588526	DUP	34009280	134	Gm03	10677500	10679377	LTR	Gypsy	Gmr9	1877	0.999468
Gm03	7579246	Gm03	41588526	DUP	34009280	134	Gm03	10690457	10692026	TIR	Mutator	Ukn	1569	0.999363
Gm03	7579246	Gm03	41588526	DUP	34009280	134	Gm03	10742870	10745605	LTR	Gypsy	Gmr169	2735	0.999635
Gm03	7579246	Gm03	41588526	DUP	34009280	134	Gm03	10748135	10749823	LTR	Copia	Gmr37	1688	0.999408
Gm03	7579246	Gm03	41588526	DUP	34009280	134	Gm03	10769264	10770423	LTR	Gypsy	Gmr1	1159	0.999138
Gm03	7579246	Gm03	41588526	DUP	34009280	134	Gm03	10806978	10811807	LTR	Copia	Gmr8	4829	0.999793
Gm03	7579246	Gm03	41588526	DUP	34009280	134	Gm03	10834037	10845370	TIR	Mutator	Ukn	11333	0.999912
Gm03	7579246	Gm03	41588526	DUP	34009280	134	Gm03	10877819	10878975	LTR	Gypsy	Gmr1	1156	0.999136
Gm03	7579246	Gm03	41588526	DUP	34009280	134	Gm03	10900204	10901615	LTR	Gypsy	Gmr25	1411	0.999292
Gm03	7579246	Gm03	41588526	DUP	34009280	134	Gm03	10904356	10909754	LTR	Gypsy	Gmr3	5398	0.999815
Gm03	7579246	Gm03	41588526	DUP	34009280	134	Gm03	10957615	10958072	LTR	Gypsy	Gmr9	457	0.997817
Gm03	7579246	Gm03	41588526	DUP	34009280	134	Gm03	10984079	10989321	LTR	Gypsy	Gmr3	5242	0.999809
Gm03	7579246	Gm03	41588526	DUP	34009280	134	Gm03	10990345	10992046	LTR	Gypsy	Gmr9	1701	0.999412
Gm03	7579246	Gm03	41588526	DUP	34009280	134	Gm03	10996105	10997814	LTR	Copia	Gmr5	1709	0.999415
Gm03	7579246	Gm03	41588526	DUP	34009280	134	Gm03	11004226	11005828	LTR	Copia	Gmr5	1602	0.999376
Gm03	7579246	Gm03	41588526	DUP	34009280	134	Gm03	11013217	11016144	TIR	Mutator	Ukn	2927	0.999658
Gm03	7579246	Gm03	41588526	DUP	34009280	134	Gm03	11050085	11053261	LINE	L1	Gml1	3176	0.999685
Gm03	7579246	Gm03	41588526	DUP	34009280	134	Gm03	11064187	11064634	TIR	PIF-Harbinge	Ukn	447	0.997768
Gm03	7579246	Gm03	41588526	DUP	34009280	134	Gm03	11122013	11123628	LTR	Copia	Gmr5	1615	0.999381
Gm03	7579246	Gm03	41588526	DUP	34009280	134	Gm03	11147990	11149504	LTR	Copia	Gmr37	1514	0.99934
Gm03	7579246	Gm03	41588526	DUP	34009280	134	Gm03	11162005	11162980	LTR	Gypsy	Gmr4	975	0.998975
Gm03	7579246	Gm03	41588526	DUP	34009280	134	Gm03	11227508	11228131	TIR	Mutator	Ukn	623	0.998397
Gm03	7579246	Gm03	41588526	DUP	34009280	134	Gm03	11229949	11231583	LTR	Copia	Gmr5	1634	0.999388
Gm03	7579246	Gm03	41588526	DUP	34009280	134	Gm03	11266764	11267857	LTR	Copia	Gmr6	1093	0.999086
Gm03	7579246	Gm03	41588526	DUP	34009280	134	Gm03	11330044	11331664	LTR	Gypsy	Gmr34	1620	0.999383
Gm03	7579246	Gm03	41588526	DUP	34009280	134	Gm03	11339514	11343409	LTR	Gypsy	Gmr21	3895	0.999743
Gm03	7579246	Gm03	41588526	DUP	34009280	134	Gm03	11382074	11383940	LTR	Gypsy	Gmr9	1866	0.999464
Gm03	7579246	Gm03	41588526	DUP	34009280	134	Gm03	11463820	11465337	LTR	Gypsy	Gmr34	1517	0.999341
Gm03	7579246	Gm03	41588526	DUP	34009280	134	Gm03	11471833	11473334	LTR	Copia	Gmr37	1501	0.999334
Gm03	7579246	Gm03	41588526	DUP	34009280	134	Gm03	11623991	11624872	LTR	Gypsy	Gmr459	881	0.998866
Gm03	7579246	Gm03	41588526	DUP	34009280	134	Gm03	11711939	11713176	LTR	Copia	Gmr6	1237	0.999192
Gm03	7579246	Gm03	41588526	DUP	34009280	134	Gm03	11699183	11700949	LTR	Gypsy	Gmr9	1766	0.999434
Gm03	7579246	Gm03	41588526	DUP	34009280	134	Gm03	11734901	11740153	LTR	Gypsy	Gmr3	5252	0.99981
Gm03	7579246	Gm03	41588526	DUP	34009280	134	Gm03	11745064	11745972	LTR	Gypsy	Gmr3	908	0.9989
Gm03	7579246	Gm03	41588526	DUP	34009280	134	Gm03	11747524	11760614	LTR	Gypsy	Gmr9	13090	0.999924
Gm03	7579246	Gm03	41588526	DUP	34009280	134	Gm03	11777799	11779465	LTR	Copia	Gmr5	1666	0.9994
Gm03	7579246	Gm03	41588526	DUP	34009280	134	Gm03	11829688	11833010	LTR	Gypsy	Gmr21	3322	0.999699
Gm03	7579246	Gm03	41588526	DUP	34009280	134	Gm03	11845911	11847350	LTR	Gypsy	Gmr34	1439	0.999306
Gm03	7579246	Gm03	41588526	DUP	34009280	134	Gm03	11881432	11882273	LTR	Gypsy	Gmr3	841	0.998812
Gm03	7579246	Gm03	41588526	DUP	34009280	134	Gm03	11930976	11932607	LTR	Copia	Gmr37	1631	0.999387
Gm03	7579246	Gm03	41588526	DUP	34009280	134	Gm03	11941450	11942412	LTR	Gypsy	Gmr4	962	0.998962
Gm03	7579246	Gm03	41588526	DUP	34009280	134	Gm03	11961764	11962792	TIR	Mutator	Ukn	1028	0.999028
Gm03	7579246	Gm03	41588526	DUP	34009280	134	Gm03	11971393	11972302	LTR	Gypsy	Gmr3	909	0.998901
Gm03	7579246	Gm03	41588526	DUP	34009280	134	Gm03	12050489	12056903	LTR	Gypsy	Gmr4	6414	0.999844
Gm03	7579246	Gm03	41588526	DUP	34009280	134	Gm03	12147857	12149905	LTR	Gypsy	Gmr9	2048	0.999512
Gm03	7579246	Gm03	41588526	DUP	34009280	134	Gm03	12160055	12163077	LTR	Copia	Gmr24	3022	0.999669
Gm03	7579246	Gm03	41588526	DUP	34009280	134	Gm03	12169171	12172216	LTR	Copia	Gmr456	3045	0.999672
Gm03	7579246	Gm03	41588526	DUP	34009280	134	Gm03	12169983	12171560	LTR	Copia	Gmr5	1577	0.999366
Gm03	7579246	Gm03	41588526	DUP	34009280	134	Gm03	12164085	12165123	LTR	Gypsy	Gmr4	1038	0.999038
Gm03	7579246	Gm03	41588526	DUP	34009280	134	Gm03	12314661	12318564	LTR	Gypsy	Gmr21	3903	0.999744
Gm03	7579246	Gm03	41588526	DUP	34009280	134	Gm03	12495532	12497471	LTR	Gypsy	Gmr9	1939	0.999485
Gm03	7579246	Gm03	41588526	DUP	34009280	134	Gm03	12554691	12555675	LTR	Copia	Gmr5	984	0.998985
Gm03	7579246	Gm03	41588526	DUP	34009280	134	Gm03	12563630	12564594	LTR	Gypsy	Gmr4	964	0.998964
Gm03	7579246	Gm03	41588526	DUP	34009280	134	Gm03	12569140	12570478	LTR	Copia	Gmr5	1338	0.999253
Gm03	7579246	Gm03	41588526	DUP	34009280	134	Gm03	12607440	12608621	LTR	Gypsy	Gmr1	1181	0.999154
Gm03	7579246	Gm03	41588526	DUP	34009280	134	Gm03	12602765	12605853	LTR	Gypsy	Gmr3	3088	0.999676
Gm03	7579246	Gm03	41588526	DUP	34009280	134	Gm03	12617801	12622447	LTR	Copia	Gmr15	4646	0.999785
Gm03	7579246	Gm03	41588526	DUP	34009280	134	Gm03	12615889	12624315	LTR	Copia	Gmr18	8426	0.999881
Gm03	7579246	Gm03	41588526	DUP	34009280	134	Gm03	12681784	12683398	LTR	Gypsy	Gmr9	1614	0.999381
Gm03	7579246	Gm03	41588526	DUP	34009280	134	Gm03	12707881	12711764	LTR	Gypsy	Gmr21	3883	0.999743
Gm03	7579246	Gm03	41588526	DUP	34009280	134	Gm03	12714869	12716555	LTR	Copia	Gmr5	1686	0.999407
Gm03	7579246	Gm03	41588526	DUP	34009280	134	Gm03	12757490	12759712	LTR	Copia	Gmr24	2222	0.99955
Gm03	7579246	Gm03	41588526	DUP	34009280	134	Gm03	12752614	12753733	LTR	Gypsy	Gmr19/diaspora	1119	0.999107
Gm03	7579246	Gm03	41588526	DUP	34009280	134	Gm03	12777038	12778277	TIR	Mutator	Ukn	1239	0.999194
Gm03	7579246	Gm03	41588526	DUP	34009280	134	Gm03	12763845	12769699	LTR	Gypsy	Gmr3	5854	0.999829
Gm03	7579246	Gm03	41588526	DUP	34009280	134	Gm03	12786230	12790124	LTR	Gypsy	Gmr413	3894	0.999743
Gm03	7579246	Gm03	41588526	DUP	34009280	134	Gm03	12792176	12793151	LTR	Gypsy	Gmr4	975	0.998975
Gm03	7579246	Gm03	41588526	DUP	34009280	134	Gm03	12796658	12803762	TIR	Mutator	Ukn	7104	0.999859
Gm03	7579246	Gm03	41588526	DUP	34009280	134	Gm03	12817369	12828018	TIR	Mutator	Ukn	10649	0.999906
Gm03	7579246	Gm03	41588526	DUP	34009280	134	Gm03	12839070	12840025	LTR	Copia	Gmr18	955	0.998954
Gm03	7579246	Gm03	41588526	DUP	34009280	134	Gm03	12837326	12838700	LTR	Gypsy	Gmr9	1374	0.999273
Gm03	7579246	Gm03	41588526	DUP	34009280	134	Gm03	12855616	12857286	LTR	Copia	Gmr5	1670	0.999402
Gm03	7579246	Gm03	41588526	DUP	34009280	134	Gm03	12870489	12872172	LTR	Copia	Gmr5	1683	0.999406
Gm03	7579246	Gm03	41588526	DUP	34009280	134	Gm03	12918214	12921120	LTR	Gypsy	Gmr19/diaspora	2906	0.999656
Gm03	7579246	Gm03	41588526	DUP	34009280	134	Gm03	12928399	12936442	LTR	Gypsy	Gmr4	8043	0.999876
Gm03	7579246	Gm03	41588526	DUP	34009280	134	Gm03	12977128	12982443	LTR	Gypsy	Gmr169	5315	0.999812
Gm03	7579246	Gm03	41588526	DUP	34009280	134	Gm03	12989540	12991297	LTR	Gypsy	Gmr9	1757	0.999431
Gm03	7579246	Gm03	41588526	DUP	34009280	134	Gm03	13012295	13013401	LTR	Copia	Gmr6	1106	0.999097
Gm03	7579246	Gm03	41588526	DUP	34009280	134	Gm03	13018800	13019926	LTR	Gypsy	Gmr12	1126	0.999113
Gm03	7579246	Gm03	41588526	DUP	34009280	134	Gm03	13033749	13041634	LTR	Gypsy	Gmr4	7885	0.999873
Gm03	7579246	Gm03	41588526	DUP	34009280	134	Gm03	13069064	13069931	LTR	Copia	Gmr18	867	0.998848
Gm03	7579246	Gm03	41588526	DUP	34009280	134	Gm03	13086827	13088510	LTR	Copia	Gmr5	1683	0.999406
Gm03	7579246	Gm03	41588526	DUP	34009280	134	Gm03	13102965	13104092	LTR	Gypsy	Gmr12	1127	0.999113
Gm03	7579246	Gm03	41588526	DUP	34009280	134	Gm03	13106042	13106601	LTR	Gypsy	Gmr17	559	0.998214
Gm03	7579246	Gm03	41588526	DUP	34009280	134	Gm03	13108453	13112294	LTR	Gypsy	Gmr21	3841	0.99974
Gm03	7579246	Gm03	41588526	DUP	34009280	134	Gm03	13143859	13150293	LTR	Gypsy	Gmr102	6434	0.999845
Gm03	7579246	Gm03	41588526	DUP	34009280	134	Gm03	13148209	13148871	LTR	Gypsy	Gmr102	662	0.998492
Gm03	7579246	Gm03	41588526	DUP	34009280	134	Gm03	13164073	13167001	LTR	Gypsy	Gmr17	2928	0.999659
Gm03	7579246	Gm03	41588526	DUP	34009280	134	Gm03	13376859	13378288	LTR	Gypsy	Gmr9	1429	0.999301
Gm03	7579246	Gm03	41588526	DUP	34009280	134	Gm03	13389060	13392205	LTR	Gypsy	Gmr3	3145	0.999682
Gm03	7579246	Gm03	41588526	DUP	34009280	134	Gm03	13403504	13405278	LTR	Copia	Gmr5	1774	0.999437
Gm03	7579246	Gm03	41588526	DUP	34009280	134	Gm03	13408431	13410045	LTR	Copia	Gmr5	1614	0.999381
Gm03	7579246	Gm03	41588526	DUP	34009280	134	Gm03	13441113	13450819	LTR	Copia	Gmr2/SIRE	9706	0.999897
Gm03	7579246	Gm03	41588526	DUP	34009280	134	Gm03	13438086	13439606	LTR	Copia	Gmr37	1520	0.999343
Gm03	7579246	Gm03	41588526	DUP	34009280	134	Gm03	13455648	13461163	LTR	Gypsy	Gmr4	5515	0.999819
Gm03	7579246	Gm03	41588526	DUP	34009280	134	Gm03	13519755	13526100	LTR	Copia	Gmr39	6345	0.999842
Gm03	7579246	Gm03	41588526	DUP	34009280	134	Gm03	13545104	13546837	LTR	Copia	Gmr37	1733	0.999423
Gm03	7579246	Gm03	41588526	DUP	34009280	134	Gm03	13612065	13613153	LTR	Copia	Gmr6	1088	0.999082
Gm03	7579246	Gm03	41588526	DUP	34009280	134	Gm03	13665716	13679844	LTR	Gypsy	Gmr139	14128	0.999929
Gm03	7579246	Gm03	41588526	DUP	34009280	134	Gm03	13667956	13673486	LTR	Gypsy	Gmr4	5530	0.999819
Gm03	7579246	Gm03	41588526	DUP	34009280	134	Gm03	13678137	13679121	LTR	Gypsy	Gmr4	984	0.998985
Gm03	7579246	Gm03	41588526	DUP	34009280	134	Gm03	13684455	13685289	LTR	Gypsy	Gmr3	834	0.998802
Gm03	7579246	Gm03	41588526	DUP	34009280	134	Gm03	13681438	13682392	LTR	Gypsy	Gmr4	954	0.998953
Gm03	7579246	Gm03	41588526	DUP	34009280	134	Gm03	13732529	13742487	LTR	Copia	Gmr6	9958	0.9999
Gm03	7579246	Gm03	41588526	DUP	34009280	134	Gm03	13733876	13734826	LTR	Gypsy	Gmr4	950	0.998948
Gm03	7579246	Gm03	41588526	DUP	34009280	134	Gm03	13776414	13777521	LTR	Gypsy	Gmr19/diaspora	1107	0.999097
Gm03	7579246	Gm03	41588526	DUP	34009280	134	Gm03	13800072	13801213	LTR	Gypsy	Gmr1	1141	0.999124
Gm03	7579246	Gm03	41588526	DUP	34009280	134	Gm03	13828931	13843122	LTR	Gypsy	Gmr19/diaspora	14191	0.99993
Gm03	7579246	Gm03	41588526	DUP	34009280	134	Gm03	13834630	13838550	LTR	Gypsy	Gmr21	3920	0.999745
Gm03	7579246	Gm03	41588526	DUP	34009280	134	Gm03	13851242	13852876	LTR	Copia	Gmr5	1634	0.999388
Gm03	7579246	Gm03	41588526	DUP	34009280	134	Gm03	13853872	13855024	LTR	Gypsy	Gmr19/diaspora	1152	0.999133
Gm03	7579246	Gm03	41588526	DUP	34009280	134	Gm03	13873360	13875076	LTR	Copia	Gmr5	1716	0.999418
Gm03	7579246	Gm03	41588526	DUP	34009280	134	Gm03	13878719	13884694	LTR	Gypsy	Gmr3	5975	0.999833
Gm03	7579246	Gm03	41588526	DUP	34009280	134	Gm03	13894863	13896278	LTR	Gypsy	Gmr25	1415	0.999294
Gm03	7579246	Gm03	41588526	DUP	34009280	134	Gm03	13915094	13917295	LTR	Copia	Gmr32	2201	0.999546
Gm03	7579246	Gm03	41588526	DUP	34009280	134	Gm03	13928075	13936617	TIR	PIF-Harbinge	Ukn	8542	0.999883
Gm03	7579246	Gm03	41588526	DUP	34009280	134	Gm03	13949889	13950852	LTR	Gypsy	Gmr4	963	0.998963
Gm03	7579246	Gm03	41588526	DUP	34009280	134	Gm03	13964785	13974904	LTR	Copia	Gmr6	10119	0.999901
Gm03	7579246	Gm03	41588526	DUP	34009280	134	Gm03	13959732	13960858	LTR	Gypsy	Gmr12	1126	0.999113
Gm03	7579246	Gm03	41588526	DUP	34009280	134	Gm03	13982864	13983947	LTR	Gypsy	Gmr12	1083	0.999077
Gm03	7579246	Gm03	41588526	DUP	34009280	134	Gm03	13994632	13995169	LTR	Gypsy	Gmr17	537	0.998141
Gm03	7579246	Gm03	41588526	DUP	34009280	134	Gm03	14023687	14024304	LTR	Gypsy	Gmr17	617	0.998382
Gm03	7579246	Gm03	41588526	DUP	34009280	134	Gm03	14013179	14014028	LTR	Gypsy	Gmr3	849	0.998824
Gm03	7579246	Gm03	41588526	DUP	34009280	134	Gm03	14185340	14186291	LTR	Gypsy	Gmr59	951	0.99895
Gm03	7579246	Gm03	41588526	DUP	34009280	134	Gm03	14192367	14192802	TIR	PIF-Harbinge	Ukn	435	0.997706
Gm03	7579246	Gm03	41588526	DUP	34009280	134	Gm03	14207114	14208837	LTR	Gypsy	Gmr9	1723	0.99942
Gm03	7579246	Gm03	41588526	DUP	34009280	134	Gm03	14271648	14272623	LTR	Gypsy	Gmr4	975	0.998975
Gm03	7579246	Gm03	41588526	DUP	34009280	134	Gm03	14295431	14298109	LTR	Copia	Gmr24	2678	0.999627
Gm03	7579246	Gm03	41588526	DUP	34009280	134	Gm03	14301184	14302769	LTR	Copia	Gmr37	1585	0.999369
Gm03	7579246	Gm03	41588526	DUP	34009280	134	Gm03	14289585	14290769	LTR	Gypsy	Gmr139	1184	0.999156
Gm03	7579246	Gm03	41588526	DUP	34009280	134	Gm03	14320905	14322510	LTR	Copia	Gmr5	1605	0.999377
Gm03	7579246	Gm03	41588526	DUP	34009280	134	Gm03	14345955	14346297	TIR	Mutator	Ukn	342	0.997085
Gm03	7579246	Gm03	41588526	DUP	34009280	134	Gm03	14372476	14381611	LTR	Copia	Gmr324	9135	0.999891
Gm03	7579246	Gm03	41588526	DUP	34009280	134	Gm03	14369746	14371380	LTR	Gypsy	Gmr9	1634	0.999388
Gm03	7579246	Gm03	41588526	DUP	34009280	134	Gm03	14396555	14398228	LTR	Copia	Gmr5	1673	0.999403
Gm03	7579246	Gm03	41588526	DUP	34009280	134	Gm03	14390238	14392184	LTR	Gypsy	Gmr4	1946	0.999486
Gm03	7579246	Gm03	41588526	DUP	34009280	134	Gm03	14410969	14412574	LTR	Copia	Gmr5	1605	0.999377
Gm03	7579246	Gm03	41588526	DUP	34009280	134	Gm03	14403609	14405142	LTR	Gypsy	Gmr34	1533	0.999348
Gm03	7579246	Gm03	41588526	DUP	34009280	134	Gm03	14442325	14443357	LTR	Copia	Gmr18	1032	0.999032
Gm03	7579246	Gm03	41588526	DUP	34009280	134	Gm03	14436020	14437108	LTR	Gypsy	Gmr19/diaspora	1088	0.999082
Gm03	7579246	Gm03	41588526	DUP	34009280	134	Gm03	14444449	14449981	LTR	Gypsy	Gmr4	5532	0.999819
Gm03	7579246	Gm03	41588526	DUP	34009280	134	Gm03	14459140	14460094	LTR	Gypsy	Gmr4	954	0.998953
Gm03	7579246	Gm03	41588526	DUP	34009280	134	Gm03	14477851	14478814	LTR	Gypsy	Gmr4	963	0.998963
Gm03	7579246	Gm03	41588526	DUP	34009280	134	Gm03	14489583	14491190	LTR	Gypsy	Gmr9	1607	0.999378
Gm03	7579246	Gm03	41588526	DUP	34009280	134	Gm03	14502338	14507085	LTR	Copia	Gmr14	4747	0.999789
Gm03	7579246	Gm03	41588526	DUP	34009280	134	Gm03	14522768	14523043	LTR	Copia	Gmr15	275	0.996377
Gm03	7579246	Gm03	41588526	DUP	34009280	134	Gm03	14517615	14519277	LTR	Copia	Gmr5	1662	0.999399
Gm03	7579246	Gm03	41588526	DUP	34009280	134	Gm03	14526893	14529989	LTR	Gypsy	Gmr17	3096	0.999677
Gm03	7579246	Gm03	41588526	DUP	34009280	134	Gm03	14537095	14541834	LTR	Copia	Gmr5	4739	0.999789
Gm03	7579246	Gm03	41588526	DUP	34009280	134	Gm03	14572619	14573571	LTR	Gypsy	Gmr4	952	0.998951
Gm03	7579246	Gm03	41588526	DUP	34009280	134	Gm03	14575434	14576388	LTR	Gypsy	Gmr4	954	0.998953
Gm03	7579246	Gm03	41588526	DUP	34009280	134	Gm03	14595413	14596976	LTR	Gypsy	Gmr9	1563	0.999361
Gm03	7579246	Gm03	41588526	DUP	34009280	134	Gm03	14598973	14600590	LTR	Copia	Gmr5	1617	0.999382
Gm03	7579246	Gm03	41588526	DUP	34009280	134	Gm03	14621741	14622801	LTR	Copia	Gmr456	1060	0.999057
Gm03	7579246	Gm03	41588526	DUP	34009280	134	Gm03	14623062	14624207	LTR	Copia	Gmr6	1145	0.999127
Gm03	7579246	Gm03	41588526	DUP	34009280	134	Gm03	14653064	14656974	LTR	Gypsy	Gmr21	3910	0.999744
Gm03	7579246	Gm03	41588526	DUP	34009280	134	Gm03	14689242	14692964	LTR	Gypsy	Gmr21	3722	0.999731
Gm03	7579246	Gm03	41588526	DUP	34009280	134	Gm03	14705170	14706827	LTR	Copia	Gmr5	1657	0.999397
Gm03	7579246	Gm03	41588526	DUP	34009280	134	Gm03	14714855	14715117	TIR	Tc1-Mariner	Ukn	262	0.996198
Gm03	7579246	Gm03	41588526	DUP	34009280	134	Gm03	14773189	14773770	LTR	Gypsy	Gmr17	581	0.998282
Gm03	7579246	Gm03	41588526	DUP	34009280	134	Gm03	14767791	14768542	LTR	Gypsy	Gmr4	751	0.99867
Gm03	7579246	Gm03	41588526	DUP	34009280	134	Gm03	14781620	14788564	LTR	Gypsy	Gmr4	6944	0.999856
Gm03	7579246	Gm03	41588526	DUP	34009280	134	Gm03	14811512	14813220	LTR	Copia	Gmr5	1708	0.999415
Gm03	7579246	Gm03	41588526	DUP	34009280	134	Gm03	14819056	14820171	LTR	Gypsy	Gmr12	1115	0.999104
Gm03	7579246	Gm03	41588526	DUP	34009280	134	Gm03	14830585	14831543	LTR	Gypsy	Gmr4	958	0.998957
Gm03	7579246	Gm03	41588526	DUP	34009280	134	Gm03	14855386	14856468	LTR	Copia	Gmr6	1082	0.999077
Gm03	7579246	Gm03	41588526	DUP	34009280	134	Gm03	14865381	14870048	LTR	Copia	Gmr18	4667	0.999786
Gm03	7579246	Gm03	41588526	DUP	34009280	134	Gm03	14877206	14891575	LTR	Gypsy	Gmr9	14369	0.99993
Gm03	7579246	Gm03	41588526	DUP	34009280	134	Gm03	14902422	14904086	LTR	Copia	Gmr5	1664	0.999399
Gm03	7579246	Gm03	41588526	DUP	34009280	134	Gm03	14904257	14905888	LTR	Gypsy	Gmr9	1631	0.999387
Gm03	7579246	Gm03	41588526	DUP	34009280	134	Gm03	14933277	14934415	LTR	Gypsy	Gmr1	1138	0.999122
Gm03	7579246	Gm03	41588526	DUP	34009280	134	Gm03	14971107	14972784	LTR	Copia	Gmr5	1677	0.999404
Gm03	7579246	Gm03	41588526	DUP	34009280	134	Gm03	14972996	14973443	LTR	Gypsy	Gmr17	447	0.997768
Gm03	7579246	Gm03	41588526	DUP	34009280	134	Gm03	14962295	14963197	LTR	Gypsy	Gmr3	902	0.998893
Gm03	7579246	Gm03	41588526	DUP	34009280	134	Gm03	14977141	14980210	LTR	Copia	Gmr24	3069	0.999674
Gm03	7579246	Gm03	41588526	DUP	34009280	134	Gm03	15026673	15029725	LTR	Copia	Gmr24	3052	0.999672
Gm03	7579246	Gm03	41588526	DUP	34009280	134	Gm03	15037316	15038154	LTR	Copia	Gmr95	838	0.998808
Gm03	7579246	Gm03	41588526	DUP	34009280	134	Gm03	15033170	15038549	LTR	Gypsy	Gmr235	5379	0.999814
Gm03	7579246	Gm03	41588526	DUP	34009280	134	Gm03	15048103	15053539	LTR	Gypsy	Gmr21	5436	0.999816
Gm03	7579246	Gm03	41588526	DUP	34009280	134	Gm03	15083962	15085403	LTR	Gypsy	Gmr72	1441	0.999307
Gm03	7579246	Gm03	41588526	DUP	34009280	134	Gm03	15229961	15231095	LTR	Gypsy	Gmr19/diaspora	1134	0.999119
Gm03	7579246	Gm03	41588526	DUP	34009280	134	Gm03	15249091	15249669	LTR	Gypsy	Gmr3	578	0.998273
Gm03	7579246	Gm03	41588526	DUP	34009280	134	Gm03	15259776	15263607	LTR	Gypsy	Gmr21	3831	0.999739
Gm03	7579246	Gm03	41588526	DUP	34009280	134	Gm03	15257936	15264217	LTR	Gypsy	Gmr4	6281	0.999841
Gm03	7579246	Gm03	41588526	DUP	34009280	134	Gm03	15271092	15272546	LTR	Gypsy	Gmr25	1454	0.999313
Gm03	7579246	Gm03	41588526	DUP	34009280	134	Gm03	15278864	15279712	LTR	Gypsy	Gmr3	848	0.998822
Gm03	7579246	Gm03	41588526	DUP	34009280	134	Gm03	15290447	15292102	LTR	Copia	Gmr37	1655	0.999396
Gm03	7579246	Gm03	41588526	DUP	34009280	134	Gm03	15301408	15301875	LTR	Copia	Gmr7	467	0.997863
Gm03	7579246	Gm03	41588526	DUP	34009280	134	Gm03	15295234	15296621	LTR	Gypsy	Gmr25	1387	0.99928
Gm03	7579246	Gm03	41588526	DUP	34009280	134	Gm03	15310547	15310813	TIR	Tc1-Mariner	Ukn	266	0.996255
Gm03	7579246	Gm03	41588526	DUP	34009280	134	Gm03	15322068	15325973	LTR	Gypsy	Gmr21	3905	0.999744
Gm03	7579246	Gm03	41588526	DUP	34009280	134	Gm03	15374937	15375886	LTR	Gypsy	Gmr4	949	0.998947
Gm03	7579246	Gm03	41588526	DUP	34009280	134	Gm03	15387522	15392001	LTR	Copia	Gmr116	4479	0.999777
Gm03	7579246	Gm03	41588526	DUP	34009280	134	Gm03	15394470	15396135	LTR	Copia	Gmr5	1665	0.9994
Gm03	7579246	Gm03	41588526	DUP	34009280	134	Gm03	15442157	15443683	LTR	Copia	Gmr37	1526	0.999345
Gm03	7579246	Gm03	41588526	DUP	34009280	134	Gm03	15444429	15445846	LTR	Gypsy	Gmr25	1417	0.999295
Gm03	7579246	Gm03	41588526	DUP	34009280	134	Gm03	15459019	15459926	LTR	Gypsy	Gmr3	907	0.998899
Gm03	7579246	Gm03	41588526	DUP	34009280	134	Gm03	15491119	15494227	LTR	Copia	Gmr37	3108	0.999678
Gm03	7579246	Gm03	41588526	DUP	34009280	134	Gm03	15492126	15493840	LTR	Copia	Gmr37	1714	0.999417
Gm03	7579246	Gm03	41588526	DUP	34009280	134	Gm03	15503137	15510371	LTR	Gypsy	Gmr12	7234	0.999862
Gm03	7579246	Gm03	41588526	DUP	34009280	134	Gm03	15503077	15512614	LTR	Gypsy	Gmr21	9537	0.999895
Gm03	7579246	Gm03	41588526	DUP	34009280	134	Gm03	15561190	15562602	LTR	Gypsy	Gmr25	1412	0.999292
Gm03	7579246	Gm03	41588526	DUP	34009280	134	Gm03	15647923	15650488	LTR	Copia	Gmr24	2565	0.99961
Gm03	7579246	Gm03	41588526	DUP	34009280	134	Gm03	15650915	15652517	LTR	Copia	Gmr5	1602	0.999376
Gm03	7579246	Gm03	41588526	DUP	34009280	134	Gm03	15672786	15675068	LTR	Gypsy	Gmr9	2282	0.999562
Gm03	7579246	Gm03	41588526	DUP	34009280	134	Gm03	15681228	15682544	LTR	Gypsy	Gmr4	1316	0.999241
Gm03	7579246	Gm03	41588526	DUP	34009280	134	Gm03	15697712	15707086	LTR	Gypsy	Gmr9	9374	0.999893
Gm03	7579246	Gm03	41588526	DUP	34009280	134	Gm03	15717739	15718899	LTR	Gypsy	Gmr1	1160	0.999139
Gm03	7579246	Gm03	41588526	DUP	34009280	134	Gm03	15733534	15734496	LTR	Gypsy	Gmr4	962	0.998962
Gm03	7579246	Gm03	41588526	DUP	34009280	134	Gm03	15779190	15793418	LTR	Copia	Gmr6	14228	0.99993
Gm03	7579246	Gm03	41588526	DUP	34009280	134	Gm03	15828714	15836904	LTR	Gypsy	Gmr3	8190	0.999878
Gm03	7579246	Gm03	41588526	DUP	34009280	134	Gm03	15843458	15844346	LTR	Copia	Gmr375	888	0.998875
Gm03	7579246	Gm03	41588526	DUP	34009280	134	Gm03	15921999	15923664	LTR	Copia	Gmr5	1665	0.9994
Gm03	7579246	Gm03	41588526	DUP	34009280	134	Gm03	15926995	15928145	LTR	Gypsy	Gmr1	1150	0.999131
Gm03	7579246	Gm03	41588526	DUP	34009280	134	Gm03	15962128	15971199	LTR	Copia	Gmr6	9071	0.99989
Gm03	7579246	Gm03	41588526	DUP	34009280	134	Gm03	15982884	15984005	LTR	Gypsy	Gmr19/diaspora	1121	0.999109
Gm03	7579246	Gm03	41588526	DUP	34009280	134	Gm03	16008744	16009543	LTR	Gypsy	Gmr4	799	0.99875
Gm03	7579246	Gm03	41588526	DUP	34009280	134	Gm03	16019194	16020107	LTR	Gypsy	Gmr4	913	0.998906
Gm03	7579246	Gm03	41588526	DUP	34009280	134	Gm03	16053248	16054884	LTR	Copia	Gmr5	1636	0.999389
Gm03	7579246	Gm03	41588526	DUP	34009280	134	Gm03	16061336	16070205	LTR	Copia	Gmr6	8869	0.999887
Gm03	7579246	Gm03	41588526	DUP	34009280	134	Gm03	16070434	16071588	LTR	Gypsy	Gmr19/diaspora	1154	0.999134
Gm03	7579246	Gm03	41588526	DUP	34009280	134	Gm03	16081127	16082088	LTR	Gypsy	Gmr4	961	0.99896
Gm03	7579246	Gm03	41588526	DUP	34009280	134	Gm03	16111204	16112354	LTR	Gypsy	Gmr1	1150	0.999131
Gm03	7579246	Gm03	41588526	DUP	34009280	134	Gm03	16107360	16108956	LTR	Gypsy	Gmr9	1596	0.999374
Gm03	7579246	Gm03	41588526	DUP	34009280	134	Gm03	16145345	16152081	LTR	Copia	Gmr37	6736	0.999852
Gm03	7579246	Gm03	41588526	DUP	34009280	134	Gm03	16215909	16217554	LTR	Copia	Gmr5	1645	0.999392
Gm03	7579246	Gm03	41588526	DUP	34009280	134	Gm03	16207529	16208595	LTR	Copia	Gmr6	1066	0.999063
Gm03	7579246	Gm03	41588526	DUP	34009280	134	Gm03	16204090	16206321	LTR	Gypsy	Gmr9	2231	0.999552
Gm03	7579246	Gm03	41588526	DUP	34009280	134	Gm03	16276984	16280911	LTR	Gypsy	Gmr21	3927	0.999745
Gm03	7579246	Gm03	41588526	DUP	34009280	134	Gm03	16288916	16290497	LTR	Copia	Gmr37	1581	0.999368
Gm03	7579246	Gm03	41588526	DUP	34009280	134	Gm03	16293212	16297965	LTR	Gypsy	Gmr19/diaspora	4753	0.99979
Gm03	7579246	Gm03	41588526	DUP	34009280	134	Gm03	16308443	16317668	LTR	Copia	Gmr6	9225	0.999892
Gm03	7579246	Gm03	41588526	DUP	34009280	134	Gm03	16303667	16303908	LTR	Gypsy	Gmr27	241	0.995868
Gm03	7579246	Gm03	41588526	DUP	34009280	134	Gm03	16322735	16331951	LTR	Copia	Gmr6	9216	0.999892
Gm03	7579246	Gm03	41588526	DUP	34009280	134	Gm03	16356136	16357297	LTR	Copia	Gmr18	1161	0.999139
Gm03	7579246	Gm03	41588526	DUP	34009280	134	Gm03	16360217	16361393	LTR	Copia	Gmr18	1176	0.99915
Gm03	7579246	Gm03	41588526	DUP	34009280	134	Gm03	16378564	16381614	LTR	Gypsy	Gmr169	3050	0.999672
Gm03	7579246	Gm03	41588526	DUP	34009280	134	Gm03	16424817	16428647	LTR	Gypsy	Gmr21	3830	0.999739
Gm03	7579246	Gm03	41588526	DUP	34009280	134	Gm03	16440736	16441610	LTR	Gypsy	Gmr3	874	0.998857
Gm03	7579246	Gm03	41588526	DUP	34009280	134	Gm03	16451825	16452731	LTR	Gypsy	Gmr3	906	0.998897
Gm03	7579246	Gm03	41588526	DUP	34009280	134	Gm03	16459664	16460612	LTR	Gypsy	Gmr4	948	0.998946
Gm03	7579246	Gm03	41588526	DUP	34009280	134	Gm03	16492270	16493836	LTR	Copia	Gmr37	1566	0.999362
Gm03	7579246	Gm03	41588526	DUP	34009280	134	Gm03	16488974	16489916	LTR	Gypsy	Gmr3	942	0.99894
Gm03	7579246	Gm03	41588526	DUP	34009280	134	Gm03	16499118	16504648	LTR	Gypsy	Gmr4	5530	0.999819
Gm03	7579246	Gm03	41588526	DUP	34009280	134	Gm03	16526386	16527775	LTR	Gypsy	Gmr25	1389	0.999281
Gm03	7579246	Gm03	41588526	DUP	34009280	134	Gm03	16537640	16538703	LTR	Gypsy	Gmr19/diaspora	1063	0.99906
Gm03	7579246	Gm03	41588526	DUP	34009280	134	Gm03	16533377	16535116	LTR	Gypsy	Gmr9	1739	0.999425
Gm03	7579246	Gm03	41588526	DUP	34009280	134	Gm03	16553543	16554624	LTR	Gypsy	Gmr19/diaspora	1081	0.999076
Gm03	7579246	Gm03	41588526	DUP	34009280	134	Gm03	16550282	16552750	LTR	Gypsy	Gmr4	2468	0.999595
Gm03	7579246	Gm03	41588526	DUP	34009280	134	Gm03	16572386	16577771	LTR	Gypsy	Gmr3	5385	0.999814
Gm03	7579246	Gm03	41588526	DUP	34009280	134	Gm03	16577821	16579748	LTR	Gypsy	Gmr9	1927	0.999481
Gm03	7579246	Gm03	41588526	DUP	34009280	134	Gm03	16587197	16588856	LTR	Copia	Gmr5	1659	0.999398
Gm03	7579246	Gm03	41588526	DUP	34009280	134	Gm03	16594313	16596005	LTR	Copia	Gmr5	1692	0.999409
Gm03	7579246	Gm03	41588526	DUP	34009280	134	Gm03	16585811	16586940	LTR	Copia	Gmr6	1129	0.999115
Gm03	7579246	Gm03	41588526	DUP	34009280	134	Gm03	16592793	16593779	LTR	Gypsy	Gmr4	986	0.998987
Gm03	7579246	Gm03	41588526	DUP	34009280	134	Gm03	16600045	16600801	LTR	Gypsy	Gmr175	756	0.998679
Gm03	7579246	Gm03	41588526	DUP	34009280	134	Gm03	16605653	16606765	LTR	Gypsy	Gmr19/diaspora	1112	0.999102
Gm03	7579246	Gm03	41588526	DUP	34009280	134	Gm03	16643279	16644934	LTR	Copia	Gmr37	1655	0.999396
Gm03	7579246	Gm03	41588526	DUP	34009280	134	Gm03	16638452	16639807	LTR	Gypsy	Gmr25	1355	0.999263
Gm03	7579246	Gm03	41588526	DUP	34009280	134	Gm03	16637016	16637989	LTR	Gypsy	Gmr4	973	0.998973
Gm03	7579246	Gm03	41588526	DUP	34009280	134	Gm03	16664517	16666009	LTR	Copia	Gmr136	1492	0.99933
Gm03	7579246	Gm03	41588526	DUP	34009280	134	Gm03	16670045	16670646	LTR	Gypsy	Gmr362	601	0.998339
Gm03	7579246	Gm03	41588526	DUP	34009280	134	Gm03	16691777	16692733	LTR	Copia	Gmr18	956	0.998955
Gm03	7579246	Gm03	41588526	DUP	34009280	134	Gm03	16725867	16727033	LTR	Copia	Gmr2/SIRE	1166	0.999143
Gm03	7579246	Gm03	41588526	DUP	34009280	134	Gm03	16713300	16714755	LTR	Gypsy	Gmr25	1455	0.999313
Gm03	7579246	Gm03	41588526	DUP	34009280	134	Gm03	16715702	16721208	LTR	Gypsy	Gmr4	5506	0.999818
Gm03	7579246	Gm03	41588526	DUP	34009280	134	Gm03	16784121	16785238	LTR	Gypsy	Gmr19/diaspora	1117	0.999106
Gm03	7579246	Gm03	41588526	DUP	34009280	134	Gm03	16785653	16791129	LTR	Gypsy	Gmr4	5476	0.999817
Gm03	7579246	Gm03	41588526	DUP	34009280	134	Gm03	16803704	16804813	LTR	Copia	Gmr6	1109	0.999099
Gm03	7579246	Gm03	41588526	DUP	34009280	134	Gm03	16801409	16802371	LTR	Gypsy	Gmr4	962	0.998962
Gm03	7579246	Gm03	41588526	DUP	34009280	134	Gm03	16799306	16800962	LTR	Gypsy	Gmr9	1656	0.999396
Gm03	7579246	Gm03	41588526	DUP	34009280	134	Gm03	16823285	16824258	LTR	Gypsy	Gmr4	973	0.998973
Gm03	7579246	Gm03	41588526	DUP	34009280	134	Gm03	16831748	16838244	LTR	Gypsy	Gmr4	6496	0.999846
Gm03	7579246	Gm03	41588526	DUP	34009280	134	Gm03	16853291	16859086	LTR	Gypsy	Gmr309	5795	0.999827
Gm03	7579246	Gm03	41588526	DUP	34009280	134	Gm03	16861065	16861509	TIR	PIF-Harbinge	Ukn	444	0.997753
Gm03	7579246	Gm03	41588526	DUP	34009280	134	Gm03	16873555	16875185	LTR	Copia	Gmr37	1630	0.999387
Gm03	7579246	Gm03	41588526	DUP	34009280	134	Gm03	16864682	16865777	LTR	Gypsy	Gmr19/diaspora	1095	0.999088
Gm03	7579246	Gm03	41588526	DUP	34009280	134	Gm03	16876756	16887882	LTR	Copia	Gmr5	11126	0.99991
Gm03	7579246	Gm03	41588526	DUP	34009280	134	Gm03	16881052	16882154	LTR	Gypsy	Gmr19/diaspora	1102	0.999093
Gm03	7579246	Gm03	41588526	DUP	34009280	134	Gm03	16896390	16897783	LTR	Gypsy	Gmr25	1393	0.999283
Gm03	7579246	Gm03	41588526	DUP	34009280	134	Gm03	16904804	16905764	LTR	Gypsy	Gmr4	960	0.998959
Gm03	7579246	Gm03	41588526	DUP	34009280	134	Gm03	16960803	16962691	LTR	Gypsy	Gmr9	1888	0.999471
Gm03	7579246	Gm03	41588526	DUP	34009280	134	Gm03	17008740	17019016	LTR	Gypsy	Gmr1	10276	0.999903
Gm03	7579246	Gm03	41588526	DUP	34009280	134	Gm03	17008528	17019783	LTR	Gypsy	Gmr4	11255	0.999911
Gm03	7579246	Gm03	41588526	DUP	34009280	134	Gm03	17079960	17081040	LTR	Gypsy	Gmr19/diaspora	1080	0.999075
Gm03	7579246	Gm03	41588526	DUP	34009280	134	Gm03	17153005	17153642	LTR	Gypsy	Gmr4	637	0.998433
Gm03	7579246	Gm03	41588526	DUP	34009280	134	Gm03	17166513	17168789	LTR	Gypsy	Gmr9	2276	0.999561
Gm03	7579246	Gm03	41588526	DUP	34009280	134	Gm03	17205348	17206443	LTR	Copia	Gmr6	1095	0.999088
Gm03	7579246	Gm03	41588526	DUP	34009280	134	Gm03	17207786	17208934	LTR	Gypsy	Gmr1	1148	0.99913
Gm03	7579246	Gm03	41588526	DUP	34009280	134	Gm03	17209952	17212190	LTR	Gypsy	Gmr9	2238	0.999553
Gm03	7579246	Gm03	41588526	DUP	34009280	134	Gm03	17226302	17226544	TIR	Tc1-Mariner	Ukn	242	0.995885
Gm03	7579246	Gm03	41588526	DUP	34009280	134	Gm03	17232157	17233700	LTR	Copia	Gmr37	1543	0.999352
Gm03	7579246	Gm03	41588526	DUP	34009280	134	Gm03	17249393	17250874	LTR	Copia	Gmr37	1481	0.999325
Gm03	7579246	Gm03	41588526	DUP	34009280	134	Gm03	17252911	17266536	LTR	Gypsy	Gmr9	13625	0.999927
Gm03	7579246	Gm03	41588526	DUP	34009280	134	Gm03	17273629	17275558	LTR	Gypsy	Gmr9	1929	0.999482
Gm03	7579246	Gm03	41588526	DUP	34009280	134	Gm03	17314483	17314932	TIR	PIF-Harbinge	Ukn	449	0.997778
Gm03	7579246	Gm03	41588526	DUP	34009280	134	Gm03	17324758	17326422	LTR	Copia	Gmr37	1664	0.999399
Gm03	7579246	Gm03	41588526	DUP	34009280	134	Gm03	17343426	17344402	LTR	Gypsy	Gmr4	976	0.998976
Gm03	7579246	Gm03	41588526	DUP	34009280	134	Gm03	17365748	17365921	LTR	Copia	Gmr136	173	0.994253
Gm03	7579246	Gm03	41588526	DUP	34009280	134	Gm03	17379276	17382847	LTR	Gypsy	Gmr21	3571	0.99972
Gm03	7579246	Gm03	41588526	DUP	34009280	134	Gm03	17383741	17393185	LTR	Copia	Gmr2/SIRE	9444	0.999894
Gm03	7579246	Gm03	41588526	DUP	34009280	134	Gm03	17410194	17411316	LTR	Gypsy	Gmr19/diaspora	1122	0.99911
Gm03	7579246	Gm03	41588526	DUP	34009280	134	Gm03	17424552	17425628	LTR	Copia	Gmr6	1076	0.999071
Gm03	7579246	Gm03	41588526	DUP	34009280	134	Gm03	17426649	17430568	LTR	Gypsy	Gmr21	3919	0.999745
Gm03	7579246	Gm03	41588526	DUP	34009280	134	Gm03	17423473	17424460	LTR	Gypsy	Gmr4	987	0.998988
Gm03	7579246	Gm03	41588526	DUP	34009280	134	Gm03	17435359	17440728	LTR	Gypsy	Gmr3	5369	0.999814
Gm03	7579246	Gm03	41588526	DUP	34009280	134	Gm03	17450488	17451391	LTR	Gypsy	Gmr4	903	0.998894
Gm03	7579246	Gm03	41588526	DUP	34009280	134	Gm03	17503840	17512951	LTR	Copia	Gmr6	9111	0.99989
Gm03	7579246	Gm03	41588526	DUP	34009280	134	Gm03	17582149	17583560	LTR	Gypsy	Gmr25	1411	0.999292
Gm03	7579246	Gm03	41588526	DUP	34009280	134	Gm03	17600046	17609876	LTR	Copia	Gmr2/SIRE	9830	0.999898
Gm03	7579246	Gm03	41588526	DUP	34009280	134	Gm03	17615287	17625121	LTR	Copia	Gmr2/SIRE	9834	0.999898
Gm03	7579246	Gm03	41588526	DUP	34009280	134	Gm03	17626355	17627956	LTR	Copia	Gmr5	1601	0.999376
Gm03	7579246	Gm03	41588526	DUP	34009280	134	Gm03	17635192	17644679	LTR	Copia	Gmr2/SIRE	9487	0.999895
Gm03	7579246	Gm03	41588526	DUP	34009280	134	Gm03	17633187	17634074	LTR	Gypsy	Gmr3	887	0.998874
Gm03	7579246	Gm03	41588526	DUP	34009280	134	Gm03	17655081	17656698	LTR	Copia	Gmr5	1617	0.999382
Gm03	7579246	Gm03	41588526	DUP	34009280	134	Gm03	17668445	17677047	LTR	Gypsy	Gmr25	8602	0.999884
Gm03	7579246	Gm03	41588526	DUP	34009280	134	Gm03	17684937	17685718	LTR	Copia	Gmr37	781	0.998721
Gm03	7579246	Gm03	41588526	DUP	34009280	134	Gm03	17680316	17683120	LTR	Gypsy	Gmr9	2804	0.999643
Gm03	7579246	Gm03	41588526	DUP	34009280	134	Gm03	17697584	17699210	LTR	Copia	Gmr37	1626	0.999385
Gm03	7579246	Gm03	41588526	DUP	34009280	134	Gm03	17721968	17723651	LTR	Copia	Gmr5	1683	0.999406
Gm03	7579246	Gm03	41588526	DUP	34009280	134	Gm03	17762026	17763000	LTR	Gypsy	Gmr4	974	0.998974
Gm03	7579246	Gm03	41588526	DUP	34009280	134	Gm03	17850390	17852094	LTR	Gypsy	Gmr9	1704	0.999413
Gm03	7579246	Gm03	41588526	DUP	34009280	134	Gm03	17863057	17872318	LTR	Copia	Gmr2/SIRE	9261	0.999892
Gm03	7579246	Gm03	41588526	DUP	34009280	134	Gm03	17963014	17964703	LTR	Copia	Gmr37	1689	0.999408
Gm03	7579246	Gm03	41588526	DUP	34009280	134	Gm03	17980496	17984532	LTR	Copia	Gmr18	4036	0.999752
Gm03	7579246	Gm03	41588526	DUP	34009280	134	Gm03	18000086	18001243	LTR	Gypsy	Gmr1	1157	0.999136
Gm03	7579246	Gm03	41588526	DUP	34009280	134	Gm03	17998872	18005906	LTR	Gypsy	Gmr4	7034	0.999858
Gm03	7579246	Gm03	41588526	DUP	34009280	134	Gm03	18015730	18017311	LTR	Copia	Gmr5	1581	0.999368
Gm03	7579246	Gm03	41588526	DUP	34009280	134	Gm03	18076802	18077188	TIR	PIF-Harbinge	Ukn	386	0.997416
Gm03	7579246	Gm03	41588526	DUP	34009280	134	Gm03	18081066	18083636	LTR	Copia	Gmr24	2570	0.999611
Gm03	7579246	Gm03	41588526	DUP	34009280	134	Gm03	18093909	18103810	LTR	Copia	Gmr2/SIRE	9901	0.999899
Gm03	7579246	Gm03	41588526	DUP	34009280	134	Gm03	18126175	18127411	TIR	Mutator	Ukn	1236	0.999192
Gm03	7579246	Gm03	41588526	DUP	34009280	134	Gm03	18122454	18123747	LTR	Copia	Gmr324	1293	0.999227
Gm03	7579246	Gm03	41588526	DUP	34009280	134	Gm03	18168334	18169350	LTR	Copia	Gmr18	1016	0.999017
Gm03	7579246	Gm03	41588526	DUP	34009280	134	Gm03	18204367	18216773	TIR	CACTA	Ukn	12406	0.999919
Gm03	7579246	Gm03	41588526	DUP	34009280	134	Gm03	18244147	18245854	LTR	Copia	Gmr5	1707	0.999415
Gm03	7579246	Gm03	41588526	DUP	34009280	134	Gm03	18302145	18312066	LTR	Copia	Gmr2/SIRE	9921	0.999899
Gm03	7579246	Gm03	41588526	DUP	34009280	134	Gm03	18317944	18318853	LTR	Gypsy	Gmr3	909	0.998901
Gm03	7579246	Gm03	41588526	DUP	34009280	134	Gm03	18381400	18382343	LTR	Gypsy	Gmr3	943	0.998941
Gm03	7579246	Gm03	41588526	DUP	34009280	134	Gm03	18386230	18387714	LTR	Gypsy	Gmr25	1484	0.999327
Gm03	7579246	Gm03	41588526	DUP	34009280	134	Gm03	18410926	18412957	LTR	Gypsy	Gmr9	2031	0.999508
Gm03	7579246	Gm03	41588526	DUP	34009280	134	Gm03	18436641	18438506	LTR	Gypsy	Gmr9	1865	0.999464
Gm03	7579246	Gm03	41588526	DUP	34009280	134	Gm03	18502444	18507078	LTR	Copia	Gmr15	4634	0.999784
Gm03	7579246	Gm03	41588526	DUP	34009280	134	Gm03	18545062	18546071	LTR	Gypsy	Gmr4	1009	0.99901
Gm03	7579246	Gm03	41588526	DUP	34009280	134	Gm03	18576849	18578202	LTR	Copia	Gmr324	1353	0.999261
Gm03	7579246	Gm03	41588526	DUP	34009280	134	Gm03	18632003	18632511	TIR	Mutator	Ukn	508	0.998035
Gm03	7579246	Gm03	41588526	DUP	34009280	134	Gm03	18639981	18641395	LTR	Gypsy	Gmr25	1414	0.999293
Gm03	7579246	Gm03	41588526	DUP	34009280	134	Gm03	18662455	18672048	LTR	Copia	Gmr2/SIRE	9593	0.999896
Gm03	7579246	Gm03	41588526	DUP	34009280	134	Gm03	18685110	18686527	LTR	Gypsy	Gmr25	1417	0.999295
Gm03	7579246	Gm03	41588526	DUP	34009280	134	Gm03	18703692	18705342	LTR	Copia	Gmr37	1650	0.999394
Gm03	7579246	Gm03	41588526	DUP	34009280	134	Gm03	18737112	18737375	TIR	Tc1-Mariner	Ukn	263	0.996212
Gm03	7579246	Gm03	41588526	DUP	34009280	134	Gm03	18753509	18753786	LTR	Gypsy	Gmr27	277	0.996403
Gm03	7579246	Gm03	41588526	DUP	34009280	134	Gm03	18802411	18805585	LINE	L1	Gml1	3174	0.999685
Gm03	7579246	Gm03	41588526	DUP	34009280	134	Gm03	18821455	18821902	TIR	PIF-Harbinge	Ukn	447	0.997768
Gm03	7579246	Gm03	41588526	DUP	34009280	134	Gm03	18840001	18840496	LTR	Copia	Gmr23	495	0.997984
Gm03	7579246	Gm03	41588526	DUP	34009280	134	Gm03	18829734	18838892	LTR	Copia	Gmr6	9158	0.999891
Gm03	7579246	Gm03	41588526	DUP	34009280	134	Gm03	18826117	18827261	LTR	Gypsy	Gmr1	1144	0.999127
Gm03	7579246	Gm03	41588526	DUP	34009280	134	Gm03	18845989	18846895	LTR	Gypsy	Gmr3	906	0.998897
Gm03	7579246	Gm03	41588526	DUP	34009280	134	Gm03	18864285	18865348	LTR	Copia	Gmr18	1063	0.99906
Gm03	7579246	Gm03	41588526	DUP	34009280	134	Gm03	18865738	18866732	LTR	Gypsy	Gmr4	994	0.998995
Gm03	7579246	Gm03	41588526	DUP	34009280	134	Gm03	19019140	19019531	TIR	Tc1-Mariner	Ukn	391	0.997449
Gm03	7579246	Gm03	41588526	DUP	34009280	134	Gm03	19007668	19008777	LTR	Copia	Gmr2/SIRE	1109	0.999099
Gm03	7579246	Gm03	41588526	DUP	34009280	134	Gm03	19010311	19011285	LTR	Gypsy	Gmr4	974	0.998974
Gm03	7579246	Gm03	41588526	DUP	34009280	134	Gm03	19031547	19033221	LTR	Copia	Gmr5	1674	0.999403
Gm03	7579246	Gm03	41588526	DUP	34009280	134	Gm03	19034930	19038198	LTR	Copia	Gmr5	3268	0.999694
Gm03	7579246	Gm03	41588526	DUP	34009280	134	Gm03	19051269	19052935	LTR	Copia	Gmr5	1666	0.9994
Gm03	7579246	Gm03	41588526	DUP	34009280	134	Gm03	19041072	19044699	LTR	Gypsy	Gmr3	3627	0.999724
Gm03	7579246	Gm03	41588526	DUP	34009280	134	Gm03	19106571	19107661	LTR	Copia	Gmr18	1090	0.999083
Gm03	7579246	Gm03	41588526	DUP	34009280	134	Gm03	19124193	19125509	LTR	Gypsy	Gmr364	1316	0.999241
Gm03	7579246	Gm03	41588526	DUP	34009280	134	Gm03	19164539	19164978	LTR	Gypsy	Gmr360	439	0.997727
Gm03	7579246	Gm03	41588526	DUP	34009280	134	Gm03	19171502	19174614	LTR	Copia	Gmr24	3112	0.999679
Gm03	7579246	Gm03	41588526	DUP	34009280	134	Gm03	19183793	19184166	LTR	Gypsy	Gmr120	373	0.997326
Gm03	7579246	Gm03	41588526	DUP	34009280	134	Gm03	19209344	19211032	LTR	Copia	Gmr5	1688	0.999408
Gm03	7579246	Gm03	41588526	DUP	34009280	134	Gm03	19287330	19290022	LTR	Copia	Gmr24	2692	0.999629
Gm03	7579246	Gm03	41588526	DUP	34009280	134	Gm03	19307193	19311320	LTR	Gypsy	Gmr17	4127	0.999758
Gm03	7579246	Gm03	41588526	DUP	34009280	134	Gm03	19314994	19316406	LTR	Gypsy	Gmr25	1412	0.999292
Gm03	7579246	Gm03	41588526	DUP	34009280	134	Gm03	19308263	19309170	LTR	Gypsy	Gmr3	907	0.998899
Gm03	7579246	Gm03	41588526	DUP	34009280	134	Gm03	19325412	19327551	LTR	Copia	Gmr6	2139	0.999533
Gm03	7579246	Gm03	41588526	DUP	34009280	134	Gm03	19318908	19320037	LTR	Gypsy	Gmr12	1129	0.999115
Gm03	7579246	Gm03	41588526	DUP	34009280	134	Gm03	19326369	19327328	LTR	Gypsy	Gmr3	959	0.998958
Gm03	7579246	Gm03	41588526	DUP	34009280	134	Gm03	19362576	19364251	LTR	Copia	Gmr5	1675	0.999403
Gm03	7579246	Gm03	41588526	DUP	34009280	134	Gm03	19392458	19394129	LTR	Copia	Gmr37	1671	0.999402
Gm03	7579246	Gm03	41588526	DUP	34009280	134	Gm03	19443278	19444281	LTR	Copia	Gmr2/SIRE	1003	0.999004
Gm03	7579246	Gm03	41588526	DUP	34009280	134	Gm03	19459324	19462320	LTR	Gypsy	Gmr17	2996	0.999666
Gm03	7579246	Gm03	41588526	DUP	34009280	134	Gm03	19456448	19457434	LTR	Gypsy	Gmr4	986	0.998987
Gm03	7579246	Gm03	41588526	DUP	34009280	134	Gm03	19521700	19522580	LTR	Gypsy	Gmr3	880	0.998865
Gm03	7579246	Gm03	41588526	DUP	34009280	134	Gm03	19529797	19537946	LTR	Copia	Gmr22	8149	0.999877
Gm03	7579246	Gm03	41588526	DUP	34009280	134	Gm03	19533284	19534396	LTR	Copia	Gmr6	1112	0.999102
Gm03	7579246	Gm03	41588526	DUP	34009280	134	Gm03	19538669	19543821	LTR	Gypsy	Gmr478	5152	0.999806
Gm03	7579246	Gm03	41588526	DUP	34009280	134	Gm03	19550394	19551291	LTR	Gypsy	Gmr4	897	0.998886
Gm03	7579246	Gm03	41588526	DUP	34009280	134	Gm03	19591804	19592222	LTR	Gypsy	Gmr191	418	0.997613
Gm03	7579246	Gm03	41588526	DUP	34009280	134	Gm03	19640080	19641040	LTR	Gypsy	Gmr4	960	0.998959
Gm03	7579246	Gm03	41588526	DUP	34009280	134	Gm03	19673522	19674428	LTR	Gypsy	Gmr3	906	0.998897
Gm03	7579246	Gm03	41588526	DUP	34009280	134	Gm03	19680683	19682322	LTR	Copia	Gmr5	1639	0.99939
Gm03	7579246	Gm03	41588526	DUP	34009280	134	Gm03	19686991	19687962	LTR	Gypsy	Gmr4	971	0.998971
Gm03	7579246	Gm03	41588526	DUP	34009280	134	Gm03	19698548	19702502	LTR	Gypsy	Gmr21	3954	0.999747
Gm03	7579246	Gm03	41588526	DUP	34009280	134	Gm03	19694273	19696050	LTR	Gypsy	Gmr9	1777	0.999438
Gm03	7579246	Gm03	41588526	DUP	34009280	134	Gm03	19716311	19721664	LTR	Gypsy	Gmr3	5353	0.999813
Gm03	7579246	Gm03	41588526	DUP	34009280	134	Gm03	19752836	19758175	LTR	Gypsy	Gmr3	5339	0.999813
Gm03	7579246	Gm03	41588526	DUP	34009280	134	Gm03	19763781	19769229	LTR	Gypsy	Gmr3	5448	0.999816
Gm03	7579246	Gm03	41588526	DUP	34009280	134	Gm03	19903394	19904485	LTR	Copia	Gmr6	1091	0.999084
Gm03	7579246	Gm03	41588526	DUP	34009280	134	Gm03	19914279	19915427	LTR	Gypsy	Gmr1	1148	0.99913
Gm03	7579246	Gm03	41588526	DUP	34009280	134	Gm03	19966299	19971811	LTR	Gypsy	Gmr4	5512	0.999819
Gm03	7579246	Gm03	41588526	DUP	34009280	134	Gm03	20091507	20095400	LTR	Gypsy	Gmr21	3893	0.999743
Gm03	7579246	Gm03	41588526	DUP	34009280	134	Gm03	20108085	20108358	TIR	Tc1-Mariner	Ukn	273	0.99635
Gm03	7579246	Gm03	41588526	DUP	34009280	134	Gm03	20132731	20135053	LTR	Gypsy	Gmr4	2322	0.99957
Gm03	7579246	Gm03	41588526	DUP	34009280	134	Gm03	20193891	20194171	TIR	Tc1-Mariner	Ukn	280	0.996441
Gm03	7579246	Gm03	41588526	DUP	34009280	134	Gm03	20253715	20256441	LTR	Copia	Gmr24	2726	0.999633
Gm03	7579246	Gm03	41588526	DUP	34009280	134	Gm03	20261854	20262947	LTR	Copia	Gmr6	1093	0.999086
Gm03	7579246	Gm03	41588526	DUP	34009280	134	Gm03	20287930	20297867	LTR	Copia	Gmr2/SIRE	9937	0.999899
Gm03	7579246	Gm03	41588526	DUP	34009280	134	Gm03	20313045	20314637	LTR	Copia	Gmr5	1592	0.999372
Gm03	7579246	Gm03	41588526	DUP	34009280	134	Gm03	20338716	20343918	LTR	Gypsy	Gmr3	5202	0.999808
Gm03	7579246	Gm03	41588526	DUP	34009280	134	Gm03	20399764	20401403	LTR	Copia	Gmr5	1639	0.99939
Gm03	7579246	Gm03	41588526	DUP	34009280	134	Gm03	20429431	20429879	TIR	PIF-Harbinge	Ukn	448	0.997773
Gm03	7579246	Gm03	41588526	DUP	34009280	134	Gm03	20438854	20440542	LTR	Copia	Gmr5	1688	0.999408
Gm03	7579246	Gm03	41588526	DUP	34009280	134	Gm03	20456329	20457237	LTR	Gypsy	Gmr3	908	0.9989
Gm03	7579246	Gm03	41588526	DUP	34009280	134	Gm03	20496496	20498044	LTR	Gypsy	Gmr535	1548	0.999354
Gm03	7579246	Gm03	41588526	DUP	34009280	134	Gm03	20563027	20563595	LTR	Gypsy	Gmr17	568	0.998243
Gm03	7579246	Gm03	41588526	DUP	34009280	134	Gm03	20597179	20603331	TIR	Mutator	Ukn	6152	0.999837
Gm03	7579246	Gm03	41588526	DUP	34009280	134	Gm03	20604771	20609071	LTR	Copia	Gmr10	4300	0.999767
Gm03	7579246	Gm03	41588526	DUP	34009280	134	Gm03	20617424	20622257	LTR	Copia	Gmr8	4833	0.999793
Gm03	7579246	Gm03	41588526	DUP	34009280	134	Gm03	20641198	20642785	LTR	Copia	Gmr5	1587	0.99937
Gm03	7579246	Gm03	41588526	DUP	34009280	134	Gm03	20654183	20659637	LTR	Gypsy	Gmr4	5454	0.999817
Gm03	7579246	Gm03	41588526	DUP	34009280	134	Gm03	20682700	20692496	LTR	Copia	Gmr2/SIRE	9796	0.999898
Gm03	7579246	Gm03	41588526	DUP	34009280	134	Gm03	20787067	20788615	LTR	Copia	Gmr37	1548	0.999354
Gm03	7579246	Gm03	41588526	DUP	34009280	134	Gm03	20801381	20803090	LTR	Copia	Gmr5	1709	0.999415
Gm03	7579246	Gm03	41588526	DUP	34009280	134	Gm03	20810483	20811580	LTR	Copia	Gmr431	1097	0.999089
Gm03	7579246	Gm03	41588526	DUP	34009280	134	Gm03	20826568	20833328	LTR	Gypsy	Gmr17	6760	0.999852
Gm03	7579246	Gm03	41588526	DUP	34009280	134	Gm03	20907924	20908196	TIR	PIF-Harbinge	Ukn	272	0.996337
Gm03	7579246	Gm03	41588526	DUP	34009280	134	Gm03	20932840	20934137	LTR	Gypsy	Gmr75	1297	0.99923
Gm03	7579246	Gm03	41588526	DUP	34009280	134	Gm03	20988088	20988666	LTR	Copia	Gmr40	578	0.998273
Gm03	7579246	Gm03	41588526	DUP	34009280	134	Gm03	21015848	21016099	TIR	Tc1-Mariner	Ukn	251	0.996032
Gm03	7579246	Gm03	41588526	DUP	34009280	134	Gm03	21080689	21080977	TIR	Tc1-Mariner	Ukn	288	0.99654
Gm03	7579246	Gm03	41588526	DUP	34009280	134	Gm03	21071102	21073789	LTR	Copia	Gmr24	2687	0.999628
Gm03	7579246	Gm03	41588526	DUP	34009280	134	Gm03	21089538	21091869	LTR	Copia	Gmr24	2331	0.999571
Gm03	7579246	Gm03	41588526	DUP	34009280	134	Gm03	21093414	21096668	LTR	Copia	Gmr24	3254	0.999693
Gm03	7579246	Gm03	41588526	DUP	34009280	134	Gm03	21143133	21144394	LTR	Copia	Gmr324	1261	0.999208
Gm03	7579246	Gm03	41588526	DUP	34009280	134	Gm03	21139165	21140640	LTR	Copia	Gmr37	1475	0.999322
Gm03	7579246	Gm03	41588526	DUP	34009280	134	Gm03	21213446	21214087	TIR	Mutator	Ukn	641	0.998442
Gm03	7579246	Gm03	41588526	DUP	34009280	134	Gm03	21247649	21248430	LTR	Gypsy	Gmr3	781	0.998721
Gm03	7579246	Gm03	41588526	DUP	34009280	134	Gm03	21271968	21273590	LTR	Copia	Gmr37	1622	0.999384
Gm03	7579246	Gm03	41588526	DUP	34009280	134	Gm03	21279647	21281198	LTR	Copia	Gmr37	1551	0.999356
Gm03	7579246	Gm03	41588526	DUP	34009280	134	Gm03	21287919	21297458	LTR	Copia	Gmr2/SIRE	9539	0.999895
Gm03	7579246	Gm03	41588526	DUP	34009280	134	Gm03	21314412	21315503	LTR	Gypsy	Gmr19/diaspora	1091	0.999084
Gm03	7579246	Gm03	41588526	DUP	34009280	134	Gm03	21391833	21397078	LTR	Gypsy	Gmr3	5245	0.999809
Gm03	7579246	Gm03	41588526	DUP	34009280	134	Gm03	21456463	21458052	LTR	Gypsy	Gmr9	1589	0.999371
Gm03	7579246	Gm03	41588526	DUP	34009280	134	Gm03	21514619	21520048	LTR	Gypsy	Gmr3	5429	0.999816
Gm03	7579246	Gm03	41588526	DUP	34009280	134	Gm03	21548204	21556474	LTR	Copia	Gmr24	8270	0.999879
Gm03	7579246	Gm03	41588526	DUP	34009280	134	Gm03	21613723	21615336	LTR	Gypsy	Gmr34	1613	0.99938
Gm03	7579246	Gm03	41588526	DUP	34009280	134	Gm03	21635838	21637826	LTR	Copia	Gmr24	1988	0.999497
Gm03	7579246	Gm03	41588526	DUP	34009280	134	Gm03	21716960	21720904	LTR	Gypsy	Gmr21	3944	0.999747
Gm03	7579246	Gm03	41588526	DUP	34009280	134	Gm03	21739536	21741201	LTR	Copia	Gmr5	1665	0.9994
Gm03	7579246	Gm03	41588526	DUP	34009280	134	Gm03	21728433	21733731	LTR	Gypsy	Gmr3	5298	0.999811
Gm03	7579246	Gm03	41588526	DUP	34009280	134	Gm03	21751675	21755474	LTR	Gypsy	Gmr19/diaspora	3799	0.999737
Gm03	7579246	Gm03	41588526	DUP	34009280	134	Gm03	21761148	21762794	LTR	Copia	Gmr5	1646	0.999393
Gm03	7579246	Gm03	41588526	DUP	34009280	134	Gm03	21758954	21760622	LTR	Gypsy	Gmr9	1668	0.999401
Gm03	7579246	Gm03	41588526	DUP	34009280	134	Gm03	21766710	21768512	LTR	Gypsy	Gmr9	1802	0.999445
Gm03	7579246	Gm03	41588526	DUP	34009280	134	Gm03	21793326	21802677	LTR	Gypsy	Gmr9	9351	0.999893
Gm03	7579246	Gm03	41588526	DUP	34009280	134	Gm03	21859453	21862470	LTR	Copia	Gmr24	3017	0.999669
Gm03	7579246	Gm03	41588526	DUP	34009280	134	Gm03	21878557	21878998	TIR	PIF-Harbinge	Ukn	441	0.997738
Gm03	7579246	Gm03	41588526	DUP	34009280	134	Gm03	21882543	21887450	LTR	Copia	Gmr74	4907	0.999796
Gm03	7579246	Gm03	41588526	DUP	34009280	134	Gm03	21919632	21920518	LTR	Gypsy	Gmr4	886	0.998873
Gm03	7579246	Gm03	41588526	DUP	34009280	134	Gm03	21926531	21928225	LTR	Copia	Gmr37	1694	0.99941
Gm03	7579246	Gm03	41588526	DUP	34009280	134	Gm03	21940529	21941501	LTR	Gypsy	Gmr4	972	0.998972
Gm03	7579246	Gm03	41588526	DUP	34009280	134	Gm03	21989509	21993612	LTR	Gypsy	Gmr4	4103	0.999756
Gm03	7579246	Gm03	41588526	DUP	34009280	134	Gm03	22005823	22008485	LTR	Copia	Gmr24	2662	0.999624
Gm03	7579246	Gm03	41588526	DUP	34009280	134	Gm03	22012089	22013218	LTR	Gypsy	Gmr1	1129	0.999115
Gm03	7579246	Gm03	41588526	DUP	34009280	134	Gm03	22010102	22011068	LTR	Gypsy	Gmr4	966	0.998966
Gm03	7579246	Gm03	41588526	DUP	34009280	134	Gm03	22043889	22045560	LTR	Copia	Gmr5	1671	0.999402
Gm03	7579246	Gm03	41588526	DUP	34009280	134	Gm03	22065717	22066668	LTR	Gypsy	Gmr4	951	0.99895
Gm03	7579246	Gm03	41588526	DUP	34009280	134	Gm03	22075440	22076377	LTR	Gypsy	Gmr4	937	0.998934
Gm03	7579246	Gm03	41588526	DUP	34009280	134	Gm03	22086532	22088195	LTR	Copia	Gmr5	1663	0.999399
Gm03	7579246	Gm03	41588526	DUP	34009280	134	Gm03	22125530	22126647	LTR	Gypsy	Gmr12	1117	0.999106
Gm03	7579246	Gm03	41588526	DUP	34009280	134	Gm03	22127430	22128345	LTR	Gypsy	Gmr4	915	0.998908
Gm03	7579246	Gm03	41588526	DUP	34009280	134	Gm03	22167860	22168331	TIR	Mutator	Ukn	471	0.997881
Gm03	7579246	Gm03	41588526	DUP	34009280	134	Gm03	22178085	22178556	TIR	Mutator	Ukn	471	0.997881
Gm03	7579246	Gm03	41588526	DUP	34009280	134	Gm03	22179185	22182770	LTR	Copia	Gmr24	3585	0.999721
Gm03	7579246	Gm03	41588526	DUP	34009280	134	Gm03	22168488	22169579	LTR	Copia	Gmr6	1091	0.999084
Gm03	7579246	Gm03	41588526	DUP	34009280	134	Gm03	22181443	22182524	LTR	Copia	Gmr6	1081	0.999076
Gm03	7579246	Gm03	41588526	DUP	34009280	134	Gm03	22171694	22176949	LTR	Gypsy	Gmr256	5255	0.99981
Gm03	7579246	Gm03	41588526	DUP	34009280	134	Gm03	22190944	22192017	TIR	Mutator	Ukn	1073	0.999069
Gm03	7579246	Gm03	41588526	DUP	34009280	134	Gm03	22242728	22243814	LTR	Gypsy	Gmr19/diaspora	1086	0.99908
Gm03	7579246	Gm03	41588526	DUP	34009280	134	Gm03	22264226	22265200	LTR	Gypsy	Gmr4	974	0.998974
Gm03	7579246	Gm03	41588526	DUP	34009280	134	Gm03	22268516	22269348	LTR	Gypsy	Gmr3	832	0.9988
Gm03	7579246	Gm03	41588526	DUP	34009280	134	Gm03	22295033	22295899	LTR	Gypsy	Gmr3	866	0.998847
Gm03	7579246	Gm03	41588526	DUP	34009280	134	Gm03	22308343	22309967	LTR	Copia	Gmr37	1624	0.999385
Gm03	7579246	Gm03	41588526	DUP	34009280	134	Gm03	22304075	22307646	LTR	Gypsy	Gmr21	3571	0.99972
Gm03	7579246	Gm03	41588526	DUP	34009280	134	Gm03	22312493	22313357	LTR	Gypsy	Gmr3	864	0.998844
Gm03	7579246	Gm03	41588526	DUP	34009280	134	Gm03	22345193	22346806	LTR	Copia	Gmr5	1613	0.99938
Gm03	7579246	Gm03	41588526	DUP	34009280	134	Gm03	22337784	22341532	LTR	Gypsy	Gmr21	3748	0.999733
Gm03	7579246	Gm03	41588526	DUP	34009280	134	Gm03	22349474	22350378	LTR	Gypsy	Gmr3	904	0.998895
Gm03	7579246	Gm03	41588526	DUP	34009280	134	Gm03	22359230	22361013	LTR	Gypsy	Gmr9	1783	0.999439
Gm03	7579246	Gm03	41588526	DUP	34009280	134	Gm03	22371991	22378947	LTR	Copia	Gmr5	6956	0.999856
Gm03	7579246	Gm03	41588526	DUP	34009280	134	Gm03	22368815	22369704	LTR	Gypsy	Gmr3	889	0.998876
Gm03	7579246	Gm03	41588526	DUP	34009280	134	Gm03	22398279	22409041	LTR	Gypsy	Gmr21	10762	0.999907
Gm03	7579246	Gm03	41588526	DUP	34009280	134	Gm03	22415097	22416596	LTR	Copia	Gmr37	1499	0.999333
Gm03	7579246	Gm03	41588526	DUP	34009280	134	Gm03	22418185	22420936	LTR	Gypsy	Gmr169	2751	0.999637
Gm03	7579246	Gm03	41588526	DUP	34009280	134	Gm03	22508318	22510991	LTR	Copia	Gmr24	2673	0.999626
Gm03	7579246	Gm03	41588526	DUP	34009280	134	Gm03	22502470	22507884	LTR	Gypsy	Gmr3	5414	0.999815
Gm03	7579246	Gm03	41588526	DUP	34009280	134	Gm03	22598481	22599624	LTR	Copia	Gmr2/SIRE	1143	0.999126
Gm03	7579246	Gm03	41588526	DUP	34009280	134	Gm03	22602483	22603940	LTR	Copia	Gmr37	1457	0.999314
Gm03	7579246	Gm03	41588526	DUP	34009280	134	Gm03	22605789	22608595	LTR	Gypsy	Gmr169	2806	0.999644
Gm03	7579246	Gm03	41588526	DUP	34009280	134	Gm03	22611793	22616793	LTR	Gypsy	Gmr12	5000	0.9998
Gm03	7579246	Gm03	41588526	DUP	34009280	134	Gm03	22627297	22629969	LTR	Copia	Gmr24	2672	0.999626
Gm03	7579246	Gm03	41588526	DUP	34009280	134	Gm03	22635921	22636758	LTR	Gypsy	Gmr3	837	0.998807
Gm03	7579246	Gm03	41588526	DUP	34009280	134	Gm03	22640958	22641930	LTR	Gypsy	Gmr4	972	0.998972
Gm03	7579246	Gm03	41588526	DUP	34009280	134	Gm03	22671785	22673453	LTR	Copia	Gmr5	1668	0.999401
Gm03	7579246	Gm03	41588526	DUP	34009280	134	Gm03	22701311	22702397	LTR	Copia	Gmr18	1086	0.99908
Gm03	7579246	Gm03	41588526	DUP	34009280	134	Gm03	22761465	22765303	LTR	Gypsy	Gmr21	3838	0.99974
Gm03	7579246	Gm03	41588526	DUP	34009280	134	Gm03	22791052	22802660	TIR	Mutator	Ukn	11608	0.999914
Gm03	7579246	Gm03	41588526	DUP	34009280	134	Gm03	22814557	22816268	LTR	Copia	Gmr5	1711	0.999416
Gm03	7579246	Gm03	41588526	DUP	34009280	134	Gm03	22808181	22820564	LTR	Gypsy	Gmr4	12383	0.999919
Gm03	7579246	Gm03	41588526	DUP	34009280	134	Gm03	22809892	22812101	LTR	Gypsy	Gmr9	2209	0.999548
Gm03	7579246	Gm03	41588526	DUP	34009280	134	Gm03	22832885	22833801	LTR	Copia	Gmr494	916	0.998909
Gm03	7579246	Gm03	41588526	DUP	34009280	134	Gm03	22829048	22832797	LTR	Gypsy	Gmr34	3749	0.999733
Gm03	7579246	Gm03	41588526	DUP	34009280	134	Gm03	22825387	22827302	LTR	Gypsy	Gmr9	1915	0.999478
Gm03	7579246	Gm03	41588526	DUP	34009280	134	Gm03	22860916	22861832	LTR	Copia	Gmr494	916	0.998909
Gm03	7579246	Gm03	41588526	DUP	34009280	134	Gm03	22859292	22860828	LTR	Gypsy	Gmr34	1536	0.999349
Gm03	7579246	Gm03	41588526	DUP	34009280	134	Gm03	22885645	22887312	LTR	Copia	Gmr5	1667	0.9994
Gm03	7579246	Gm03	41588526	DUP	34009280	134	Gm03	22907470	22917025	LTR	Copia	Gmr2/SIRE	9555	0.999895
Gm03	7579246	Gm03	41588526	DUP	34009280	134	Gm03	22925811	22926938	LTR	Gypsy	Gmr12	1127	0.999113
Gm03	7579246	Gm03	41588526	DUP	34009280	134	Gm03	23015588	23016575	LTR	Copia	Gmr18	987	0.998988
Gm03	7579246	Gm03	41588526	DUP	34009280	134	Gm03	23061320	23062294	LTR	Gypsy	Gmr4	974	0.998974
Gm03	7579246	Gm03	41588526	DUP	34009280	134	Gm03	23128691	23130286	LTR	Copia	Gmr5	1595	0.999373
Gm03	7579246	Gm03	41588526	DUP	34009280	134	Gm03	23120352	23121458	LTR	Gypsy	Gmr139	1106	0.999097
Gm03	7579246	Gm03	41588526	DUP	34009280	134	Gm03	23163059	23164145	LTR	Copia	Gmr2/SIRE	1086	0.99908
Gm03	7579246	Gm03	41588526	DUP	34009280	134	Gm03	23153474	23154998	LTR	Gypsy	Gmr34	1524	0.999344
Gm03	7579246	Gm03	41588526	DUP	34009280	134	Gm03	23189484	23199338	LTR	Gypsy	Gmr25	9854	0.999899
Gm03	7579246	Gm03	41588526	DUP	34009280	134	Gm03	23204605	23206268	LTR	Copia	Gmr37	1663	0.999399
Gm03	7579246	Gm03	41588526	DUP	34009280	134	Gm03	23214493	23215444	LTR	Gypsy	Gmr4	951	0.99895
Gm03	7579246	Gm03	41588526	DUP	34009280	134	Gm03	23217293	23219582	LTR	Copia	Gmr24	2289	0.999563
Gm03	7579246	Gm03	41588526	DUP	34009280	134	Gm03	23222892	23223621	LTR	Copia	Gmr95	729	0.99863
Gm03	7579246	Gm03	41588526	DUP	34009280	134	Gm03	23267538	23268592	LTR	Copia	Gmr6	1054	0.999052
Gm03	7579246	Gm03	41588526	DUP	34009280	134	Gm03	23428741	23429120	TIR	PIF-Harbinge	Ukn	379	0.997368
Gm03	7579246	Gm03	41588526	DUP	34009280	134	Gm03	23418340	23420085	LTR	Copia	Gmr5	1745	0.999427
Gm03	7579246	Gm03	41588526	DUP	34009280	134	Gm03	23441063	23442199	LTR	Gypsy	Gmr1	1136	0.99912
Gm03	7579246	Gm03	41588526	DUP	34009280	134	Gm03	23515529	23516479	LTR	Gypsy	Gmr4	950	0.998948
Gm03	7579246	Gm03	41588526	DUP	34009280	134	Gm03	23636721	23637689	LTR	Gypsy	Gmr4	968	0.998968
Gm03	7579246	Gm03	41588526	DUP	34009280	134	Gm03	23655887	23656849	LTR	Gypsy	Gmr4	962	0.998962
Gm03	7579246	Gm03	41588526	DUP	34009280	134	Gm03	23644059	23646208	LTR	Gypsy	Gmr9	2149	0.999535
Gm03	7579246	Gm03	41588526	DUP	34009280	134	Gm03	23660764	23665992	LTR	Gypsy	Gmr3	5228	0.999809
Gm03	7579246	Gm03	41588526	DUP	34009280	134	Gm03	23717219	23718195	LTR	Gypsy	Gmr4	976	0.998976
Gm03	7579246	Gm03	41588526	DUP	34009280	134	Gm03	23730885	23731727	LTR	Gypsy	Gmr3	842	0.998814
Gm03	7579246	Gm03	41588526	DUP	34009280	134	Gm03	23741411	23743091	LTR	Copia	Gmr5	1680	0.999405
Gm03	7579246	Gm03	41588526	DUP	34009280	134	Gm03	23759834	23764972	LTR	Copia	Gmr16	5138	0.999805
Gm03	7579246	Gm03	41588526	DUP	34009280	134	Gm03	23775991	23777509	LTR	Copia	Gmr37	1518	0.999342
Gm03	7579246	Gm03	41588526	DUP	34009280	134	Gm03	23809412	23810544	LTR	Gypsy	Gmr19/diaspora	1132	0.999117
Gm03	7579246	Gm03	41588526	DUP	34009280	134	Gm03	23814573	23815808	LTR	Gypsy	Gmr43	1235	0.999191
Gm03	7579246	Gm03	41588526	DUP	34009280	134	Gm03	23816535	23821555	LTR	Gypsy	Gmr43	5020	0.999801
Gm03	7579246	Gm03	41588526	DUP	34009280	134	Gm03	23825208	23826327	LTR	Gypsy	Gmr12	1119	0.999107
Gm03	7579246	Gm03	41588526	DUP	34009280	134	Gm03	23878074	23879786	LTR	Copia	Gmr37	1712	0.999416
Gm03	7579246	Gm03	41588526	DUP	34009280	134	Gm03	23873147	23887162	LTR	Copia	Gmr5	14015	0.999929
Gm03	7579246	Gm03	41588526	DUP	34009280	134	Gm03	23888806	23889774	LTR	Gypsy	Gmr4	968	0.998968
Gm03	7579246	Gm03	41588526	DUP	34009280	134	Gm03	23923861	23924141	TIR	Mutator	Ukn	280	0.996441
Gm03	7579246	Gm03	41588526	DUP	34009280	134	Gm03	23941310	23945217	LTR	Gypsy	Gmr21	3907	0.999744
Gm03	7579246	Gm03	41588526	DUP	34009280	134	Gm03	23938696	23939656	LTR	Gypsy	Gmr4	960	0.998959
Gm03	7579246	Gm03	41588526	DUP	34009280	134	Gm03	23964118	23965826	LTR	Copia	Gmr5	1708	0.999415
Gm03	7579246	Gm03	41588526	DUP	34009280	134	Gm03	23991501	23992407	LTR	Gypsy	Gmr3	906	0.998897
Gm03	7579246	Gm03	41588526	DUP	34009280	134	Gm03	23988324	23989286	LTR	Gypsy	Gmr4	962	0.998962
Gm03	7579246	Gm03	41588526	DUP	34009280	134	Gm03	24010118	24012756	LTR	Gypsy	Gmr21	2638	0.999621
Gm03	7579246	Gm03	41588526	DUP	34009280	134	Gm03	24042404	24043379	LTR	Gypsy	Gmr4	975	0.998975
Gm03	7579246	Gm03	41588526	DUP	34009280	134	Gm03	24092429	24093413	LTR	Copia	Gmr18	984	0.998985
Gm03	7579246	Gm03	41588526	DUP	34009280	134	Gm03	24088725	24090199	LTR	Gypsy	Gmr4	1474	0.999322
Gm03	7579246	Gm03	41588526	DUP	34009280	134	Gm03	24121170	24130479	LTR	Copia	Gmr2/SIRE	9309	0.999893
Gm03	7579246	Gm03	41588526	DUP	34009280	134	Gm03	24143006	24144128	LTR	Gypsy	Gmr1	1122	0.99911
Gm03	7579246	Gm03	41588526	DUP	34009280	134	Gm03	24211846	24212845	LTR	Copia	Gmr2/SIRE	999	0.999
Gm03	7579246	Gm03	41588526	DUP	34009280	134	Gm03	24201678	24202778	LTR	Copia	Gmr6	1100	0.999092
Gm03	7579246	Gm03	41588526	DUP	34009280	134	Gm03	24257506	24259120	LTR	Copia	Gmr37	1614	0.999381
Gm03	7579246	Gm03	41588526	DUP	34009280	134	Gm03	24260424	24261985	LTR	Gypsy	Gmr4	1561	0.99936
Gm03	7579246	Gm03	41588526	DUP	34009280	134	Gm03	24269235	24270099	LTR	Gypsy	Gmr3	864	0.998844
Gm03	7579246	Gm03	41588526	DUP	34009280	134	Gm03	24274588	24276437	LTR	Gypsy	Gmr9	1849	0.999459
Gm03	7579246	Gm03	41588526	DUP	34009280	134	Gm03	24302675	24303320	TIR	PIF-Harbinge	Ukn	645	0.998452
Gm03	7579246	Gm03	41588526	DUP	34009280	134	Gm03	24341207	24342317	LTR	Copia	Gmr6	1110	0.9991
Gm03	7579246	Gm03	41588526	DUP	34009280	134	Gm03	24343404	24344583	LTR	Gypsy	Gmr1	1179	0.999153
Gm03	7579246	Gm03	41588526	DUP	34009280	134	Gm03	24333182	24338687	LTR	Gypsy	Gmr4	5505	0.999818
Gm03	7579246	Gm03	41588526	DUP	34009280	134	Gm03	24352727	24353639	LTR	Gypsy	Gmr3	912	0.998905
Gm03	7579246	Gm03	41588526	DUP	34009280	134	Gm03	24398184	24403403	LTR	Gypsy	Gmr3	5219	0.999808
Gm03	7579246	Gm03	41588526	DUP	34009280	134	Gm03	24418506	24419652	LTR	Gypsy	Gmr1	1146	0.999128
Gm03	7579246	Gm03	41588526	DUP	34009280	134	Gm03	24437066	24437892	LTR	Gypsy	Gmr3	826	0.998791
Gm03	7579246	Gm03	41588526	DUP	34009280	134	Gm03	24454215	24455215	LTR	Copia	Gmr2/SIRE	1000	0.999001
Gm03	7579246	Gm03	41588526	DUP	34009280	134	Gm03	24446080	24447057	LTR	Gypsy	Gmr4	977	0.998978
Gm03	7579246	Gm03	41588526	DUP	34009280	134	Gm03	24478275	24479427	LTR	Gypsy	Gmr19/diaspora	1152	0.999133
Gm03	7579246	Gm03	41588526	DUP	34009280	134	Gm03	24500387	24501989	LTR	Copia	Gmr5	1602	0.999376
Gm03	7579246	Gm03	41588526	DUP	34009280	134	Gm03	24507261	24509128	LTR	Gypsy	Gmr9	1867	0.999465
Gm03	7579246	Gm03	41588526	DUP	34009280	134	Gm03	24597173	24598827	LTR	Copia	Gmr5	1654	0.999396
Gm03	7579246	Gm03	41588526	DUP	34009280	134	Gm03	24602248	24606856	LTR	Copia	Gmr5	4608	0.999783
Gm03	7579246	Gm03	41588526	DUP	34009280	134	Gm03	24593973	24595100	LTR	Gypsy	Gmr1	1127	0.999113
Gm03	7579246	Gm03	41588526	DUP	34009280	134	Gm03	24616801	24618048	LTR	Copia	Gmr2/SIRE	1247	0.999199
Gm03	7579246	Gm03	41588526	DUP	34009280	134	Gm03	24613312	24614983	LTR	Copia	Gmr5	1671	0.999402
Gm03	7579246	Gm03	41588526	DUP	34009280	134	Gm03	24641583	24643128	LTR	Copia	Gmr37	1545	0.999353
Gm03	7579246	Gm03	41588526	DUP	34009280	134	Gm03	24644688	24649673	LTR	Gypsy	Gmr3	4985	0.999799
Gm03	7579246	Gm03	41588526	DUP	34009280	134	Gm03	24699842	24702652	LTR	Gypsy	Gmr169	2810	0.999644
Gm03	7579246	Gm03	41588526	DUP	34009280	134	Gm03	24718560	24721565	LTR	Copia	Gmr37	3005	0.999667
Gm03	7579246	Gm03	41588526	DUP	34009280	134	Gm03	24723715	24724088	LTR	Copia	Gmr8	373	0.997326
Gm03	7579246	Gm03	41588526	DUP	34009280	134	Gm03	24742596	24743670	LTR	Gypsy	Gmr19/diaspora	1074	0.99907
Gm03	7579246	Gm03	41588526	DUP	34009280	134	Gm03	24796074	24801624	LTR	Copia	Gmr5	5550	0.99982
Gm03	7579246	Gm03	41588526	DUP	34009280	134	Gm03	24796394	24800301	LTR	Gypsy	Gmr21	3907	0.999744
Gm03	7579246	Gm03	41588526	DUP	34009280	134	Gm03	24847330	24848421	LTR	Copia	Gmr6	1091	0.999084
Gm03	7579246	Gm03	41588526	DUP	34009280	134	Gm03	24861897	24862988	LTR	Copia	Gmr18	1091	0.999084
Gm03	7579246	Gm03	41588526	DUP	34009280	134	Gm03	24879893	24880863	LTR	Gypsy	Gmr4	970	0.99897
Gm03	7579246	Gm03	41588526	DUP	34009280	134	Gm03	24890236	24891102	LTR	Gypsy	Gmr3	866	0.998847
Gm03	7579246	Gm03	41588526	DUP	34009280	134	Gm03	24906737	24907642	LTR	Gypsy	Gmr3	905	0.998896
Gm03	7579246	Gm03	41588526	DUP	34009280	134	Gm03	24930415	24932030	LTR	Gypsy	Gmr9	1615	0.999381
Gm03	7579246	Gm03	41588526	DUP	34009280	134	Gm03	24961183	24962882	LTR	Copia	Gmr5	1699	0.999412
Gm03	7579246	Gm03	41588526	DUP	34009280	134	Gm03	25060324	25062915	LTR	Copia	Gmr24	2591	0.999614
Gm03	7579246	Gm03	41588526	DUP	34009280	134	Gm03	25052438	25053604	LTR	Gypsy	Gmr3	1166	0.999143
Gm03	7579246	Gm03	41588526	DUP	34009280	134	Gm03	25078484	25078758	TIR	Tc1-Mariner	Ukn	274	0.996364
Gm03	7579246	Gm03	41588526	DUP	34009280	134	Gm03	25086834	25098949	TIR	Mutator	Ukn	12115	0.999917
Gm03	7579246	Gm03	41588526	DUP	34009280	134	Gm03	25094635	25095573	LTR	Gypsy	Gmr3	938	0.998935
Gm03	7579246	Gm03	41588526	DUP	34009280	134	Gm03	25110806	25113754	LTR	Copia	Gmr375	2948	0.999661
Gm03	7579246	Gm03	41588526	DUP	34009280	134	Gm03	25111650	25113216	LTR	Copia	Gmr5	1566	0.999362
Gm03	7579246	Gm03	41588526	DUP	34009280	134	Gm03	25120862	25122463	LTR	Copia	Gmr37	1601	0.999376
Gm03	7579246	Gm03	41588526	DUP	34009280	134	Gm03	25172126	25173259	LTR	Gypsy	Gmr1	1133	0.999118
Gm03	7579246	Gm03	41588526	DUP	34009280	134	Gm03	25198869	25199991	LTR	Copia	Gmr190	1122	0.99911
Gm03	7579246	Gm03	41588526	DUP	34009280	134	Gm03	25206454	25208720	LTR	Gypsy	Gmr9	2266	0.999559
Gm03	7579246	Gm03	41588526	DUP	34009280	134	Gm03	25251344	25254372	LTR	Copia	Gmr24	3028	0.99967
Gm03	7579246	Gm03	41588526	DUP	34009280	134	Gm03	25265516	25266749	LTR	Gypsy	Gmr4	1233	0.99919
Gm03	7579246	Gm03	41588526	DUP	34009280	134	Gm03	25290312	25295085	LTR	Copia	Gmr90	4773	0.999791
Gm03	7579246	Gm03	41588526	DUP	34009280	134	Gm03	25325053	25325960	LTR	Gypsy	Gmr3	907	0.998899
Gm03	7579246	Gm03	41588526	DUP	34009280	134	Gm03	25356890	25358578	LTR	Copia	Gmr5	1688	0.999408
Gm03	7579246	Gm03	41588526	DUP	34009280	134	Gm03	25356491	25359594	LTR	Gypsy	Gmr25	3103	0.999678
Gm03	7579246	Gm03	41588526	DUP	34009280	134	Gm03	25385693	25386093	TIR	PIF-Harbinge	Ukn	400	0.997506
Gm03	7579246	Gm03	41588526	DUP	34009280	134	Gm03	25380352	25381276	LTR	Gypsy	Gmr3	924	0.998919
Gm03	7579246	Gm03	41588526	DUP	34009280	134	Gm03	25424459	25426105	LTR	Gypsy	Gmr9	1646	0.999393
Gm03	7579246	Gm03	41588526	DUP	34009280	134	Gm03	25461632	25462788	LTR	Gypsy	Gmr1	1156	0.999136
Gm03	7579246	Gm03	41588526	DUP	34009280	134	Gm03	25481770	25482675	LTR	Gypsy	Gmr3	905	0.998896
Gm03	7579246	Gm03	41588526	DUP	34009280	134	Gm03	25511718	25513364	LTR	Copia	Gmr5	1646	0.999393
Gm03	7579246	Gm03	41588526	DUP	34009280	134	Gm03	25565490	25566857	LTR	Gypsy	Gmr25	1367	0.999269
Gm03	7579246	Gm03	41588526	DUP	34009280	134	Gm03	25598431	25599564	LTR	Gypsy	Gmr19/diaspora	1133	0.999118
Gm03	7579246	Gm03	41588526	DUP	34009280	134	Gm03	25619467	25621086	LTR	Copia	Gmr5	1619	0.999383
Gm03	7579246	Gm03	41588526	DUP	34009280	134	Gm03	25685412	25686319	LTR	Gypsy	Gmr3	907	0.998899
Gm03	7579246	Gm03	41588526	DUP	34009280	134	Gm03	25708766	25718021	LTR	Copia	Gmr2/SIRE	9255	0.999892
Gm03	7579246	Gm03	41588526	DUP	34009280	134	Gm03	25724681	25726214	LTR	Copia	Gmr37	1533	0.999348
Gm03	7579246	Gm03	41588526	DUP	34009280	134	Gm03	25729505	25731138	LTR	Copia	Gmr5	1633	0.999388
Gm03	7579246	Gm03	41588526	DUP	34009280	134	Gm03	25813598	25814759	LTR	Copia	Gmr494	1161	0.999139
Gm03	7579246	Gm03	41588526	DUP	34009280	134	Gm03	25805335	25809233	LTR	Gypsy	Gmr4	3898	0.999744
Gm03	7579246	Gm03	41588526	DUP	34009280	134	Gm03	25831168	25832771	LTR	Gypsy	Gmr9	1603	0.999377
Gm03	7579246	Gm03	41588526	DUP	34009280	134	Gm03	25865961	25866866	LTR	Copia	Gmr85	905	0.998896
Gm03	7579246	Gm03	41588526	DUP	34009280	134	Gm03	25900556	25901663	LTR	Gypsy	Gmr19/diaspora	1107	0.999097
Gm03	7579246	Gm03	41588526	DUP	34009280	134	Gm03	25904611	25906191	LTR	Copia	Gmr5	1580	0.999367
Gm03	7579246	Gm03	41588526	DUP	34009280	134	Gm03	25948504	25948776	TIR	PIF-Harbinge	Ukn	272	0.996337
Gm03	7579246	Gm03	41588526	DUP	34009280	134	Gm03	26014528	26015629	LTR	Gypsy	Gmr19/diaspora	1101	0.999093
Gm03	7579246	Gm03	41588526	DUP	34009280	134	Gm03	26017965	26019660	LTR	Copia	Gmr37	1695	0.99941
Gm03	7579246	Gm03	41588526	DUP	34009280	134	Gm03	26024659	26030167	LTR	Gypsy	Gmr4	5508	0.999818
Gm03	7579246	Gm03	41588526	DUP	34009280	134	Gm03	26073098	26074713	LTR	Copia	Gmr37	1615	0.999381
Gm03	7579246	Gm03	41588526	DUP	34009280	134	Gm03	26076351	26077949	LTR	Gypsy	Gmr34	1598	0.999375
Gm03	7579246	Gm03	41588526	DUP	34009280	134	Gm03	26084084	26084991	LTR	Gypsy	Gmr3	907	0.998899
Gm03	7579246	Gm03	41588526	DUP	34009280	134	Gm03	26087345	26088805	LTR	Gypsy	Gmr4	1460	0.999316
Gm03	7579246	Gm03	41588526	DUP	34009280	134	Gm03	26135150	26136459	LTR	Copia	Gmr6	1309	0.999237
Gm03	7579246	Gm03	41588526	DUP	34009280	134	Gm03	26136706	26137790	LTR	Copia	Gmr6	1084	0.999078
Gm03	7579246	Gm03	41588526	DUP	34009280	134	Gm03	26135059	26145138	LTR	Gypsy	Gmr79	10079	0.999901
Gm03	7579246	Gm03	41588526	DUP	34009280	134	Gm03	26155904	26159737	LTR	Gypsy	Gmr21	3833	0.999739
Gm03	7579246	Gm03	41588526	DUP	34009280	134	Gm03	26184274	26185945	LTR	Copia	Gmr37	1671	0.999402
Gm03	7579246	Gm03	41588526	DUP	34009280	134	Gm03	26182785	26183752	LTR	Gypsy	Gmr19/diaspora	967	0.998967
Gm03	7579246	Gm03	41588526	DUP	34009280	134	Gm03	26215456	26216608	LTR	Copia	Gmr2/SIRE	1152	0.999133
Gm03	7579246	Gm03	41588526	DUP	34009280	134	Gm03	26225768	26226912	LTR	Gypsy	Gmr1	1144	0.999127
Gm03	7579246	Gm03	41588526	DUP	34009280	134	Gm03	26231228	26232570	LTR	Gypsy	Gmr25	1342	0.999255
Gm03	7579246	Gm03	41588526	DUP	34009280	134	Gm03	26252457	26254340	LTR	Gypsy	Gmr9	1883	0.999469
Gm03	7579246	Gm03	41588526	DUP	34009280	134	Gm03	26316688	26323168	LTR	Copia	Gmr5	6480	0.999846
Gm03	7579246	Gm03	41588526	DUP	34009280	134	Gm03	26332780	26338271	LTR	Gypsy	Gmr4	5491	0.999818
Gm03	7579246	Gm03	41588526	DUP	34009280	134	Gm03	26352432	26353392	LTR	Gypsy	Gmr4	960	0.998959
Gm03	7579246	Gm03	41588526	DUP	34009280	134	Gm03	26368449	26377372	LTR	Copia	Gmr2/SIRE	8923	0.999888
Gm03	7579246	Gm03	41588526	DUP	34009280	134	Gm03	26367724	26377753	LTR	Copia	Gmr6	10029	0.9999
Gm03	7579246	Gm03	41588526	DUP	34009280	134	Gm03	26401609	26403025	LTR	Gypsy	Gmr25	1416	0.999294
Gm03	7579246	Gm03	41588526	DUP	34009280	134	Gm03	26428125	26432765	LTR	Gypsy	Gmr4	4640	0.999785
Gm03	7579246	Gm03	41588526	DUP	34009280	134	Gm03	26446451	26452499	LTR	Copia	Gmr18	6048	0.999835
Gm03	7579246	Gm03	41588526	DUP	34009280	134	Gm03	26498112	26499819	LTR	Copia	Gmr5	1707	0.999415
Gm03	7579246	Gm03	41588526	DUP	34009280	134	Gm03	26550420	26551713	LTR	Gypsy	Gmr43	1293	0.999227
Gm03	7579246	Gm03	41588526	DUP	34009280	134	Gm03	26572347	26573914	LTR	Copia	Gmr5	1567	0.999362
Gm03	7579246	Gm03	41588526	DUP	34009280	134	Gm03	26564867	26571171	LTR	Gypsy	Gmr1	6304	0.999841
Gm03	7579246	Gm03	41588526	DUP	34009280	134	Gm03	26613262	26616210	LTR	Copia	Gmr24	2948	0.999661
Gm03	7579246	Gm03	41588526	DUP	34009280	134	Gm03	26711912	26721575	LTR	Copia	Gmr2/SIRE	9663	0.999897
Gm03	7579246	Gm03	41588526	DUP	34009280	134	Gm03	26722525	26731676	LTR	Copia	Gmr6	9151	0.999891
Gm03	7579246	Gm03	41588526	DUP	34009280	134	Gm03	26742530	26744550	LTR	Copia	Gmr18	2020	0.999505
Gm03	7579246	Gm03	41588526	DUP	34009280	134	Gm03	26776987	26777263	TIR	Tc1-Mariner	Ukn	276	0.99639
Gm03	7579246	Gm03	41588526	DUP	34009280	134	Gm03	26865610	26866684	LTR	Gypsy	Gmr19/diaspora	1074	0.99907
Gm03	7579246	Gm03	41588526	DUP	34009280	134	Gm03	26877634	26878777	LTR	Gypsy	Gmr1	1143	0.999126
Gm03	7579246	Gm03	41588526	DUP	34009280	134	Gm03	26880029	26882151	LTR	Gypsy	Gmr9	2122	0.999529
Gm03	7579246	Gm03	41588526	DUP	34009280	134	Gm03	26919142	26928991	LTR	Copia	Gmr2/SIRE	9849	0.999898
Gm03	7579246	Gm03	41588526	DUP	34009280	134	Gm03	27019295	27020195	LTR	Gypsy	Gmr4	900	0.99889
Gm03	7579246	Gm03	41588526	DUP	34009280	134	Gm03	27083693	27085282	LTR	Gypsy	Gmr9	1589	0.999371
Gm03	7579246	Gm03	41588526	DUP	34009280	134	Gm03	27108655	27110222	LTR	Copia	Gmr37	1567	0.999362
Gm03	7579246	Gm03	41588526	DUP	34009280	134	Gm03	27113760	27114890	LTR	Gypsy	Gmr19/diaspora	1130	0.999116
Gm03	7579246	Gm03	41588526	DUP	34009280	134	Gm03	27105324	27106447	LTR	Gypsy	Gmr1	1123	0.99911
Gm03	7579246	Gm03	41588526	DUP	34009280	134	Gm03	27125608	27131142	LTR	Gypsy	Gmr4	5534	0.999819
Gm03	7579246	Gm03	41588526	DUP	34009280	134	Gm03	27119309	27120683	LTR	Gypsy	Gmr79	1374	0.999273
Gm03	7579246	Gm03	41588526	DUP	34009280	134	Gm03	27142827	27144835	LTR	Gypsy	Gmr9	2008	0.999502
Gm03	7579246	Gm03	41588526	DUP	34009280	134	Gm03	27156252	27157417	LTR	Copia	Gmr2/SIRE	1165	0.999142
Gm03	7579246	Gm03	41588526	DUP	34009280	134	Gm03	27152493	27155584	LTR	Gypsy	Gmr169	3091	0.999677
Gm03	7579246	Gm03	41588526	DUP	34009280	134	Gm03	27165935	27171468	LTR	Gypsy	Gmr4	5533	0.999819
Gm03	7579246	Gm03	41588526	DUP	34009280	134	Gm03	27186012	27188972	LTR	Copia	Gmr24	2960	0.999662
Gm03	7579246	Gm03	41588526	DUP	34009280	134	Gm03	27181811	27193102	LTR	Gypsy	Gmr478	11291	0.999911
Gm03	7579246	Gm03	41588526	DUP	34009280	134	Gm03	27202731	27203732	LTR	Copia	Gmr2/SIRE	1001	0.999002
Gm03	7579246	Gm03	41588526	DUP	34009280	134	Gm03	27200238	27208394	LTR	Copia	Gmr5	8156	0.999877
Gm03	7579246	Gm03	41588526	DUP	34009280	134	Gm03	27201425	27207934	LTR	Gypsy	Gmr4	6509	0.999846
Gm03	7579246	Gm03	41588526	DUP	34009280	134	Gm03	27243244	27243648	TIR	Mutator	Ukn	404	0.997531
Gm03	7579246	Gm03	41588526	DUP	34009280	134	Gm03	27236463	27236888	LTR	Copia	Gmr41	425	0.997653
Gm03	7579246	Gm03	41588526	DUP	34009280	134	Gm03	27239431	27240391	LTR	Gypsy	Gmr4	960	0.998959
Gm03	7579246	Gm03	41588526	DUP	34009280	134	Gm03	27274636	27274718	TIR	Tc1-Mariner	Ukn	82	0.987952
Gm03	7579246	Gm03	41588526	DUP	34009280	134	Gm03	27266868	27268482	LTR	Copia	Gmr5	1614	0.999381
Gm03	7579246	Gm03	41588526	DUP	34009280	134	Gm03	27332205	27333861	LTR	Copia	Gmr5	1656	0.999396
Gm03	7579246	Gm03	41588526	DUP	34009280	134	Gm03	27359263	27360894	LTR	Copia	Gmr5	1631	0.999387
Gm03	7579246	Gm03	41588526	DUP	34009280	134	Gm03	27356860	27359257	LTR	Gypsy	Gmr4	2397	0.999583
Gm03	7579246	Gm03	41588526	DUP	34009280	134	Gm03	27380063	27381631	LTR	Copia	Gmr5	1568	0.999363
Gm03	7579246	Gm03	41588526	DUP	34009280	134	Gm03	27385266	27386643	LTR	Gypsy	Gmr75	1377	0.999274
Gm03	7579246	Gm03	41588526	DUP	34009280	134	Gm03	27402010	27403695	LTR	Copia	Gmr5	1685	0.999407
Gm03	7579246	Gm03	41588526	DUP	34009280	134	Gm03	27398004	27399909	LTR	Gypsy	Gmr9	1905	0.999475
Gm03	7579246	Gm03	41588526	DUP	34009280	134	Gm03	27465150	27466806	LTR	Copia	Gmr37	1656	0.999396
Gm03	7579246	Gm03	41588526	DUP	34009280	134	Gm03	27504309	27504702	TIR	PIF-Harbinge	Ukn	393	0.997462
Gm03	7579246	Gm03	41588526	DUP	34009280	134	Gm03	27528235	27529804	LTR	Copia	Gmr5	1569	0.999363
Gm03	7579246	Gm03	41588526	DUP	34009280	134	Gm03	27568601	27569322	TIR	PIF-Harbinge	Ukn	721	0.998615
Gm03	7579246	Gm03	41588526	DUP	34009280	134	Gm03	27581757	27582992	LTR	Gypsy	Gmr364	1235	0.999191
Gm03	7579246	Gm03	41588526	DUP	34009280	134	Gm03	27601720	27602681	LTR	Gypsy	Gmr4	961	0.99896
Gm03	7579246	Gm03	41588526	DUP	34009280	134	Gm03	27625390	27626994	LTR	Gypsy	Gmr9	1604	0.999377
Gm03	7579246	Gm03	41588526	DUP	34009280	134	Gm03	27647000	27647988	LTR	Gypsy	Gmr4	988	0.998989
Gm03	7579246	Gm03	41588526	DUP	34009280	134	Gm03	27663628	27664854	LTR	Gypsy	Gmr338	1226	0.999185
Gm03	7579246	Gm03	41588526	DUP	34009280	134	Gm03	27709133	27718761	LTR	Copia	Gmr2/SIRE	9628	0.999896
Gm03	7579246	Gm03	41588526	DUP	34009280	134	Gm03	27765997	27767591	LTR	Copia	Gmr5	1594	0.999373
Gm03	7579246	Gm03	41588526	DUP	34009280	134	Gm03	27768501	27770310	LTR	Copia	Gmr5	1809	0.999448
Gm03	7579246	Gm03	41588526	DUP	34009280	134	Gm03	27804070	27814437	LTR	Gypsy	Gmr1	10367	0.999904
Gm03	7579246	Gm03	41588526	DUP	34009280	134	Gm03	27877691	27879352	LTR	Copia	Gmr5	1661	0.999398
Gm03	7579246	Gm03	41588526	DUP	34009280	134	Gm03	27916007	27917623	LTR	Copia	Gmr37	1616	0.999382
Gm03	7579246	Gm03	41588526	DUP	34009280	134	Gm03	27935954	27937568	LTR	Gypsy	Gmr9	1614	0.999381
Gm03	7579246	Gm03	41588526	DUP	34009280	134	Gm03	27963248	27965498	LTR	Copia	Gmr24	2250	0.999556
Gm03	7579246	Gm03	41588526	DUP	34009280	134	Gm03	27959491	27960904	LTR	Copia	Gmr37	1413	0.999293
Gm03	7579246	Gm03	41588526	DUP	34009280	134	Gm03	27985767	27988649	LTR	Copia	Gmr24	2882	0.999653
Gm03	7579246	Gm03	41588526	DUP	34009280	134	Gm03	28006646	28008661	LTR	Copia	Gmr24	2015	0.999504
Gm03	7579246	Gm03	41588526	DUP	34009280	134	Gm03	28023849	28030693	LTR	Copia	Gmr5	6844	0.999854
Gm03	7579246	Gm03	41588526	DUP	34009280	134	Gm03	28040671	28041651	LTR	Copia	Gmr18	980	0.998981
Gm03	7579246	Gm03	41588526	DUP	34009280	134	Gm03	28087002	28088646	LTR	Copia	Gmr5	1644	0.999392
Gm03	7579246	Gm03	41588526	DUP	34009280	134	Gm03	28085121	28095469	LTR	Gypsy	Gmr25	10348	0.999903
Gm03	7579246	Gm03	41588526	DUP	34009280	134	Gm03	28135262	28135521	TIR	Tc1-Mariner	Ukn	259	0.996154
Gm03	7579246	Gm03	41588526	DUP	34009280	134	Gm03	28163430	28163836	TIR	PIF-Harbinge	Ukn	406	0.997543
Gm03	7579246	Gm03	41588526	DUP	34009280	134	Gm03	28155196	28159664	LTR	Gypsy	Gmr4	4468	0.999776
Gm03	7579246	Gm03	41588526	DUP	34009280	134	Gm03	28207797	28208967	LTR	Gypsy	Gmr1	1170	0.999146
Gm03	7579246	Gm03	41588526	DUP	34009280	134	Gm03	28215157	28218802	LTR	Gypsy	Gmr21	3645	0.999726
Gm03	7579246	Gm03	41588526	DUP	34009280	134	Gm03	28239782	28241220	LTR	Copia	Gmr37	1438	0.999305
Gm03	7579246	Gm03	41588526	DUP	34009280	134	Gm03	28233898	28239406	LTR	Gypsy	Gmr4	5508	0.999818
Gm03	7579246	Gm03	41588526	DUP	34009280	134	Gm03	28246276	28252738	LTR	Gypsy	Gmr4	6462	0.999845
Gm03	7579246	Gm03	41588526	DUP	34009280	134	Gm03	28263506	28267399	LTR	Gypsy	Gmr21	3893	0.999743
Gm03	7579246	Gm03	41588526	DUP	34009280	134	Gm03	28267872	28275724	LTR	Gypsy	Gmr4	7852	0.999873
Gm03	7579246	Gm03	41588526	DUP	34009280	134	Gm03	28348695	28349650	LTR	Gypsy	Gmr4	955	0.998954
Gm03	7579246	Gm03	41588526	DUP	34009280	134	Gm03	28347571	28358681	LTR	Gypsy	Gmr79	11110	0.99991
Gm03	7579246	Gm03	41588526	DUP	34009280	134	Gm03	28371802	28373231	LTR	Gypsy	Gmr25	1429	0.999301
Gm03	7579246	Gm03	41588526	DUP	34009280	134	Gm03	28362313	28363288	LTR	Gypsy	Gmr4	975	0.998975
Gm03	7579246	Gm03	41588526	DUP	34009280	134	Gm03	28400480	28401559	LTR	Copia	Gmr456	1079	0.999074
Gm03	7579246	Gm03	41588526	DUP	34009280	134	Gm03	28397259	28398865	LTR	Copia	Gmr5	1606	0.999378
Gm03	7579246	Gm03	41588526	DUP	34009280	134	Gm03	28395626	28396575	LTR	Gypsy	Gmr4	949	0.998947
Gm03	7579246	Gm03	41588526	DUP	34009280	134	Gm03	28404467	28405446	LTR	Gypsy	Gmr4	979	0.99898
Gm03	7579246	Gm03	41588526	DUP	34009280	134	Gm03	28442752	28446631	LTR	Copia	Gmr540	3879	0.999742
Gm03	7579246	Gm03	41588526	DUP	34009280	134	Gm03	28461396	28461658	TIR	Tc1-Mariner	Ukn	262	0.996198
Gm03	7579246	Gm03	41588526	DUP	34009280	134	Gm03	28475933	28477474	LTR	Copia	Gmr37	1541	0.999351
Gm03	7579246	Gm03	41588526	DUP	34009280	134	Gm03	28487576	28489234	LTR	Copia	Gmr5	1658	0.999397
Gm03	7579246	Gm03	41588526	DUP	34009280	134	Gm03	28521054	28521313	TIR	Tc1-Mariner	Ukn	259	0.996154
Gm03	7579246	Gm03	41588526	DUP	34009280	134	Gm03	28508867	28514468	LTR	Gypsy	Gmr317	5601	0.999821
[truncated: 27,064 more rows]
