# Supplementary material for: Genome-Wide Comparison of Structural Variations and Transposon Alterations in Soybean Cultivars Induced by Spaceflight
Source: Int J Mol Sci. 2022 Nov 8;23(22):13721. doi: 10.3390/ijms232213721 (PMC9696660; doi:10.3390/ijms232213721)
Supplement: Supplementary file 1 [file ijms-23-13721-s001.zip › Table S4.xlsx]

## Sheet: all
Gene	Chr	Start	end	Type	TEstart	TEend	Order	Super_Family	overlab	Symbol	Description	KEGG_A_class	KEGG_B_class	Pathway	K_ID	GO Component	GO Function	GO Process
Glyma0042s00200	scaffold_42	1638	3495	CNV	3455	5565	LTR	Gypsy	40	UKL2	Uridine kinase-like protein 2, chloroplastic [Glycine soja]	Metabolism;Metabolism	Global and overview maps;Nucleotide metabolism	ko01100//Metabolic pathways;ko00240//Pyrimidine metabolism	K00876;K00876	GO:0009536//plastid	GO:0016763//transferase activity, transferring pentosyl groups;GO:0019206//nucleoside kinase activity	GO:0005982//starch metabolic process;GO:0006006//glucose metabolic process;GO:0006222//UMP biosynthetic process;GO:0006996//organelle organization;GO:0019856//pyrimidine nucleobase biosynthetic process;GO:0030001//metal ion transport;GO:0030244//cellulose biosynthetic process;GO:0031326//regulation of cellular biosynthetic process;GO:0051603//proteolysis involved in cellular protein catabolic pro…
Glyma0101s00250	scaffold_101	42237	43859	CNV	43577	45234	LTR	Copia	282	APUM24	pumilio homolog 24 [Glycine max]	-	-	-	-	-	-	-
Glyma01g00280	Gm01	61965	63428	CNV	62682	65118	LTR	Gypsy	746	HCF136	Photosystem II stability/assembly factor HCF136, chloroplastic [Dichanthelium oligosanthes]	-	-	-	-	GO:0009521//photosystem;GO:0009526//plastid envelope;GO:0009532//plastid stroma;GO:0009534//chloroplast thylakoid;GO:0031978//plastid thylakoid lumen	-	GO:0006355//regulation of transcription, DNA-templated;GO:0006739//NADP metabolic process;GO:0006779//porphyrin-containing compound biosynthetic process;GO:0009639//response to red or far red light;GO:0009658//chloroplast organization;GO:0009668//plastid membrane organization;GO:0009725//response to hormone;GO:0010038//response to metal ion;GO:0016072//rRNA metabolic process;GO:0016109//tetraterp…
Glyma01g00310	Gm01	104684	106216	CNV	103518	115895	Helitron	Helitron	1532	pif1	ATP-dependent DNA helicase pfh1-like [Glycine max]	-	-	-	-	-	-	-
Glyma01g01180	Gm01	826833	831684	CNV	824627	826885	LTR	Copia	52	MODA	NADP-dependent malic enzyme [Glycine max]	Metabolism;Metabolism;Metabolism;Metabolism	Global and overview maps;Global and overview maps;Carbohydrate metabolism;Energy metabolism	ko01100//Metabolic pathways;ko01200//Carbon metabolism;ko00620//Pyruvate metabolism;ko00710//Carbon fixation in photosynthetic organisms	K00029;K00029;K00029;K00029	GO:0009536//plastid	GO:0000166//nucleotide binding;GO:0004470//malic enzyme activity;GO:0016831//carboxy-lyase activity;GO:0034062//RNA polymerase activity;GO:0046914//transition metal ion binding;GO:0046983//protein dimerization activity	GO:0006006//glucose metabolic process;GO:0006631//fatty acid metabolic process;GO:0006996//organelle organization;GO:0043648//dicarboxylic acid metabolic process;GO:0051260//protein homooligomerization;GO:0051603//proteolysis involved in cellular protein catabolic process
Glyma01g02780	Gm01	2163681	8502815	INV	2276811	2277069	TIR	Tc1-Mariner	258	PUB50	Rossmann-like alpha/beta/alpha sandwich fold [Vigna unguiculata]	-	-	-	-	GO:0044424//intracellular part	GO:0016301//kinase activity;GO:0032550//purine ribonucleoside binding	GO:0006796//phosphate-containing compound metabolic process;GO:0032446//protein modification by small protein conjugation
Glyma01g02890	Gm01	2163681	8502815	INV	2377341	2378516	LTR	Gypsy	1175	KIN14A	kinesin-like protein KIN-14B isoform X1 [Glycine max]	-	-	-	-	GO:0005875//microtubule associated complex;GO:0009526//plastid envelope;GO:0016020//membrane	GO:0003774//motor activity;GO:0015631//tubulin binding;GO:0032550//purine ribonucleoside binding	GO:0007017//microtubule-based process;GO:0009902//chloroplast relocation;GO:0022607//cellular component assembly;GO:0044403//symbiosis, encompassing mutualism through parasitism;GO:1902410//mitotic cytokinetic process
Glyma01g03080	Gm01	2163681	8502815	INV	2594285	2596685	LTR	Gypsy	2400	--	Ty3/gypsy retrotransposon protein [Trifolium pratense]	-	-	-	-	-	-	-
Glyma01g03710	Gm01	2163681	8502815	INV	3169819	3170069	TIR	PIF-Harbinge	250	AMSH2	AMSH-like ubiquitin thioesterase 2 [Glycine max]	Cellular Processes	Transport and catabolism	ko04144//Endocytosis	K11866	GO:0016020//membrane;GO:0043231//intracellular membrane-bounded organelle	GO:0043169//cation binding;GO:0070011//peptidase activity, acting on L-amino acid peptides	GO:0006886//intracellular protein transport;GO:0016579//protein deubiquitination;GO:0019941//modification-dependent protein catabolic process
Glyma01g03850	Gm01	3313043	3318910	CNV	3313955	3314042	TIR	Tc1-Mariner	87	POT6	potassium transporter 6 [Glycine max]	-	-	-	-	GO:0031224//intrinsic component of membrane	GO:0046873//metal ion transmembrane transporter activity	GO:0030001//metal ion transport;GO:0034220//ion transmembrane transport
Glyma01g03990	Gm01	3470410	3483439	DEL	3470416	3483439	LTR	Gypsy	13023	-	-	-	-	-	-	-	-	-
Glyma01g04240	Gm01	2163681	8502815	INV	3735888	3740886	LTR	Gypsy	4998	RGA1	disease resistance protein RGA2 [Glycine max]	-	-	-	-	-	-	-
Glyma01g04820	Gm01	2163681	8502815	INV	4409277	4409561	TIR	Tc1-Mariner	284	--	DIL domain myosin family protein [Spatholobus suberectus]	-	-	-	-	GO:0043231//intracellular membrane-bounded organelle;GO:0044444//cytoplasmic part	-	GO:0006006//glucose metabolic process
Glyma01g04920	Gm01	2163681	8502815	INV	4594887	4595140	TIR	PIF-Harbinge	253	TLP1	proteolipid protein 2 [Glycine max]	-	-	-	-	-	GO:0004673//protein histidine kinase activity;GO:0038023//signaling receptor activity	GO:0006468//protein phosphorylation;GO:0035556//intracellular signal transduction;GO:0043269//regulation of ion transport
Glyma01g05010	Gm01	2163681	8502815	INV	4665935	4669837	TIR	PIF-Harbinge	3902	--	la protein 1-like isoform X1 [Glycine soja]	-	-	-	-	-	-	-
Glyma01g05440	Gm01	2163681	8502815	INV	5266736	5266985	TIR	Tc1-Mariner	249	PNC1	Peroxisomal adenine nucleotide carrier 1 isoform A [Glycine soja]	-	-	-	-	GO:0019866//organelle inner membrane;GO:0031224//intrinsic component of membrane;GO:0044439//peroxisomal part	GO:0000295//adenine nucleotide transmembrane transporter activity;GO:0015291//secondary active transmembrane transporter activity	GO:0001101//response to acid chemical;GO:0006511//ubiquitin-dependent protein catabolic process;GO:0006605//protein targeting;GO:0006862//nucleotide transport;GO:0006972//hyperosmotic response;GO:0006996//organelle organization;GO:0009062//fatty acid catabolic process;GO:0009404//toxin metabolic process;GO:0009408//response to heat;GO:0009694//jasmonic acid metabolic process;GO:0009755//hormone-m…
Glyma01g05540	Gm01	2163681	8502815	INV	5343247	5347114	LTR	Copia	3867	ORC6	origin of replication complex subunit 6 isoform X2 [Glycine max]	-	-	-	-	GO:0000808//origin recognition complex;GO:0043231//intracellular membrane-bounded organelle	GO:0003676//nucleic acid binding	GO:0006260//DNA replication
Glyma01g06240	Gm01	6282137	6282844	CNV	6279244	6293673	Helitron	Helitron	707	--	ATP-dependent DNA helicase pfh1-like [Glycine max]	-	-	-	-	-	-	-
Glyma01g06520	Gm01	2163681	8502815	INV	6759824	6772625	LTR	Copia	12801	--	30S ribosomal protein S1-like A isoform C [Glycine soja]	Genetic Information Processing	Translation	ko03010//Ribosome	K02945	-	-	-
Glyma01g06550	Gm01	2163681	8502815	INV	6798764	6799051	LTR	Gypsy	287	WRKY4	probable WRKY transcription factor 4 [Glycine max]	-	-	-	-	GO:0043231//intracellular membrane-bounded organelle	GO:0000975//regulatory region DNA binding	GO:0001101//response to acid chemical;GO:0002832//negative regulation of response to biotic stimulus;GO:0009725//response to hormone;GO:0010468//regulation of gene expression
Glyma01g06590	Gm01	2163681	8502815	INV	6937854	6939513	LTR	Copia	1659	RGA1	Disease resistance protein RGA2, partial [Mucuna pruriens]	-	-	-	-	-	-	-
Glyma01g06900	Gm01	2163681	8502815	INV	7411881	7412629	TIR	PIF-Harbinge	748	At5g10920	argininosuccinate lyase, partial [Glycine max]	Metabolism;Metabolism;Metabolism;Metabolism;Metabolism	Global and overview maps;Global and overview maps;Global and overview maps;Amino acid metabolism;Amino acid metabolism	ko01100//Metabolic pathways;ko01110//Biosynthesis of secondary metabolites;ko01230//Biosynthesis of amino acids;ko00250//Alanine, aspartate and glutamate metabolism;ko00220//Arginine biosynthesis	K01755;K01755;K01755;K01755;K01755	GO:0009532//plastid stroma	GO:0003824//catalytic activity	GO:0008652//cellular amino acid biosynthetic process
Glyma01g06930	Gm01	2163681	8502815	INV	7423133	7427376	LTR	Gypsy	4243	ACR10	ACT domain-containing protein ACR10 [Glycine max]	-	-	-	-	-	GO:0031406//carboxylic acid binding	GO:0000302//response to reactive oxygen species;GO:0008152//metabolic process;GO:0009642//response to light intensity
Glyma01g09570	Gm01	11809958	11820736	CNV	11805424	11825331	LTR	Gypsy	10778	Tf2-12	gag/pol polyprotein [Trifolium pratense]	-	-	-	-	-	GO:0016891//endoribonuclease activity, producing 5'-phosphomonoesters;GO:0034061//DNA polymerase activity	GO:0006260//DNA replication;GO:0090501//RNA phosphodiester bond hydrolysis
Glyma01g30360	Gm01	40493933	53849708	INV	41034954	41036637	LTR	Copia	1683	At5g13980	probable alpha-mannosidase At5g13980 [Glycine max]	Metabolism	Glycan biosynthesis and metabolism	ko00511//Other glycan degradation	K01191	GO:0005576//extracellular region;GO:0005618//cell wall;GO:0043231//intracellular membrane-bounded organelle	GO:0016798//hydrolase activity, acting on glycosyl bonds	GO:0016043//cellular component organization;GO:0044238//primary metabolic process;GO:0044763//single-organism cellular process;GO:0071704//organic substance metabolic process
Glyma01g30500	Gm01	40493933	53849708	INV	41187701	41196789	TIR	CACTA	9088	EXO70A1	Exocyst complex component EXO70A1, partial [Mucuna pruriens]	-	-	-	-	GO:0005911//cell-cell junction;GO:0009536//plastid;GO:0016020//membrane;GO:0030312//external encapsulating structure;GO:0031988//membrane-bounded vesicle;GO:0035838//growing cell tip;GO:0043232//intracellular non-membrane-bounded organelle;GO:0043234//protein complex	GO:0005488//binding	GO:0006090//pyruvate metabolic process;GO:0006605//protein targeting;GO:0006970//response to osmotic stress;GO:0006996//organelle organization;GO:0009826//unidimensional cell growth;GO:0009914//hormone transport;GO:0010038//response to metal ion;GO:0010101//post-embryonic root morphogenesis;GO:0010192//mucilage biosynthetic process;GO:0022607//cellular component assembly;GO:0042044//fluid transpo…
Glyma01g30590	Gm01	40493933	53849708	INV	41395173	41399512	LTR	Copia	4339	RFC2	replication factor C subunit 2 [Gossypium australe]	Genetic Information Processing;Genetic Information Processing;Genetic Information Processing	Replication and repair;Replication and repair;Replication and repair	ko03420//Nucleotide excision repair;ko03030//DNA replication;ko03430//Mismatch repair	K10755;K10755;K10755	-	-	-
Glyma01g31230	Gm01	40493933	53849708	INV	42042556	42044217	LTR	Copia	1661	GILT	gamma-interferon-responsive lysosomal thiol protein isoform X1 [Glycine max]	-	-	-	-	GO:0043231//intracellular membrane-bounded organelle	-	-
Glyma01g31290	Gm01	40493933	53849708	INV	42099479	42102428	LTR	Copia	2949	--	Ananain [Glycine soja]	-	-	-	-	-	-	-
Glyma01g31310	Gm01	42143482	42149800	CNV	42144823	42147987	LINE	L1	3164	At5g01610	DUF538 domain-containing protein [Cephalotus follicularis]	-	-	-	-	-	-	-
Glyma01g31330	Gm01	40493933	53849708	INV	42193676	42204778	TIR	Mutator	11102	KIN12D	Kinesin-like protein KIF15 [Cajanus cajan]	-	-	-	-	GO:0005856//cytoskeleton	GO:0005488//binding	GO:0022402//cell cycle process
Glyma01g31460	Gm01	40493933	53849708	INV	42359252	42360788	LTR	Copia	1536	MRS2-3	Magnesium transporter MRS2-3 [Glycine soja]	-	-	-	-	GO:0031224//intrinsic component of membrane	GO:0046873//metal ion transmembrane transporter activity	GO:0000302//response to reactive oxygen species;GO:0009642//response to light intensity;GO:0044763//single-organism cellular process;GO:0070838//divalent metal ion transport
Glyma01g31620	Gm01	40493933	53849708	INV	42636793	42641142	TIR	PIF-Harbinge	4349	At2g29880	la protein 1-like isoform X1 [Glycine soja]	-	-	-	-	-	-	-
Glyma01g31710	Gm01	40493933	53849708	INV	42803859	42805002	LTR	Gypsy	1143	--	NB-LRR type disease resistance protein Rps1-k-2 [Glycine max]	-	-	-	-	-	-	-
Glyma01g32040	Gm01	40493933	53849708	INV	43400828	43401086	TIR	Tc1-Mariner	258	At5g01750	protein LURP-one-related 15 [Glycine max]	-	-	-	-	GO:0009536//plastid	-	GO:0006568//tryptophan metabolic process;GO:0006605//protein targeting;GO:0006873//cellular ion homeostasis;GO:0009267//cellular response to starvation;GO:0009617//response to bacterium;GO:0009620//response to fungus;GO:0009683//indoleacetic acid metabolic process;GO:0009696//salicylic acid metabolic process;GO:0009755//hormone-mediated signaling pathway;GO:0009863//salicylic acid mediated signal…
Glyma01g32050	Gm01	40493933	53849708	INV	43403965	43412713	LTR	Gypsy	8748	ZIFL2	ZINC induced facilitator-like protein, partial [Medicago truncatula]	-	-	-	-	GO:0005774//vacuolar membrane	GO:0015079//potassium ion transmembrane transporter activity	GO:0006950//response to stress;GO:0009606//tropism;GO:0009628//response to abiotic stimulus;GO:0009926//auxin polar transport;GO:0010119//regulation of stomatal movement;GO:0034220//ion transmembrane transport;GO:0044767//single-organism developmental process
Glyma01g32100	Gm01	40493933	53849708	INV	43484915	43486498	TIR	Mutator	1583	--	methyltransferase-like protein 23 isoform X2 [Glycine max]	-	-	-	-	-	-	-
Glyma01g32900	Gm01	40493933	53849708	INV	44539102	44540007	LTR	Gypsy	905	--	6-phosphofructo-2-kinase/fructose-2,6-bisphosphatase, partial [Glycine soja]	-	-	-	-	-	-	-
Glyma01g32980	Gm01	44646643	44648240	DEL	44646588	44648264	LTR	Copia	1597	-	-	-	-	-	-	-	-	-
Glyma01g33110	Gm01	40493933	53849708	INV	44800424	44801387	LTR	Gypsy	963	At4g22030	probable F-box protein At4g22030 [Glycine max]	-	-	-	-	-	-	-
Glyma01g33310	Gm01	40493933	53849708	INV	45324111	45325145	LTR	Copia	1034	--	hypothetical protein CR513_06995, partial [Mucuna pruriens]	-	-	-	-	-	-	-
Glyma01g33590	Gm01	40493933	53849708	INV	45785501	45786741	TIR	Mutator	1240	RLP57	Probably inactive leucine-rich repeat receptor-like protein kinase IMK2 [Glycine soja]	-	-	-	-	-	-	-
Glyma01g33660	Gm01	40493933	53849708	INV	45861380	45862228	LTR	Gypsy	848	EPSPS-1	3-phosphoshikimate 1-carboxyvinyltransferase 2 [Glycine max]	Metabolism;Metabolism;Metabolism;Metabolism	Global and overview maps;Global and overview maps;Global and overview maps;Amino acid metabolism	ko01100//Metabolic pathways;ko01110//Biosynthesis of secondary metabolites;ko01230//Biosynthesis of amino acids;ko00400//Phenylalanine, tyrosine and tryptophan biosynthesis	K00800;K00800;K00800;K00800	GO:0009536//plastid	GO:0016765//transferase activity, transferring alkyl or aryl (other than methyl) groups	GO:0006575//cellular modified amino acid metabolic process;GO:0006950//response to stress;GO:0008652//cellular amino acid biosynthetic process;GO:0043650//dicarboxylic acid biosynthetic process
Glyma01g33670	Gm01	40493933	53849708	INV	45886272	45891584	TIR	Mutator	5312	--	glycosyltransferase BC10-like [Glycine soja]	-	-	-	-	GO:0031984//organelle subcompartment;GO:0043231//intracellular membrane-bounded organelle	GO:0016757//transferase activity, transferring glycosyl groups	-
Glyma01g33940	Gm01	40493933	53849708	INV	46171890	46181322	LTR	Gypsy	9432	WLIM2B	LIM domain-containing protein WLIM2b [Glycine soja]	-	-	-	-	-	GO:0043169//cation binding	-
Glyma01g34230	Gm01	40493933	53849708	INV	46510933	46511463	LTR	Gypsy	530	--	Protein GRAVITROPIC IN THE LIGHT 1 [Glycine soja]	-	-	-	-	-	-	-
Glyma01g34270	Gm01	40493933	53849708	INV	46575158	46580017	LTR	Copia	4859	PAT14	probable protein S-acyltransferase 14 [Glycine max]	-	-	-	-	GO:0012506//vesicle membrane;GO:0031224//intrinsic component of membrane;GO:0043231//intracellular membrane-bounded organelle	GO:0016409//palmitoyltransferase activity;GO:0046914//transition metal ion binding	GO:0006605//protein targeting;GO:0061024//membrane organization
Glyma01g34340	Gm01	40493933	53849708	INV	46715223	46720034	LTR	Copia	4811	SEC1A	protein transport Sec1a [Glycine max]	-	-	-	-	GO:0043231//intracellular membrane-bounded organelle;GO:0044425//membrane part;GO:0044444//cytoplasmic part	GO:0005488//binding;GO:0022892//substrate-specific transporter activity	GO:0006605//protein targeting;GO:0007165//signal transduction;GO:0010243//response to organonitrogen compound;GO:0048278//vesicle docking;GO:0061024//membrane organization;GO:1902410//mitotic cytokinetic process
Glyma01g34900	Gm01	40493933	53849708	INV	47390635	47395330	LTR	Copia	4695	RE1	Retrovirus-related Pol polyprotein from transposon RE1 [Glycine soja]	-	-	-	-	GO:0043231//intracellular membrane-bounded organelle	-	-
Glyma01g34980	Gm01	40493933	53849708	INV	47517246	47517525	TIR	PIF-Harbinge	279	At2g20020	CRS2-associated factor 1, chloroplastic [Glycine max]	-	-	-	-	GO:0009536//plastid	-	GO:0000377//RNA splicing, via transesterification reactions with bulged adenosine as nucleophile;GO:0034660//ncRNA metabolic process;GO:0071840//cellular component organization or biogenesis
Glyma01g35620	Gm01	40493933	53849708	INV	48136797	48137054	TIR	Tc1-Mariner	257	FAO4A	long-chain-alcohol oxidase FAO4A [Glycine max]	-	-	-	-	GO:0031224//intrinsic component of membrane	GO:0000166//nucleotide binding;GO:0016899//oxidoreductase activity, acting on the CH-OH group of donors, oxygen as acceptor	GO:0006950//response to stress;GO:0044281//small molecule metabolic process
Glyma01g36380	Gm01	40493933	53849708	INV	48852360	48852651	LTR	Gypsy	291	PIX13	probable serine/threonine-protein kinase PIX13 [Glycine max]	-	-	-	-	-	GO:0004672//protein kinase activity	GO:0006796//phosphate-containing compound metabolic process;GO:0006952//defense response;GO:0071704//organic substance metabolic process
Glyma01g36660	Gm01	40493933	53849708	INV	49120093	49120351	TIR	Tc1-Mariner	258	AKRP	Ankyrin repeat domain-containing protein, chloroplastic [Glycine soja]	-	-	-	-	GO:0009536//plastid	GO:0005488//binding	GO:0003006//developmental process involved in reproduction;GO:0009668//plastid membrane organization
Glyma01g36850	Gm01	40493933	53849708	INV	49267690	49267996	TIR	Mutator	306	SKP1A	SKP1-like protein 1A isoform B [Glycine soja]	Genetic Information Processing;Genetic Information Processing	Folding, sorting and degradation;Folding, sorting and degradation	ko04141//Protein processing in endoplasmic reticulum;ko04120//Ubiquitin mediated proteolysis	K03094;K03094	GO:0015630//microtubule cytoskeleton;GO:0016020//membrane;GO:0031461//cullin-RING ubiquitin ligase complex;GO:0043231//intracellular membrane-bounded organelle;GO:0044444//cytoplasmic part	GO:0005488//binding;GO:0016772//transferase activity, transferring phosphorus-containing groups	GO:0000018//regulation of DNA recombination;GO:0000160//phosphorelay signal transduction system;GO:0001558//regulation of cell growth;GO:0003006//developmental process involved in reproduction;GO:0006511//ubiquitin-dependent protein catabolic process;GO:0006796//phosphate-containing compound metabolic process;GO:0007017//microtubule-based process;GO:0007126//meiotic nuclear division;GO:0009755//h…
Glyma01g37780	Gm01	40493933	53849708	INV	50067984	50068380	TIR	PIF-Harbinge	396	GAMMACA1	gamma carbonic anhydrase 1, mitochondrial [Glycine max]	-	-	-	-	GO:0009536//plastid;GO:0030964//NADH dehydrogenase complex;GO:0044455//mitochondrial membrane part	GO:0005515//protein binding;GO:0016836//hydro-lyase activity;GO:0043169//cation binding	GO:0005982//starch metabolic process;GO:0006739//NADP metabolic process;GO:0006970//response to osmotic stress;GO:0009725//response to hormone;GO:0009900//dehiscence;GO:0010038//response to metal ion;GO:0019941//modification-dependent protein catabolic process;GO:0031323//regulation of cellular metabolic process;GO:0035556//intracellular signal transduction;GO:0035966//response to topologically i…
Glyma01g37820	Gm01	40493933	53849708	INV	50123616	50126796	LINE	L1	3180	TP7	isoflavone reductase homolog TP7 [Glycine max]	-	-	-	-	GO:0016020//membrane;GO:0044424//intracellular part	GO:0016628//oxidoreductase activity, acting on the CH-CH group of donors, NAD or NADP as acceptor	GO:0006950//response to stress;GO:0010038//response to metal ion;GO:0044710//single-organism metabolic process
Glyma01g38560	Gm01	40493933	53849708	INV	50627527	50628939	LTR	Gypsy	1412	NFP	serine/threonine receptor-like kinase NFP [Glycine max]	-	-	-	-	-	GO:0016772//transferase activity, transferring phosphorus-containing groups;GO:0032550//purine ribonucleoside binding	GO:0006464//cellular protein modification process;GO:0006796//phosphate-containing compound metabolic process
Glyma01g39110	Gm01	40493933	53849708	INV	51095404	51097539	LTR	Gypsy	2135	--	TSET complex member tstE [Prosopis alba]	-	-	-	-	-	-	-
Glyma01g39250	Gm01	40493933	53849708	INV	51225081	51225353	LTR	Gypsy	272	tif1	ATP-dependent RNA helicase eIF4A [Glycine max]	Genetic Information Processing	Translation	ko03013//RNA transport	K03257	GO:0043231//intracellular membrane-bounded organelle	-	-
Glyma01g39730	Gm01	40493933	53849708	INV	51601131	51602348	TIR	Mutator	1217	At2g17033	pentatricopeptide repeat-containing protein At2g17033 [Glycine max]	-	-	-	-	-	-	GO:0008652//cellular amino acid biosynthetic process
Glyma01g40860	Gm01	40493933	53849708	INV	52506973	52507750	LTR	Copia	777	PKP3	pyruvate kinase isozyme G, chloroplastic isoform X2 [Glycine max]	Metabolism;Metabolism;Metabolism;Metabolism;Metabolism;Metabolism;Metabolism	Global and overview maps;Global and overview maps;Global and overview maps;Global and overview maps;Carbohydrate metabolism;Nucleotide metabolism;Carbohydrate metabolism	ko01100//Metabolic pathways;ko01110//Biosynthesis of secondary metabolites;ko01200//Carbon metabolism;ko01230//Biosynthesis of amino acids;ko00010//Glycolysis / Gluconeogenesis;ko00230//Purine metabolism;ko00620//Pyruvate metabolism	K00873;K00873;K00873;K00873;K00873;K00873;K00873	GO:0009532//plastid stroma	GO:0016301//kinase activity;GO:0031420//alkali metal ion binding;GO:0032550//purine ribonucleoside binding	GO:0003006//developmental process involved in reproduction;GO:0006090//pyruvate metabolic process;GO:0006631//fatty acid metabolic process;GO:0006796//phosphate-containing compound metabolic process;GO:0009791//post-embryonic development;GO:0010038//response to metal ion
Glyma01g40890	Gm01	40493933	53849708	INV	52545114	52545374	TIR	Tc1-Mariner	260	TOM2A	tobamovirus multiplication protein 2A [Glycine max]	-	-	-	-	GO:0005774//vacuolar membrane;GO:0005911//cell-cell junction;GO:0031224//intrinsic component of membrane	GO:0005515//protein binding	GO:0019079//viral genome replication
Glyma01g41280	Gm01	40493933	53849708	INV	52832597	52837465	LTR	Copia	4868	RE1	retrovirus-related Pol polyprotein from transposon TNT 1-94 [Trifolium pratense]	-	-	-	-	-	-	-
Glyma01g41700	Gm01	40493933	53849708	INV	53130897	53132052	TIR	Mutator	1155	AEE10	probable acyl-activating enzyme 6 [Glycine max]	-	-	-	-	GO:0009536//plastid;GO:0042579//microbody	GO:0016874//ligase activity	-
Glyma02g02860	Gm02	2158802	2158868	DEL	2154609	2159797	LTR	Gypsy	66	GSTU18	glutathione S-transferase U18-like [Glycine max]	Metabolism;Metabolism	Global and overview maps;Metabolism of other amino acids	ko01100//Metabolic pathways;ko00480//Glutathione metabolism	K00799;K00799	GO:0044424//intracellular part	GO:0016765//transferase activity, transferring alkyl or aryl (other than methyl) groups	GO:0006739//NADP metabolic process;GO:0009404//toxin metabolic process;GO:0014070//response to organic cyclic compound;GO:0044257//cellular protein catabolic process
Glyma02g14110	Gm02	12489295	12508315	CNV	12498722	12505261	LTR	Gypsy	6539	TTM2	uridine-cytidine kinase C [Glycine max]	Metabolism;Metabolism	Global and overview maps;Nucleotide metabolism	ko01100//Metabolic pathways;ko00240//Pyrimidine metabolism	K00876;K00876	GO:0044444//cytoplasmic part	GO:0019206//nucleoside kinase activity;GO:0032550//purine ribonucleoside binding;GO:0046872//metal ion binding	GO:0001101//response to acid chemical;GO:0003006//developmental process involved in reproduction;GO:0006222//UMP biosynthetic process;GO:0006241//CTP biosynthetic process;GO:0006464//cellular protein modification process;GO:0048580//regulation of post-embryonic development;GO:0051704//multi-organism process
Glyma02g14360	Gm02	12933283	12936401	CNV	12931824	12937916	TIR	PIF-Harbinge	3118	--	protein ALP1-like [Vigna unguiculata]	-	-	-	-	-	-	-
Glyma02g14600	Gm02	13185440	13193055	CNV	13190078	13190468	LTR	Gypsy	390	PPC4	Phosphoenolpyruvate carboxylase 4 [Glycine soja]	Metabolism;Metabolism;Metabolism;Metabolism	Global and overview maps;Global and overview maps;Carbohydrate metabolism;Energy metabolism	ko01100//Metabolic pathways;ko01200//Carbon metabolism;ko00620//Pyruvate metabolism;ko00710//Carbon fixation in photosynthetic organisms	K01595;K01595;K01595;K01595	-	GO:0004611//phosphoenolpyruvate carboxykinase activity	GO:0006101//citrate metabolic process
Glyma02g14790	Gm02	13313775	13321638	CNV	13318425	13318856	LTR	Gypsy	431	PPC4	Phosphoenolpyruvate carboxylase 4 [Glycine soja]	Metabolism;Metabolism;Metabolism;Metabolism	Global and overview maps;Global and overview maps;Carbohydrate metabolism;Energy metabolism	ko01100//Metabolic pathways;ko01200//Carbon metabolism;ko00620//Pyruvate metabolism;ko00710//Carbon fixation in photosynthetic organisms	K01595;K01595;K01595;K01595	-	GO:0004611//phosphoenolpyruvate carboxykinase activity	GO:0006101//citrate metabolic process
Glyma02g15340	Gm02	13835902	13850755	CNV	13836243	13836652	LTR	Gypsy	409	KIN12D	LOW QUALITY PROTEIN: kinesin-like protein KIN-12D [Glycine max]	-	-	-	-	GO:0005875//microtubule associated complex;GO:0044444//cytoplasmic part	GO:0003774//motor activity;GO:0015631//tubulin binding;GO:0032550//purine ribonucleoside binding	GO:0007017//microtubule-based process;GO:0061640//cytoskeleton-dependent cytokinesis
Glyma02g15520	Gm02	14016230	14021577	CNV	14020702	14020963	TIR	Tc1-Mariner	261	BHLH153	uncharacterized LOC100527660 [Glycine max]	-	-	-	-	-	GO:0001071//nucleic acid binding transcription factor activity;GO:0005515//protein binding	GO:0009725//response to hormone
Glyma02g22320	Gm02	21673030	21679971	CNV	21670820	21699721	LTR	Gypsy	6941	--	Dynein heavy chain [Glycine soja]	-	-	-	-	-	-	-
Glyma02g22320	Gm02	21673030	21679971	CNV	21679225	21691218	LTR	Copia	746	--	Dynein heavy chain [Glycine soja]	-	-	-	-	-	-	-
Glyma02g22740	Gm02	21955308	21956981	DEL	21955314	21956981	LTR	Gypsy	1667	--	ATP-dependent DNA helicase PIF1 [Glycine soja]	-	-	-	-	-	GO:0004386//helicase activity	GO:0006259//DNA metabolic process;GO:0032392//DNA geometric change	down
Glyma02g32340	Gm02	35527924	37395165	INV	35551379	35557639	LTR	Copia	6260	--	F-box protein At1g70590 [Glycine max]	-	-	-	-	-	-	GO:0010243//response to organonitrogen compound;GO:0016192//vesicle-mediated transport;GO:0061024//membrane organization
Glyma02g33020	Gm02	35527924	37395165	INV	36489381	36490966	LTR	Copia	1585	--	cation/H(+) antiporter 4-like [Glycine soja]	-	-	-	-	-	-	-
Glyma02g33020	Gm02	35527924	37395165	INV	36491737	36514076	LTR	Gypsy	22339	--	cation/H(+) antiporter 4-like [Glycine soja]	-	-	-	-	-	-	-
Glyma02g35020	Gm02	39564462	48472371	DUP	39779241	39790265	TIR	Mutator	11024	MAIL1	Fatty-acid-binding protein 2 [Glycine soja]	-	-	-	-	-	-	-
Glyma02g35610	Gm02	39564462	48472371	DUP	40657996	40674451	LTR	Gypsy	16455	--	LINE-1 retrotransposable element ORF2 protein [Glycine soja]	-	-	-	-	-	-	-
Glyma02g35720	Gm02	39564462	48472371	DUP	40908469	40914680	LTR	Copia	6211	TT9	protein TRANSPARENT TESTA 9-like isoform X1 [Glycine soja]	-	-	-	-	-	-	-
Glyma02g35780	Gm02	39564462	48472371	DUP	41063234	41063519	TIR	Tc1-Mariner	285	BAS1	2-Cys peroxiredoxin BAS1, chloroplastic [Glycine max]	-	-	-	-	GO:0005576//extracellular region;GO:0009526//plastid envelope;GO:0009532//plastid stroma	GO:0003824//catalytic activity;GO:0005488//binding;GO:0016209//antioxidant activity	GO:0000097//sulfur amino acid biosynthetic process;GO:0006090//pyruvate metabolic process;GO:0006091//generation of precursor metabolites and energy;GO:0006605//protein targeting;GO:0006631//fatty acid metabolic process;GO:0006739//NADP metabolic process;GO:0006970//response to osmotic stress;GO:0007275//multicellular organism development;GO:0009617//response to bacterium;GO:0009620//response to …
Glyma02g35800	Gm02	39564462	48472371	DUP	41072713	41082792	LTR	Copia	10079	XPD	general transcription and DNA repair factor IIH helicase subunit XPD [Abrus precatorius]	Genetic Information Processing;Genetic Information Processing	Replication and repair;Transcription	ko03420//Nucleotide excision repair;ko03022//Basal transcription factors	K10844;K10844	GO:0043231//intracellular membrane-bounded organelle	GO:0003676//nucleic acid binding;GO:0004386//helicase activity;GO:0042623//ATPase activity, coupled	GO:0000302//response to reactive oxygen species;GO:0000725//recombinational repair;GO:0006355//regulation of transcription, DNA-templated;GO:0006464//cellular protein modification process;GO:0008380//RNA splicing;GO:0009408//response to heat;GO:0009642//response to light intensity
Glyma02g36320	Gm02	41769141	41776306	CNV	41768528	41777002	LTR	Gypsy	7165	TY3B-G	Transposon Ty3-I Gag-Pol polyprotein [Glycine soja]	-	-	-	-	-	-	-
Glyma02g36330	Gm02	41779141	41790980	CNV	41785158	41789718	LTR	Copia	4560	--	PREDICTED: [Prunus dulcis]	-	-	-	-	GO:0043231//intracellular membrane-bounded organelle	-	-
Glyma02g36510	Gm02	39564462	48472371	DUP	41996444	41996579	TIR	PIF-Harbinge	135	WRKY32	probable WRKY transcription factor 32 [Glycine max]	-	-	-	-	-	GO:0003677//DNA binding	GO:0010468//regulation of gene expression;GO:0034645//cellular macromolecule biosynthetic process
Glyma02g36560	Gm02	39564462	48472371	DUP	42031820	42032072	TIR	PIF-Harbinge	252	CNGC5	probable cyclic nucleotide-gated ion channel 5 [Glycine max]	Organismal Systems	Environmental adaptation	ko04626//Plant-pathogen interaction	K05391	GO:0031224//intrinsic component of membrane	GO:0004690//cyclic nucleotide-dependent protein kinase activity;GO:0005221//intracellular cyclic nucleotide activated cation channel activity;GO:0005267//potassium channel activity;GO:0005515//protein binding;GO:0030551//cyclic nucleotide binding;GO:0032550//purine ribonucleoside binding	GO:0006464//cellular protein modification process;GO:0006816//calcium ion transport;GO:0009292//genetic transfer;GO:0034220//ion transmembrane transport
Glyma02g36930	Gm02	42301014	42306431	CNV	42300356	42306758	LTR	Copia	5417	GIP	Retrovirus-related Pol polyprotein from transposon TNT 1-94 [Glycine soja]	-	-	-	-	-	GO:0016787//hydrolase activity	-
Glyma02g37190	Gm02	39564462	48472371	DUP	42521426	42524392	TIR	hAT	2966	--	Zinc finger MYM-type protein 1, partial [Glycine soja]	-	-	-	-	GO:0005911//cell-cell junction	-	-
Glyma02g37270	Gm02	39564462	48472371	DUP	42594123	42598704	LTR	Copia	4581	RE1	Retrovirus-related Pol polyprotein from transposon TNT 1-94 [Glycine soja]	Genetic Information Processing	Transcription	ko03020//RNA polymerase	K03006	-	-	-
Glyma02g37850	Gm02	39564462	48472371	DUP	43161079	43161645	TIR	Mutator	566	ATR1	NADPH--cytochrome P450 reductase isoform A [Glycine soja]	-	-	-	-	GO:0031090//organelle membrane;GO:0043231//intracellular membrane-bounded organelle;GO:0044444//cytoplasmic part	GO:0016653//oxidoreductase activity, acting on NAD(P)H, heme protein as acceptor;GO:0032553//ribonucleotide binding;GO:0046914//transition metal ion binding	GO:0001101//response to acid chemical;GO:0006725//cellular aromatic compound metabolic process;GO:0006979//response to oxidative stress;GO:0010033//response to organic substance;GO:0016482//cytoplasmic transport;GO:0044710//single-organism metabolic process
Glyma02g38090	Gm02	39564462	48472371	DUP	43423533	43423822	TIR	Tc1-Mariner	289	AGL21	MADS-box transcription factor 23 isoform X7 [Glycine max]	-	-	-	-	GO:0043231//intracellular membrane-bounded organelle	GO:0001071//nucleic acid binding transcription factor activity;GO:0005515//protein binding;GO:0016628//oxidoreductase activity, acting on the CH-CH group of donors, NAD or NADP as acceptor	GO:0003006//developmental process involved in reproduction;GO:0009555//pollen development;GO:0009690//cytokinin metabolic process;GO:0010468//regulation of gene expression;GO:0034645//cellular macromolecule biosynthetic process;GO:0044710//single-organism metabolic process;GO:0045491//xylan metabolic process;GO:0052386//cell wall thickening;GO:0061024//membrane organization
Glyma02g38120	Gm02	39564462	48472371	DUP	43436396	43439401	LTR	Copia	3005	MADS27	MADS-box transcription factor 23 isoform X2 [Glycine max]	-	-	-	-	GO:0043231//intracellular membrane-bounded organelle	GO:0001071//nucleic acid binding transcription factor activity;GO:0005515//protein binding;GO:0016628//oxidoreductase activity, acting on the CH-CH group of donors, NAD or NADP as acceptor	GO:0010468//regulation of gene expression;GO:0034645//cellular macromolecule biosynthetic process;GO:0044710//single-organism metabolic process
Glyma02g38310	Gm02	39564462	48472371	DUP	43745031	43745283	TIR	PIF-Harbinge	252	GLY1	glycerol-3-phosphate dehydrogenase [NAD(+)] 2, chloroplastic [Glycine max]	Metabolism;Metabolism	Global and overview maps;Lipid metabolism	ko01110//Biosynthesis of secondary metabolites;ko00564//Glycerophospholipid metabolism	K00006;K00006	GO:0009526//plastid envelope	GO:0000166//nucleotide binding;GO:0016614//oxidoreductase activity, acting on CH-OH group of donors;GO:0048037//cofactor binding	GO:0003006//developmental process involved in reproduction;GO:0006072//glycerol-3-phosphate metabolic process;GO:0006644//phospholipid metabolic process;GO:0008610//lipid biosynthetic process;GO:0009814//defense response, incompatible interaction
Glyma02g38420	Gm02	39564462	48472371	DUP	43844784	43847988	LINE	Ukn	3204	--	MADS-box protein SOC1 isoform A [Glycine soja]	-	-	-	-	-	-	-
Glyma02g38740	Gm02	44081678	44086423	DEL	44082226	44084456	LTR	Copia	2230	ROQ1	Disease resistance protein ADR2 [Glycine soja]	-	-	-	-	-	-	-
Glyma02g38740	Gm02	44081678	44086423	DEL	44081615	44086417	LTR	Copia	4739	ROQ1	Disease resistance protein ADR2 [Glycine soja]	-	-	-	-	-	-	-
Glyma02g38740	Gm02	39564462	48472371	DUP	44081615	44086417	LTR	Copia	4802	ROQ1	Disease resistance protein ADR2 [Glycine soja]	-	-	-	-	-	-	-
Glyma02g39150	Gm02	39564462	48472371	DUP	44418463	44418742	TIR	Tc1-Mariner	279	CAX3	vacuolar cation/proton exchanger 3 [Glycine max]	-	-	-	-	GO:0005774//vacuolar membrane;GO:0009536//plastid;GO:0031224//intrinsic component of membrane	GO:0005488//binding;GO:0015368//calcium:cation antiporter activity	GO:0006816//calcium ion transport;GO:0006970//response to osmotic stress;GO:0006996//organelle organization;GO:0008104//protein localization;GO:0009409//response to cold;GO:0009746//response to hexose;GO:0015992//proton transport;GO:0016042//lipid catabolic process;GO:0019758//glycosinolate biosynthetic process;GO:0042044//fluid transport;GO:0046916//cellular transition metal ion homeostasis;GO:0…
Glyma02g39180	Gm02	44438930	44447481	DEL	44441548	44446224	LTR	Copia	4676	ELP5	elongator complex protein 5 [Glycine max]	-	-	-	-	GO:0043231//intracellular membrane-bounded organelle;GO:0043234//protein complex	GO:0016740//transferase activity	GO:0006605//protein targeting;GO:0010468//regulation of gene expression;GO:0034645//cellular macromolecule biosynthetic process
Glyma02g39190	Gm02	44438930	44447481	DEL	44441548	44446224	LTR	Copia	4676	PLC2	phosphoinositide phospholipase C 2 [Glycine max]	-	-	-	-	GO:0016020//membrane	GO:0016788//hydrolase activity, acting on ester bonds	GO:0044763//single-organism cellular process;GO:0051640//organelle localization
Glyma02g39290	Gm02	39564462	48472371	DUP	44536367	44537655	TIR	Mutator	1288	--	Gibberellin 2-beta-dioxygenase 8 [Spatholobus suberectus]	-	-	-	-	-	GO:0016705//oxidoreductase activity, acting on paired donors, with incorporation or reduction of molecular oxygen	-
Glyma02g39360	Gm02	39564462	48472371	DUP	44653216	44653622	TIR	PIF-Harbinge	406	CHC1	clathrin heavy chain 1 [Glycine max]	Cellular Processes	Transport and catabolism	ko04144//Endocytosis	K04646	GO:0030125//clathrin vesicle coat	-	GO:0015031//protein transport
Glyma02g39390	Gm02	39564462	48472371	DUP	44695109	44695398	TIR	Tc1-Mariner	289	FKFBP	6-phosphofructo-2-kinase/fructose-2,6-bisphosphatase [Glycine max]	Metabolism;Metabolism	Global and overview maps;Carbohydrate metabolism	ko01100//Metabolic pathways;ko00051//Fructose and mannose metabolism	K01103;K01103	GO:0016020//membrane;GO:0043231//intracellular membrane-bounded organelle;GO:0044444//cytoplasmic part	GO:0008443//phosphofructokinase activity;GO:0030247//polysaccharide binding;GO:0032550//purine ribonucleoside binding;GO:0050308//sugar-phosphatase activity	GO:0015976//carbon utilization;GO:0016310//phosphorylation;GO:0019318//hexose metabolic process;GO:0019321//pentose metabolic process
Glyma02g39440	Gm02	44748580	44751109	CNV	44750273	44750543	TIR	Mutator	270	BAG4	BAG domain-containing protein [Glycine max]	-	-	-	-	-	-	-
Glyma02g39830	Gm02	39564462	48472371	DUP	45030259	45046059	LTR	Gypsy	15800	--	ORF1, partial [Pisum sativum]	-	-	-	-	-	-	-
Glyma02g40380	Gm02	39564462	48472371	DUP	45638204	45640463	LTR	Copia	2259	At1g06840	probable LRR receptor-like serine/threonine-protein kinase At1g06840, partial [Glycine max]	-	-	-	-	GO:0031224//intrinsic component of membrane	GO:0004674//protein serine/threonine kinase activity;GO:0016491//oxidoreductase activity;GO:0032550//purine ribonucleoside binding	GO:0006468//protein phosphorylation;GO:0044710//single-organism metabolic process
Glyma02g40410	Gm02	39564462	48472371	DUP	45664672	45665009	TIR	Mutator	337	--	Plasma membrane ATPase 1 [Glycine soja]	Metabolism;Metabolism	Global and overview maps;Energy metabolism	ko01100//Metabolic pathways;ko00190//Oxidative phosphorylation	K01535;K01535	GO:0016020//membrane	-	GO:0044699//single-organism process
Glyma02g40600	Gm02	39564462	48472371	DUP	45847838	45848077	LTR	Copia	239	At1g14910	clathrin assembly protein [Pyrus ussuriensis x Pyrus communis]	-	-	-	-	GO:0030117//membrane coat;GO:0030135//coated vesicle	GO:0005515//protein binding	GO:0006901//vesicle coating;GO:0008152//metabolic process;GO:0044699//single-organism process
Glyma02g40910	Gm02	39564462	48472371	DUP	46112862	46114204	LTR	Gypsy	1342	HIUH	hydroxyisourate hydrolase-like [Glycine soja]	Metabolism;Metabolism	Global and overview maps;Nucleotide metabolism	ko01100//Metabolic pathways;ko00230//Purine metabolism	K19964;K19964	-	GO:0004553//hydrolase activity, hydrolyzing O-glycosyl compounds	GO:0044238//primary metabolic process
Glyma02g41790	Gm02	39564462	48472371	DUP	46879407	46879624	TIR	PIF-Harbinge	217	PCMP-E23	pentatricopeptide repeat-containing protein At2g34400 [Glycine max]	-	-	-	-	-	-	-
Glyma02g41960	Gm02	39564462	48472371	DUP	47034219	47034451	LTR	Copia	232	BHLH93	transcription factor bHLH93 [Glycine max]	-	-	-	-	GO:0043231//intracellular membrane-bounded organelle	GO:0001071//nucleic acid binding transcription factor activity;GO:0003676//nucleic acid binding;GO:0005515//protein binding	GO:0010467//gene expression;GO:0034645//cellular macromolecule biosynthetic process
Glyma02g42540	Gm02	39564462	48472371	DUP	47579484	47579672	LTR	Copia	188	APC1	anaphase-promoting complex subunit 1 isoform X1 [Glycine max]	Genetic Information Processing	Folding, sorting and degradation	ko04120//Ubiquitin mediated proteolysis	K03348	GO:0000152//nuclear ubiquitin ligase complex	-	GO:0001558//regulation of cell growth;GO:0003006//developmental process involved in reproduction;GO:0006281//DNA repair;GO:0006310//DNA recombination;GO:0006511//ubiquitin-dependent protein catabolic process;GO:0007059//chromosome segregation;GO:0010564//regulation of cell cycle process;GO:0032446//protein modification by small protein conjugation;GO:0035966//response to topologically incorrect p…
Glyma02g42750	Gm02	39564462	48472371	DUP	47739369	47739639	TIR	Tc1-Mariner	270	GSVIVT00023967001	Peroxidase 4, partial [Glycine soja]	Metabolism;Metabolism;Metabolism	Global and overview maps;Global and overview maps;Biosynthesis of other secondary metabolites	ko01100//Metabolic pathways;ko01110//Biosynthesis of secondary metabolites;ko00940//Phenylpropanoid biosynthesis	K00430;K00430;K00430	-	-	-
Glyma02g43020	Gm02	39564462	48472371	DUP	47902622	47904866	LTR	Copia	2244	ENGASE1	Cytosolic endo-beta-N-acetylglucosaminidase [Glycine soja]	Metabolism	Glycan biosynthesis and metabolism	ko00511//Other glycan degradation	K01227	-	GO:0016787//hydrolase activity	-
Glyma03g02340	Gm03	2078619	2228073	INV	2088497	2095029	TIR	PIF-Harbinge	6532	--	L10-interacting MYB domain-containing protein-like [Glycine max]	-	-	-	-	-	-	-
Glyma03g02350	Gm03	2078619	2228073	INV	2088497	2095029	TIR	PIF-Harbinge	6532	--	L10-interacting MYB domain-containing protein [Glycine soja]	-	-	-	-	-	-	-
Glyma03g03020	Gm03	2835601	2837715	CNV	2835808	2837464	LTR	Copia	1656	RTNLB11	reticulon-like protein B11 [Glycine soja]	-	-	-	-	GO:0043231//intracellular membrane-bounded organelle;GO:0044425//membrane part	-	-
Glyma03g03440	Gm03	3192517	3192801	CNV	3183821	3198820	LTR	Copia	284	PGM1	Phosphoglucomutase, cytoplasmic [Glycine soja]	Metabolism;Metabolism;Metabolism;Metabolism;Metabolism;Metabolism;Metabolism;Metabolism	Global and overview maps;Global and overview maps;Carbohydrate metabolism;Carbohydrate metabolism;Carbohydrate metabolism;Nucleotide metabolism;Carbohydrate metabolism;Carbohydrate metabolism	ko01100//Metabolic pathways;ko01110//Biosynthesis of secondary metabolites;ko00500//Starch and sucrose metabolism;ko00010//Glycolysis / Gluconeogenesis;ko00520//Amino sugar and nucleotide sugar metabolism;ko00230//Purine metabolism;ko00052//Galactose metabolism;ko00030//Pentose phosphate pathway	K01835;K01835;K01835;K01835;K01835;K01835;K01835;K01835	GO:0044424//intracellular part	GO:0016868//intramolecular transferase activity, phosphotransferases;GO:0046872//metal ion binding	GO:0019318//hexose metabolic process
Glyma03g03660	Gm03	3429119	3494745	DEL	3447282	3453788	LTR	Gypsy	6506	CDC5	mitochondrial protein translocase family [Hibiscus syriacus]	Genetic Information Processing	Transcription	ko03040//Spliceosome	K12860	GO:0009536//plastid;GO:0032991//macromolecular complex	GO:0001071//nucleic acid binding transcription factor activity;GO:0003676//nucleic acid binding	GO:0002218//activation of innate immune response;GO:0006396//RNA processing;GO:0007049//cell cycle;GO:0009617//response to bacterium;GO:0009620//response to fungus;GO:0010468//regulation of gene expression;GO:0034645//cellular macromolecule biosynthetic process
Glyma03g03670	Gm03	3461919	3480907	DEL	3473385	3475044	LTR	Gypsy	1659	CYP83B1	cytochrome P450 83B1 [Glycine max]	Metabolism;Metabolism;Metabolism;Metabolism;Metabolism	Global and overview maps;Global and overview maps;Global and overview maps;Amino acid metabolism;Biosynthesis of other secondary metabolites	ko01100//Metabolic pathways;ko01110//Biosynthesis of secondary metabolites;ko01210//2-Oxocarboxylic acid metabolism;ko00380//Tryptophan metabolism;ko00966//Glucosinolate biosynthesis	K11818;K11818;K11818;K11818;K11818	-	GO:0016709//oxidoreductase activity, acting on paired donors, with incorporation or reduction of molecular oxygen, NAD(P)H as one donor, and incorporation of one atom of oxygen;GO:0046906//tetrapyrrole binding;GO:0046914//transition metal ion binding	GO:0044710//single-organism metabolic process
Glyma03g03670	Gm03	3461919	3480907	DEL	3472458	3478950	LTR	Copia	6492	CYP83B1	cytochrome P450 83B1 [Glycine max]	Metabolism;Metabolism;Metabolism;Metabolism;Metabolism	Global and overview maps;Global and overview maps;Global and overview maps;Amino acid metabolism;Biosynthesis of other secondary metabolites	ko01100//Metabolic pathways;ko01110//Biosynthesis of secondary metabolites;ko01210//2-Oxocarboxylic acid metabolism;ko00380//Tryptophan metabolism;ko00966//Glucosinolate biosynthesis	K11818;K11818;K11818;K11818;K11818	-	GO:0016709//oxidoreductase activity, acting on paired donors, with incorporation or reduction of molecular oxygen, NAD(P)H as one donor, and incorporation of one atom of oxygen;GO:0046906//tetrapyrrole binding;GO:0046914//transition metal ion binding	GO:0044710//single-organism metabolic process
Glyma03g03700	Gm03	3461919	3480907	DEL	3473385	3475044	LTR	Gypsy	1659	CYP71B37	cytochrome P450 71B37-like isoform X2 [Glycine max]	-	-	-	-	-	GO:0016709//oxidoreductase activity, acting on paired donors, with incorporation or reduction of molecular oxygen, NAD(P)H as one donor, and incorporation of one atom of oxygen;GO:0046906//tetrapyrrole binding;GO:0046914//transition metal ion binding	GO:0044710//single-organism metabolic process
Glyma03g05320	Gm03	5583714	5589368	CNV	5589339	5589598	LTR	Copia	29	Os02g0471500	probable protein phosphatase 2C 74 [Glycine max]	-	-	-	-	-	-	-
Glyma03g07280	Gm03	7619583	7650819	DUP	7632235	7634351	LTR	Gypsy	2116	At4g27290	G-type lectin S-receptor-like serine/threonine-protein kinase, partial [Mucuna pruriens]	-	-	-	-	-	GO:0004672//protein kinase activity;GO:0032550//purine ribonucleoside binding	GO:0006464//cellular protein modification process;GO:0006796//phosphate-containing compound metabolic process;GO:0008037//cell recognition
Glyma03g07360	Gm03	7579246	41588526	DUP	7800378	7814775	Helitron	Helitron	14397	pif1	ATP-dependent DNA helicase PIF1 [Glycine max]	-	-	-	-	-	-	-
Glyma03g07550	Gm03	8124813	8128890	CNV	8125443	8125873	TIR	PIF-Harbinge	430	At3g47300	selT-like protein [Glycine soja]	-	-	-	-	GO:0009536//plastid;GO:0016020//membrane	-	GO:0019725//cellular homeostasis
Glyma03g07710	Gm03	7579246	41588526	DUP	8396851	8407502	TIR	Mutator	10651	TCP19	transcription factor TCP19-like [Lactuca sativa]	-	-	-	-	-	-	GO:0010467//gene expression;GO:0034645//cellular macromolecule biosynthetic process;GO:0044699//single-organism process;GO:0050789//regulation of biological process
Glyma03g07720	Gm03	7579246	41588526	DUP	8396851	8407502	TIR	Mutator	10651	APP1	T-complex protein 1 subunit gamma [Glycine soja]	-	-	-	-	GO:0016020//membrane;GO:0044444//cytoplasmic part	GO:0003824//catalytic activity;GO:0008144//drug binding;GO:0043169//cation binding	GO:0006486//protein glycosylation;GO:0006625//protein targeting to peroxisome;GO:0030001//metal ion transport;GO:0048193//Golgi vesicle transport;GO:0060918//auxin transport
Glyma03g07730	Gm03	7579246	41588526	DUP	8396851	8407502	TIR	Mutator	10651	CCT3	T-complex protein 1 subunit gamma-like [Glycine soja]	-	-	-	-	GO:0044444//cytoplasmic part	GO:0005488//binding;GO:0016772//transferase activity, transferring phosphorus-containing groups	GO:0006139//nucleobase-containing compound metabolic process;GO:0006796//phosphate-containing compound metabolic process;GO:0044267//cellular protein metabolic process;GO:0044699//single-organism process;GO:1901564//organonitrogen compound metabolic process
Glyma03g07790	Gm03	7579246	41588526	DUP	8537382	8537563	LTR	Copia	181	sympk	Symplekin [Glycine soja]	Genetic Information Processing	Translation	ko03015//mRNA surveillance pathway	K06100	-	-	GO:0016441//posttranscriptional gene silencing
Glyma03g07910	Gm03	7579246	41588526	DUP	8656956	8659760	LTR	Copia	2804	CAX3	vacuolar cation/proton exchanger 3 isoform X5 [Glycine max]	-	-	-	-	GO:0005774//vacuolar membrane;GO:0009536//plastid;GO:0031224//intrinsic component of membrane	GO:0005488//binding;GO:0015368//calcium:cation antiporter activity	GO:0006816//calcium ion transport;GO:0006970//response to osmotic stress;GO:0006996//organelle organization;GO:0008104//protein localization;GO:0009409//response to cold;GO:0009746//response to hexose;GO:0015992//proton transport;GO:0016042//lipid catabolic process;GO:0019758//glycosinolate biosynthetic process;GO:0042044//fluid transport;GO:0046916//cellular transition metal ion homeostasis;GO:0…
Glyma03g07930	Gm03	7579246	41588526	DUP	8684714	8685665	LTR	Gypsy	951	RPT2B	26S proteasome regulatory subunit 4-like B [Glycine soja]	Genetic Information Processing	Folding, sorting and degradation	ko03050//Proteasome	K03062	GO:0043231//intracellular membrane-bounded organelle;GO:0043234//protein complex;GO:0044444//cytoplasmic part	GO:0017111//nucleoside-triphosphatase activity	GO:0001558//regulation of cell growth;GO:0006006//glucose metabolic process;GO:0006090//pyruvate metabolic process;GO:0006511//ubiquitin-dependent protein catabolic process;GO:0006952//defense response;GO:0006970//response to osmotic stress;GO:0007276//gamete generation;GO:0009062//fatty acid catabolic process;GO:0009404//toxin metabolic process;GO:0009791//post-embryonic development;GO:0009887//…
Glyma03g08030	Gm03	7579246	41588526	DUP	8862569	8878734	Helitron	Helitron	16165	PIF6	ATP-dependent DNA helicase PIF1 [Glycine soja]	-	-	-	-	-	-	-
Glyma03g08160	Gm03	7579246	41588526	DUP	8985749	8992818	LTR	Copia	7069	At1g32780	Alcohol dehydrogenase-like 4 [Glycine soja]	Metabolism;Metabolism;Metabolism;Metabolism;Metabolism	Global and overview maps;Global and overview maps;Carbohydrate metabolism;Lipid metabolism;Amino acid metabolism	ko01100//Metabolic pathways;ko01110//Biosynthesis of secondary metabolites;ko00010//Glycolysis / Gluconeogenesis;ko00071//Fatty acid degradation;ko00350//Tyrosine metabolism	K00001;K00001;K00001;K00001;K00001	GO:0044424//intracellular part	GO:0016491//oxidoreductase activity;GO:0046872//metal ion binding	GO:0000160//phosphorelay signal transduction system;GO:0008152//metabolic process
Glyma03g08870	Gm03	7579246	41588526	DUP	10091608	10093268	LTR	Copia	1660	--	protein NRT1/ PTR FAMILY 2.12-like [Glycine soja]	-	-	-	-	GO:0016020//membrane	-	GO:0006810//transport
Glyma03g10090	Gm03	7579246	41588526	DUP	12160055	12163077	LTR	Copia	3022	At3g09030	BTB/POZ domain-containing protein At3g09030-like [Glycine soja]	-	-	-	-	-	-	-
Glyma03g10310	Gm03	7579246	41588526	DUP	12594794	12606391	LTR	Gypsy	11597	Tf2-12	Integrase [Actinidia chinensis var. chinensis] [Actinidia chinensis]	-	-	-	-	-	-	-
Glyma03g10410	Gm03	7579246	41588526	DUP	12796658	12803762	TIR	Mutator	7104	MAIL1	protein MAIN-LIKE 1-like [Glycine max]	-	-	-	-	-	-	-
Glyma03g10410	Gm03	7579246	41588526	DUP	12804327	12812873	LTR	Copia	8546	MAIL1	protein MAIN-LIKE 1-like [Glycine max]	-	-	-	-	-	-	-
Glyma03g12130	Gm03	7579246	41588526	DUP	15083962	15085403	LTR	Gypsy	1441	C12orf10	UPF0160 protein [Vigna unguiculata]	-	-	-	-	GO:0044444//cytoplasmic part	GO:0003824//catalytic activity	GO:0006605//protein targeting
Glyma03g12220	Gm03	7579246	41588526	DUP	15310547	15310813	TIR	Tc1-Mariner	266	CYCD1-1	Cyclin-D7-1 protein [Spatholobus suberectus]	-	-	-	-	-	GO:0005488//binding	GO:0003006//developmental process involved in reproduction;GO:0007049//cell cycle;GO:0044767//single-organism developmental process
Glyma03g13060	Gm03	7579246	41588526	DUP	16664517	16666009	LTR	Copia	1492	SPL2	E3 ubiquitin-protein ligase SPL2 isoform X2 [Glycine max]	-	-	-	-	GO:0009526//plastid envelope	GO:0003824//catalytic activity;GO:0046914//transition metal ion binding	GO:0006996//organelle organization;GO:0032446//protein modification by small protein conjugation
Glyma03g13060	Gm03	7579246	41588526	DUP	16670045	16670646	LTR	Gypsy	601	SPL2	E3 ubiquitin-protein ligase SPL2 isoform X2 [Glycine max]	-	-	-	-	GO:0009526//plastid envelope	GO:0003824//catalytic activity;GO:0046914//transition metal ion binding	GO:0006996//organelle organization;GO:0032446//protein modification by small protein conjugation
Glyma03g13310	Gm03	7579246	41588526	DUP	16853291	16859086	LTR	Gypsy	5795	Tf2-11	Retrotransposable element Tf2 [Cajanus cajan]	-	-	-	-	-	-	-
Glyma03g13310	Gm03	7579246	41588526	DUP	16861065	16861509	TIR	PIF-Harbinge	444	Tf2-11	Retrotransposable element Tf2 [Cajanus cajan]	-	-	-	-	-	-	-
Glyma03g13310	Gm03	7579246	41588526	DUP	16864682	16865777	LTR	Gypsy	1095	Tf2-11	Retrotransposable element Tf2 [Cajanus cajan]	-	-	-	-	-	-	-
Glyma03g13780	Gm03	7579246	41588526	DUP	17365748	17365921	LTR	Copia	173	RBL1	RHOMBOID-like protein 1 [Glycine max]	-	-	-	-	GO:0005911//cell-cell junction;GO:0031224//intrinsic component of membrane;GO:0043231//intracellular membrane-bounded organelle	-	GO:0019538//protein metabolic process
Glyma03g14180	Gm03	7579246	41588526	DUP	18076802	18077188	TIR	PIF-Harbinge	386	GPAT6	glycerol-3-phosphate 2-O-acyltransferase 6 [Glycine max]	Metabolism;Metabolism;Metabolism;Metabolism	Global and overview maps;Global and overview maps;Lipid metabolism;Lipid metabolism	ko01100//Metabolic pathways;ko01110//Biosynthesis of secondary metabolites;ko00564//Glycerophospholipid metabolism;ko00561//Glycerolipid metabolism	K13508;K13508;K13508;K13508	GO:0031224//intrinsic component of membrane	GO:0008374//O-acyltransferase activity;GO:0042578//phosphoric ester hydrolase activity	GO:0009059//macromolecule biosynthetic process;GO:0046471//phosphatidylglycerol metabolic process;GO:0090567//reproductive shoot system development
Glyma03g14470	Gm03	7579246	41588526	DUP	18436641	18438506	LTR	Gypsy	1865	NDA2	internal alternative NAD(P)H-ubiquinone oxidoreductase A1, mitochondrial [Glycine max]	-	-	-	-	-	-	-
Glyma03g14650	Gm03	7579246	41588526	DUP	18703692	18705342	LTR	Copia	1650	TIF3B1	Eukaryotic translation initiation factor 3 subunit B [Glycine soja]	Genetic Information Processing	Translation	ko03013//RNA transport	K03253	-	-	-
Glyma03g14690	Gm03	7579246	41588526	DUP	18753509	18753786	LTR	Gypsy	277	DEX1	protein DEFECTIVE IN EXINE FORMATION 1 isoform X2 [Glycine max]	-	-	-	-	GO:0031224//intrinsic component of membrane;GO:0043231//intracellular membrane-bounded organelle	GO:0046872//metal ion binding	GO:0010208//pollen wall assembly
Glyma03g14840	Gm03	7579246	41588526	DUP	19019140	19019531	TIR	Tc1-Mariner	391	--	Stress up-regulated Nod 19 [Vigna unguiculata]	-	-	-	-	-	-	-
Glyma03g14920	Gm03	7579246	41588526	DUP	19164539	19164978	LTR	Gypsy	439	--	-	-	-	-	-	-	-	-
Glyma03g15360	Gm03	7579246	41588526	DUP	19529797	19537946	LTR	Copia	8149	ccsA	Cytochrome c biogenesis protein ccsA [Glycine soja]	-	-	-	-	GO:0031224//intrinsic component of membrane;GO:0034357//photosynthetic membrane;GO:0044434//chloroplast part	GO:0046906//tetrapyrrole binding	GO:0043623//cellular protein complex assembly
Glyma03g15570	Gm03	7579246	41588526	DUP	19673522	19674428	LTR	Gypsy	906	--	ATP-dependent DNA helicase PIF1, partial [Glycine soja]	-	-	-	-	-	-	-
Glyma03g15810	Gm03	7579246	41588526	DUP	20099972	20105195	LTR	Gypsy	5223	MYB1	transcription factor MYB1 [Glycine max]	-	-	-	-	GO:0043231//intracellular membrane-bounded organelle	GO:0003676//nucleic acid binding	GO:0000160//phosphorelay signal transduction system;GO:0000302//response to reactive oxygen species;GO:0000904//cell morphogenesis involved in differentiation;GO:0001101//response to acid chemical;GO:0006970//response to osmotic stress;GO:0009725//response to hormone;GO:0010468//regulation of gene expression;GO:0048229//gametophyte development
Glyma03g15910	Gm03	7579246	41588526	DUP	20238834	20251946	LTR	Gypsy	13112	At1g71790	F-actin-capping protein subunit beta [Spatholobus suberectus]	Cellular Processes	Transport and catabolism	ko04144//Endocytosis	K10365	GO:0015629//actin cytoskeleton;GO:0043234//protein complex	-	GO:0006950//response to stress;GO:0051693//actin filament capping
Glyma03g16170	Gm03	7579246	41588526	DUP	20531786	20549061	LTR	Gypsy	17275	--	Retrovirus-related Pol polyprotein from transposon 17.6 [Glycine soja]	-	-	-	-	-	-	GO:0044260//cellular macromolecule metabolic process;GO:0090304//nucleic acid metabolic process
Glyma03g16290	Gm03	7579246	41588526	DUP	20674927	20697865	LTR	Gypsy	22938	7DLGT	7-deoxyloganetic acid glucosyltransferase [Glycine max]	-	-	-	-	-	GO:0008194//UDP-glycosyltransferase activity	GO:0016099//monoterpenoid biosynthetic process
Glyma03g16350	Gm03	7579246	41588526	DUP	20741590	20742655	LTR	Copia	1065	At5g47800	BTB/POZ domain-containing protein At5g47800 [Glycine max]	-	-	-	-	-	-	-
Glyma03g16640	Gm03	7579246	41588526	DUP	21148348	21157614	LTR	Copia	9266	PDX2	Pyridoxal biosynthesis protein PDX2 [Glycine soja]	Metabolism	Metabolism of cofactors and vitamins	ko00750//Vitamin B6 metabolism	K08681	GO:0044444//cytoplasmic part	GO:0016811//hydrolase activity, acting on carbon-nitrogen (but not peptide) bonds, in linear amides;GO:0046983//protein dimerization activity	GO:0042364//water-soluble vitamin biosynthetic process;GO:0072524//pyridine-containing compound metabolic process
Glyma03g16650	Gm03	7579246	41588526	DUP	21148348	21157614	LTR	Copia	9266	--	probable endo-1,3(4)-beta-glucanase ARB_01444 [Glycine soja]	-	-	-	-	GO:0044424//intracellular part	GO:0052736//beta-glucanase activity	GO:0006498//N-terminal protein lipidation;GO:0006865//amino acid transport;GO:0007165//signal transduction;GO:0016482//cytoplasmic transport;GO:0044036//cell wall macromolecule metabolic process
Glyma03g17260	Gm03	7579246	41588526	DUP	21859453	21862470	LTR	Copia	3017	NPF5.7	protein NRT1/ PTR FAMILY 5.6 [Cajanus cajan]	-	-	-	-	-	-	-
Glyma03g17260	Gm03	7579246	41588526	DUP	21856037	21857014	LTR	Gypsy	977	NPF5.7	protein NRT1/ PTR FAMILY 5.6 [Cajanus cajan]	-	-	-	-	-	-	-
Glyma03g18980	Gm03	7579246	41588526	DUP	24149903	24171366	LTR	Gypsy	21463	--	G-type lectin S-receptor-like serine/threonine-protein kinase [Glycine soja]	-	-	-	-	-	-	-
Glyma03g19020	Gm03	7579246	41588526	DUP	24310421	24319644	LTR	Copia	9223	--	Nucleolar GTP-binding protein 1 [Glycine soja]	Metabolism;Metabolism;Metabolism	Global and overview maps;Global and overview maps;Metabolism of cofactors and vitamins	ko01100//Metabolic pathways;ko01110//Biosynthesis of secondary metabolites;ko00130//Ubiquinone and other terpenoid-quinone biosynthesis	K09833;K09833;K09833	-	-	-
Glyma03g19020	Gm03	7579246	41588526	DUP	24305662	24320101	LTR	Gypsy	14439	--	Nucleolar GTP-binding protein 1 [Glycine soja]	Metabolism;Metabolism;Metabolism	Global and overview maps;Global and overview maps;Metabolism of cofactors and vitamins	ko01100//Metabolic pathways;ko01110//Biosynthesis of secondary metabolites;ko00130//Ubiquinone and other terpenoid-quinone biosynthesis	K09833;K09833;K09833	-	-	-
Glyma03g20420	Gm03	7579246	41588526	DUP	25948504	25948776	TIR	PIF-Harbinge	272	ERD2	ER lumen protein-retaining receptor-like [Glycine soja]	-	-	-	-	GO:0031224//intrinsic component of membrane;GO:0043231//intracellular membrane-bounded organelle	-	GO:0006006//glucose metabolic process;GO:0015031//protein transport
Glyma03g21580	Gm03	27168866	27172666	CNV	27165935	27171468	LTR	Gypsy	2602	NEK1	Cytochrome P450 93A3 [Glycine soja]	-	-	-	-	-	-	-
Glyma03g21620	Gm03	25688299	30088120	INV	27274636	27274718	TIR	Tc1-Mariner	82	At3g17800	UV-B-induced protein At3g17800, chloroplastic [Glycine max]	-	-	-	-	GO:0009536//plastid	-	GO:0003006//developmental process involved in reproduction;GO:0006952//defense response;GO:0010476//gibberellin mediated signaling pathway;GO:0044260//cellular macromolecule metabolic process;GO:0044262//cellular carbohydrate metabolic process;GO:0044723//single-organism carbohydrate metabolic process
Glyma03g21650	Gm03	7579246	41588526	DUP	27343717	27348334	LTR	Gypsy	4617	HMA4	copper-transporting ATPase HMA4 [Glycine max]	Environmental Information Processing	Signal transduction	ko04016//MAPK signaling pathway - plant	K17686	GO:0031224//intrinsic component of membrane	GO:0032550//purine ribonucleoside binding;GO:0043682//copper-transporting ATPase activity;GO:0046914//transition metal ion binding	GO:0010038//response to metal ion;GO:0035434//copper ion transmembrane transport;GO:0061687//detoxification of inorganic compound
Glyma03g21660	Gm03	7579246	41588526	DUP	27387067	27395814	LTR	Copia	8747	GIP	Copia protein [Cajanus cajan]	-	-	-	-	-	-	-
Glyma03g22010	Gm03	7579246	41588526	DUP	27890027	27908958	LTR	Gypsy	18931	At3g53590	probable LRR receptor-like serine/threonine-protein kinase At1g06840-like [Glycine max]	-	-	-	-	-	GO:0016772//transferase activity, transferring phosphorus-containing groups	-
Glyma03g22090	Gm03	25688299	30088120	INV	27989600	28002630	LTR	Copia	13030	SMC4	Structural maintenance of chromosomes protein 4, partial [Glycine soja]	-	-	-	-	GO:0043229//intracellular organelle	GO:0016301//kinase activity	GO:0000819//sister chromatid segregation;GO:0003006//developmental process involved in reproduction;GO:0006259//DNA metabolic process;GO:0006342//chromatin silencing;GO:0006796//phosphate-containing compound metabolic process;GO:0007126//meiotic nuclear division;GO:0009791//post-embryonic development;GO:0010564//regulation of cell cycle process;GO:0034968//histone lysine methylation;GO:0035194//p…
Glyma03g22100	Gm03	25688299	30088120	INV	27989600	28002630	LTR	Copia	13030	--	-	-	-	-	-	-	-	-
Glyma03g22330	Gm03	25688299	30088120	INV	28620372	28623424	LTR	Copia	3052	BGAL15	Beta-galactosidase [Cajanus cajan]	-	-	-	-	-	-	-
Glyma03g22520	Gm03	25688299	30088120	INV	28844447	28847283	LTR	Copia	2836	LECRK4	G-type lectin S-receptor-like serine/threonine-protein kinase RLK1 [Glycine soja]	-	-	-	-	-	GO:0016301//kinase activity	GO:0009987//cellular process
Glyma03g22570	Gm03	25688299	30088120	INV	28889127	28891962	LTR	Copia	2835	--	G-type lectin S-receptor-like serine/threonine-protein kinase RLK1 [Glycine soja]	-	-	-	-	-	GO:0004672//protein kinase activity	GO:0006796//phosphate-containing compound metabolic process
Glyma03g22620	Gm03	25688299	30088120	INV	29010219	29010476	TIR	Tc1-Mariner	257	NOV	ATP/DNA-binding protein [Medicago truncatula]	-	-	-	-	-	GO:0004672//protein kinase activity	-
Glyma03g22890	Gm03	25688299	30088120	INV	29539681	29540771	LTR	Copia	1090	LACS1	Long chain acyl-CoA synthetase 1 [Glycine soja]	Metabolism;Cellular Processes;Metabolism;Metabolism;Metabolism	Global and overview maps;Transport and catabolism;Global and overview maps;Lipid metabolism;Lipid metabolism	ko01100//Metabolic pathways;ko04146//Peroxisome;ko01212//Fatty acid metabolism;ko00071//Fatty acid degradation;ko00061//Fatty acid biosynthesis	K01897;K01897;K01897;K01897;K01897	GO:0043231//intracellular membrane-bounded organelle	GO:0015645//fatty acid ligase activity	GO:0006631//fatty acid metabolic process;GO:0009059//macromolecule biosynthetic process;GO:0009814//defense response, incompatible interaction;GO:0009886//post-embryonic morphogenesis;GO:0033554//cellular response to stress
Glyma03g22960	Gm03	25688299	30088120	INV	29643470	29643746	TIR	Tc1-Mariner	276	MLO1	MLO-like protein 1 [Glycine max]	-	-	-	-	GO:0031224//intrinsic component of membrane	-	GO:0006950//response to stress;GO:0010053//root epidermal cell differentiation;GO:0048588//developmental cell growth
Glyma03g23280	Gm03	25688299	30088120	INV	29864466	29864746	TIR	Mutator	280	TY3B-G	Retrovirus-related Pol polyprotein from transposon 17.6 [Cajanus cajan]	-	-	-	-	-	-	-
Glyma03g23400	Gm03	25688299	30088120	INV	29990422	30003498	Helitron	Helitron	13076	--	replication protein A 70 kDa DNA-binding subunit E-like [Glycine max]	-	-	-	-	-	-	-
Glyma03g23810	Gm03	7579246	41588526	DUP	30471126	30477729	TIR	PIF-Harbinge	6603	--	L10-interacting MYB domain-containing protein [Glycine soja]	-	-	-	-	-	-	-
Glyma03g23850	Gm03	7579246	41588526	DUP	30491229	30491512	TIR	Tc1-Mariner	283	ATG10	ubiquitin-like-conjugating enzyme ATG10 isoform X1 [Glycine soja]	Cellular Processes	Transport and catabolism	ko04136//Autophagy - other eukaryotes	K17888	-	GO:0008641//small protein activating enzyme activity	GO:0000045//autophagosome assembly;GO:0009617//response to bacterium;GO:0009620//response to fungus;GO:0032446//protein modification by small protein conjugation;GO:0033059//cellular pigmentation
Glyma03g23980	Gm03	30638104	30638179	DEL	30636277	30641749	LTR	Gypsy	75	DBR	2-alkenal reductase (NADP(+)-dependent) [Cajanus cajan]	-	-	-	-	GO:0016020//membrane;GO:0043231//intracellular membrane-bounded organelle;GO:0044444//cytoplasmic part	GO:0016628//oxidoreductase activity, acting on the CH-CH group of donors, NAD or NADP as acceptor	GO:0006812//cation transport;GO:0006950//response to stress;GO:0009404//toxin metabolic process;GO:0010038//response to metal ion;GO:0014070//response to organic cyclic compound;GO:0046942//carboxylic acid transport
Glyma03g24010	Gm03	7579246	41588526	DUP	30672416	30672986	LTR	Copia	570	P2	2-alkenal reductase (NADP(+)-dependent) isoform X1 [Glycine max]	-	-	-	-	GO:0016020//membrane;GO:0044444//cytoplasmic part	GO:0016628//oxidoreductase activity, acting on the CH-CH group of donors, NAD or NADP as acceptor;GO:0046914//transition metal ion binding	GO:0006950//response to stress;GO:0044710//single-organism metabolic process
Glyma03g24150	Gm03	7579246	41588526	DUP	30806282	30808852	LTR	Copia	2570	--	TMV resistance protein N [Glycine soja]	-	-	-	-	-	-	-
Glyma03g24190	Gm03	7579246	41588526	DUP	30926012	30927694	LTR	Copia	1682	--	transposase [Cucumis melo var. makuwa] [Cucumis melo]	-	-	-	-	-	-	-
Glyma03g24330	Gm03	7579246	41588526	DUP	31104977	31105711	TIR	PIF-Harbinge	734	CER1	Protein ECERIFERUM 1 isoform C [Glycine soja]	Metabolism;Metabolism	Global and overview maps;Lipid metabolism	ko01110//Biosynthesis of secondary metabolites;ko00073//Cutin, suberine and wax biosynthesis	K15404;K15404	-	-	-
Glyma03g24580	Gm03	7579246	41588526	DUP	31458008	31459279	LTR	Copia	1271	RPN11	PREDICTED: 26S proteasome non-ATPase regulatory subunit 14 homolog [Lupinus angustifolius]	Genetic Information Processing	Folding, sorting and degradation	ko03050//Proteasome	K03030	GO:0043234//protein complex;GO:0044424//intracellular part	GO:0003824//catalytic activity	GO:0006508//proteolysis;GO:0006970//response to osmotic stress;GO:0016043//cellular component organization;GO:0030163//protein catabolic process;GO:0044248//cellular catabolic process;GO:0044249//cellular biosynthetic process;GO:0044267//cellular protein metabolic process;GO:0044712//single-organism catabolic process;GO:0044763//single-organism cellular process
Glyma03g24630	Gm03	7579246	41588526	DUP	31584708	31584901	LTR	Copia	193	NAD-ME1	NAD-dependent malic enzyme 62 kDa isoform, mitochondrial [Glycine max]	Metabolism;Metabolism;Metabolism;Metabolism	Global and overview maps;Global and overview maps;Carbohydrate metabolism;Energy metabolism	ko01100//Metabolic pathways;ko01200//Carbon metabolism;ko00620//Pyruvate metabolism;ko00710//Carbon fixation in photosynthetic organisms	K00028;K00028;K00028;K00028	GO:0009536//plastid;GO:0044429//mitochondrial part	GO:0000166//nucleotide binding;GO:0004470//malic enzyme activity;GO:0016651//oxidoreductase activity, acting on NAD(P)H;GO:0016831//carboxy-lyase activity;GO:0032550//purine ribonucleoside binding;GO:0046914//transition metal ion binding;GO:0046983//protein dimerization activity	GO:0006090//pyruvate metabolic process;GO:0006970//response to osmotic stress;GO:0006996//organelle organization;GO:0010038//response to metal ion;GO:0042044//fluid transport;GO:0043648//dicarboxylic acid metabolic process
Glyma03g24650	Gm03	7579246	41588526	DUP	31599158	31601252	TIR	Mutator	2094	RKS1	Receptor-like serine/threonine-protein kinase SD1-8 [Glycine soja]	-	-	-	-	-	GO:0016301//kinase activity	GO:0009987//cellular process
Glyma03g25060	Gm03	7579246	41588526	DUP	32033725	32040505	LTR	Gypsy	6780	--	zinc finger MYM-type protein 1-like [Lactuca sativa]	-	-	-	-	-	-	-
Glyma03g25350	Gm03	7579246	41588526	DUP	32442673	32447876	LTR	Copia	5203	At5g67140	F-box protein At5g67140 [Glycine max]	-	-	-	-	-	GO:0003824//catalytic activity	-
Glyma03g25680	Gm03	7579246	41588526	DUP	32906340	32907203	LTR	Gypsy	863	ALG12	dol-P-Man:Man(7)GlcNAc(2)-PP-Dol alpha-1,6-mannosyltransferase [Glycine max]	Metabolism;Metabolism;Metabolism	Global and overview maps;Glycan biosynthesis and metabolism;Glycan biosynthesis and metabolism	ko01100//Metabolic pathways;ko00510//N-Glycan biosynthesis;ko00513//Various types of N-glycan biosynthesis	K03847;K03847;K03847	GO:0031090//organelle membrane;GO:0031224//intrinsic component of membrane;GO:0043231//intracellular membrane-bounded organelle	GO:0000009//alpha-1,6-mannosyltransferase activity	GO:0006486//protein glycosylation;GO:0043161//proteasome-mediated ubiquitin-dependent protein catabolic process
Glyma03g25830	Gm03	7579246	41588526	DUP	33204190	33205504	LTR	Gypsy	1314	--	Glutathione S-transferase T3 [Glycine soja]	-	-	-	-	-	-	-
Glyma03g26570	Gm03	7579246	41588526	DUP	34017174	34028932	LTR	Gypsy	11758	TRN1	protein TORNADO 1 [Glycine max]	-	-	-	-	GO:0016021//integral component of membrane;GO:0043231//intracellular membrane-bounded organelle;GO:0044444//cytoplasmic part	GO:0005488//binding;GO:0022892//substrate-specific transporter activity	GO:0006486//protein glycosylation;GO:0006913//nucleocytoplasmic transport;GO:0009664//plant-type cell wall organization;GO:0009799//specification of symmetry;GO:0009887//organ morphogenesis;GO:0009926//auxin polar transport;GO:0009933//meristem structural organization;GO:0010051//xylem and phloem pattern formation;GO:0010383//cell wall polysaccharide metabolic process;GO:0016049//cell growth
Glyma03g26600	Gm03	7579246	41588526	DUP	34055474	34057094	LTR	Copia	1620	ZSD1	secoisolariciresinol dehydrogenase [Glycine max]	-	-	-	-	-	-	-
Glyma03g26640	Gm03	34102978	34116453	CNV	34107270	34108965	LTR	Copia	1695	PILS3	protein PIN-LIKES 3 [Glycine max]	-	-	-	-	-	-	-
Glyma03g26690	Gm03	7579246	41588526	DUP	34160299	34160394	TIR	Tc1-Mariner	95	ARPC5A	actin-related protein 2/3 complex subunit 5A [Glycine max]	Cellular Processes	Transport and catabolism	ko04144//Endocytosis	K05754	GO:0005856//cytoskeleton;GO:0016020//membrane;GO:0043234//protein complex	GO:0004722//protein serine/threonine phosphatase activity;GO:0008092//cytoskeletal protein binding;GO:0016772//transferase activity, transferring phosphorus-containing groups;GO:0032550//purine ribonucleoside binding;GO:0046872//metal ion binding	GO:0000904//cell morphogenesis involved in differentiation;GO:0003006//developmental process involved in reproduction;GO:0016049//cell growth;GO:0018205//peptidyl-lysine modification;GO:0042743//hydrogen peroxide metabolic process;GO:0045010//actin nucleation
Glyma03g27150	Gm03	34673164	34684970	CNV	34678941	34682121	LINE	L1	3180	At3g60510	3-hydroxyisobutyryl-CoA hydrolase-like protein 1, mitochondrial isoform X1 [Glycine max]	Metabolism;Metabolism;Metabolism;Metabolism;Metabolism	Global and overview maps;Global and overview maps;Amino acid metabolism;Metabolism of other amino acids;Carbohydrate metabolism	ko01100//Metabolic pathways;ko01200//Carbon metabolism;ko00280//Valine, leucine and isoleucine degradation;ko00410//beta-Alanine metabolism;ko00640//Propanoate metabolism	K05605;K05605;K05605;K05605;K05605	GO:0043231//intracellular membrane-bounded organelle	GO:0016787//hydrolase activity;GO:0016829//lyase activity	GO:0006464//cellular protein modification process;GO:0006508//proteolysis;GO:0009791//post-embryonic development;GO:0044710//single-organism metabolic process;GO:0044763//single-organism cellular process
Glyma03g27330	Gm03	7579246	41588526	DUP	35038874	35043458	LTR	Copia	4584	YPQ1	probable vacuolar amino acid transporter YPQ1 isoform X2 [Glycine max]	-	-	-	-	-	-	-
Glyma03g27620	Gm03	7579246	41588526	DUP	35376925	35379279	LTR	Copia	2354	GgbAS1	beta-amyrin synthase [Glycine max]	Metabolism;Metabolism	Global and overview maps;Metabolism of terpenoids and polyketides	ko01110//Biosynthesis of secondary metabolites;ko00909//Sesquiterpenoid and triterpenoid biosynthesis	K15813;K15813	-	GO:0031559//oxidosqualene cyclase activity	GO:0016104//triterpenoid biosynthetic process
Glyma03g27660	Gm03	7579246	41588526	DUP	35425224	35425496	TIR	Tc1-Mariner	272	GgbAS1	beta-amyrin synthase [Glycine max]	Metabolism;Metabolism	Global and overview maps;Metabolism of terpenoids and polyketides	ko01110//Biosynthesis of secondary metabolites;ko00909//Sesquiterpenoid and triterpenoid biosynthesis	K15813;K15813	-	GO:0031559//oxidosqualene cyclase activity	GO:0016104//triterpenoid biosynthetic process
Glyma03g27670	Gm03	7579246	41588526	DUP	35451043	35456819	LTR	Copia	5776	GgbAS1	Beta-amyrin synthase [Glycine soja]	Metabolism;Metabolism	Global and overview maps;Metabolism of terpenoids and polyketides	ko01110//Biosynthesis of secondary metabolites;ko00909//Sesquiterpenoid and triterpenoid biosynthesis	K15813;K15813	-	GO:0031559//oxidosqualene cyclase activity	GO:0016104//triterpenoid biosynthetic process
Glyma03g27830	Gm03	7579246	41588526	DUP	35608314	35608607	LTR	Copia	293	NPF3.1	protein NRT1/ PTR FAMILY 3.1 [Glycine max]	-	-	-	-	GO:0016020//membrane	-	GO:0051234//establishment of localization
Glyma03g28060	Gm03	7579246	41588526	DUP	35914977	35915232	TIR	Tc1-Mariner	255	SCPL45	serine carboxypeptidase-like 45 [Glycine soja]	-	-	-	-	GO:0005618//cell wall;GO:0005911//cell-cell junction	GO:0004180//carboxypeptidase activity	GO:0019538//protein metabolic process
Glyma03g28270	Gm03	7579246	41588526	DUP	36144079	36146044	LTR	Copia	1965	At1g15480	Pentatricopeptide repeat-containing protein, mitochondrial, partial [Glycine soja]	-	-	-	-	GO:0009526//plastid envelope	-	GO:0006221//pyrimidine nucleotide biosynthetic process;GO:0006886//intracellular protein transport
Glyma03g28880	Gm03	36820253	36820365	DEL	36820199	36820457	TIR	Tc1-Mariner	112	At3g10140	DNA repair protein recA like 2, mitochondrial [Glycine soja]	-	-	-	-	GO:0043231//intracellular membrane-bounded organelle	GO:0032550//purine ribonucleoside binding;GO:0042623//ATPase activity, coupled;GO:0043566//structure-specific DNA binding	GO:0006259//DNA metabolic process;GO:0033554//cellular response to stress;GO:0044699//single-organism process
Glyma03g28890	Gm03	7579246	41588526	DUP	36829284	36829507	TIR	PIF-Harbinge	223	FAX1	protein FATTY ACID EXPORT 1, chloroplastic isoform X1 [Glycine max]	-	-	-	-	GO:0009528//plastid inner membrane;GO:0031224//intrinsic component of membrane	-	GO:0009814//defense response, incompatible interaction;GO:0033554//cellular response to stress
Glyma03g29240	Gm03	7579246	41588526	DUP	37229201	37229411	TIR	PIF-Harbinge	210	At2g41710	AP2-like ethylene-responsive transcription factor [Glycine soja]	-	-	-	-	GO:0043231//intracellular membrane-bounded organelle	GO:0001071//nucleic acid binding transcription factor activity;GO:0016628//oxidoreductase activity, acting on the CH-CH group of donors, NAD or NADP as acceptor	GO:0010468//regulation of gene expression;GO:0034645//cellular macromolecule biosynthetic process;GO:0044710//single-organism metabolic process;GO:0050794//regulation of cellular process
Glyma03g29560	Gm03	7579246	41588526	DUP	37565110	37566684	LTR	Gypsy	1574	PURA2	adenylosuccinate synthetase 2, chloroplastic [Glycine max]	Metabolism;Metabolism;Metabolism	Global and overview maps;Nucleotide metabolism;Amino acid metabolism	ko01100//Metabolic pathways;ko00230//Purine metabolism;ko00250//Alanine, aspartate and glutamate metabolism	K01939;K01939;K01939	GO:0005576//extracellular region;GO:0009532//plastid stroma	GO:0016879//ligase activity, forming carbon-nitrogen bonds;GO:0032550//purine ribonucleoside binding;GO:0046872//metal ion binding	GO:0006167//AMP biosynthetic process;GO:0006221//pyrimidine nucleotide biosynthetic process;GO:0010038//response to metal ion
Glyma03g30130	Gm03	7579246	41588526	DUP	38080792	38081058	TIR	Tc1-Mariner	266	NUDT23	nudix hydrolase 23, chloroplastic isoform X3 [Glycine max]	Metabolism;Metabolism;Metabolism	Global and overview maps;Nucleotide metabolism;Metabolism of cofactors and vitamins	ko01100//Metabolic pathways;ko00230//Purine metabolism;ko00740//Riboflavin metabolism	K18453;K18453;K18453	GO:0009536//plastid	GO:0004551//nucleotide diphosphatase activity;GO:0043169//cation binding	GO:0009314//response to radiation;GO:0034641//cellular nitrogen compound metabolic process;GO:0044763//single-organism cellular process;GO:0044765//single-organism transport
Glyma03g30310	Gm03	7579246	41588526	DUP	38273805	38274374	LTR	Copia	569	KIN7L	kinesin-like protein KIN-7K, chloroplastic [Glycine max]	-	-	-	-	GO:0005875//microtubule associated complex	GO:0003774//motor activity;GO:0015631//tubulin binding;GO:0032550//purine ribonucleoside binding	GO:0007017//microtubule-based process
Glyma03g30320	Gm03	7579246	41588526	DUP	38290804	38292597	LTR	Gypsy	1793	--	regulator of MON1-CCZ1 complex [Glycine max]	-	-	-	-	-	-	-
Glyma03g30420	Gm03	7579246	41588526	DUP	38374016	38374312	TIR	Tc1-Mariner	296	DIR21	pterocarpan synthase-like precursor [Glycine max]	-	-	-	-	-	-	-
Glyma03g30900	Gm03	7579246	41588526	DUP	38742341	38742639	TIR	Tc1-Mariner	298	At2g27310	F-box protein At2g27310 [Glycine max]	-	-	-	-	-	-	GO:0006950//response to stress;GO:0009725//response to hormone;GO:0009987//cellular process;GO:0044699//single-organism process
Glyma03g31030	Gm03	7579246	41588526	DUP	38906301	38906744	TIR	Mutator	443	CYCP3-1	cyclin-P3-1 [Glycine max]	-	-	-	-	-	GO:0016772//transferase activity, transferring phosphorus-containing groups;GO:0019900//kinase binding	GO:0006796//phosphate-containing compound metabolic process;GO:0010374//stomatal complex development;GO:0044763//single-organism cellular process
Glyma03g31310	Gm03	7579246	41588526	DUP	39211267	39211502	TIR	Tc1-Mariner	235	SULTR3;1	sulfate transporter 3.1 [Glycine max]	-	-	-	-	GO:0009536//plastid;GO:0031224//intrinsic component of membrane	GO:0015103//inorganic anion transmembrane transporter activity;GO:0015291//secondary active transmembrane transporter activity	GO:0008272//sulfate transport;GO:0044763//single-organism cellular process;GO:0050896//response to stimulus
Glyma03g31330	Gm03	7579246	41588526	DUP	39238979	39239244	LTR	Gypsy	265	NEK4	serine/threonine-protein kinase Nek4 isoform X1 [Glycine max]	-	-	-	-	-	-	-
Glyma03g31550	Gm03	7579246	41588526	DUP	39430104	39433735	LTR	Copia	3631	SPAC227.14	ATP-dependent kinase YFH7 [Glycine max]	-	-	-	-	GO:0009536//plastid	GO:0019206//nucleoside kinase activity;GO:0032550//purine ribonucleoside binding	GO:0009174//pyrimidine ribonucleoside monophosphate biosynthetic process
Glyma03g32660	Gm03	7579246	41588526	DUP	40394318	40394587	LTR	Gypsy	269	XI-B	myosin-6-like isoform X4 [Glycine soja]	-	-	-	-	GO:0015629//actin cytoskeleton;GO:0042579//microbody	GO:0008092//cytoskeletal protein binding;GO:0017016//Ras GTPase binding;GO:0017111//nucleoside-triphosphatase activity;GO:0032550//purine ribonucleoside binding	GO:0000904//cell morphogenesis involved in differentiation;GO:0006928//movement of cell or subcellular component;GO:0016192//vesicle-mediated transport;GO:0048438//floral whorl development;GO:0048588//developmental cell growth;GO:0051640//organelle localization
Glyma03g32690	Gm03	7579246	41588526	DUP	40470957	40473537	LTR	Gypsy	2580	At4g28780	GDSL esterase/lipase At4g28780 [Glycine max]	-	-	-	-	-	GO:0016788//hydrolase activity, acting on ester bonds	GO:0009451//RNA modification;GO:0009886//post-embryonic morphogenesis
Glyma03g32900	Gm03	7579246	41588526	DUP	40628117	40631891	LTR	Copia	3774	CHX20	cation/H(+) antiporter 1 [Glycine max]	-	-	-	-	GO:0016020//membrane;GO:0043231//intracellular membrane-bounded organelle;GO:0044444//cytoplasmic part	GO:0005451//monovalent cation:proton antiporter activity	GO:0006605//protein targeting;GO:0006875//cellular metal ion homeostasis;GO:0015672//monovalent inorganic cation transport;GO:0030001//metal ion transport;GO:0055067//monovalent inorganic cation homeostasis
Glyma03g33180	Gm03	40839235	40845251	CNV	40839659	40842795	LINE	L1	3136	At5g02620	ankyrin repeat-containing protein At5g02620 isoform X1 [Glycine max]	-	-	-	-	GO:0031224//intrinsic component of membrane	-	-
Glyma03g33460	Gm03	7579246	41588526	DUP	41009004	41012853	LTR	Copia	3849	RPL4	60S ribosomal protein L4 isoform X2 [Glycine max]	Genetic Information Processing	Translation	ko03010//Ribosome	K02930	GO:0030529//intracellular ribonucleoprotein complex	GO:0005198//structural molecule activity	GO:0010467//gene expression
Glyma03g33970	Gm03	41455312	41461804	DEL	41455319	41461805	LTR	Gypsy	6485	SIGF	RNA polymerase sigma factor sigF, chloroplastic isoform X1 [Glycine max]	-	-	-	-	GO:0009536//plastid	GO:0005488//binding;GO:0016987//sigma factor activity	GO:0006090//pyruvate metabolic process;GO:0006355//regulation of transcription, DNA-templated;GO:0009637//response to blue light;GO:0009658//chloroplast organization;GO:0009668//plastid membrane organization;GO:0009791//post-embryonic development;GO:0009887//organ morphogenesis;GO:0016109//tetraterpenoid biosynthetic process;GO:0048869//cellular developmental process	down
Glyma0403s00200	scaffold_403	4713	6231	CNV	4541	7229	LTR	Gypsy	1518	--	FBD-associated F-box protein [Glycine soja]	-	-	-	-	-	-	-
Glyma04g00330	Gm04	135889	139010	CNV	137149	137397	TIR	Tc1-Mariner	248	SIGB	RNA polymerase sigma factor sigB [Glycine max]	-	-	-	-	GO:0009536//plastid	GO:0001071//nucleic acid binding transcription factor activity;GO:0003676//nucleic acid binding;GO:0016987//sigma factor activity;GO:0034062//RNA polymerase activity	GO:0006090//pyruvate metabolic process;GO:0006355//regulation of transcription, DNA-templated;GO:0006739//NADP metabolic process;GO:0009637//response to blue light;GO:0009639//response to red or far red light;GO:0009658//chloroplast organization;GO:0009668//plastid membrane organization;GO:0009791//post-embryonic development;GO:0016072//rRNA metabolic process;GO:0016109//tetraterpenoid biosynthet…
Glyma04g00810	Gm04	449329	455744	CNV	450243	452805	LTR	Copia	2562	--	5'-methylthioadenosine nucleosidase [Vigna unguiculata]	-	-	-	-	GO:0043231//intracellular membrane-bounded organelle	GO:0046872//metal ion binding	-
Glyma04g01880	Gm04	1260502	1260919	CNV	1260351	1261854	TIR	Mutator	417	SCAB1	Stomatal closure-related actin-binding protein 1 [Glycine soja]	-	-	-	-	GO:0043234//protein complex	GO:0003824//catalytic activity	GO:0008104//protein localization;GO:0009108//coenzyme biosynthetic process;GO:0030036//actin cytoskeleton organization;GO:0050794//regulation of cellular process
Glyma04g02020	Gm04	1325724	8292415	INV	1389982	1390338	TIR	Tc1-Mariner	356	--	inactive purple acid phosphatase-like protein [Parasponia andersonii]	-	-	-	-	-	-	-
Glyma04g02480	Gm04	1325724	8292415	INV	1743861	1744194	LTR	Gypsy	333	At5g42170/At5g42160	GDSL esterase/lipase At3g14820-like [Glycine max]	-	-	-	-	-	GO:0016788//hydrolase activity, acting on ester bonds	-
Glyma04g02900	Gm04	1325724	8292415	INV	2102109	2102393	TIR	Tc1-Mariner	284	Os09g0520200	probable 1-acylglycerol-3-phosphate O-acyltransferase isoform X1 [Glycine max]	-	-	-	-	GO:0044424//intracellular part	GO:0004620//phospholipase activity;GO:0071617//lysophospholipid acyltransferase activity	GO:0006644//phospholipid metabolic process;GO:0006952//defense response;GO:0009404//toxin metabolic process;GO:0010243//response to organonitrogen compound;GO:0014070//response to organic cyclic compound;GO:0055081//anion homeostasis;GO:0055090//acylglycerol homeostasis
Glyma04g02980	Gm04	1325724	8292415	INV	2156673	2156972	TIR	Tc1-Mariner	299	DEFA	floral homeotic protein DEFICIENS [Glycine max]	-	-	-	-	GO:0043231//intracellular membrane-bounded organelle	GO:0001071//nucleic acid binding transcription factor activity;GO:0003676//nucleic acid binding;GO:0005515//protein binding	GO:0000904//cell morphogenesis involved in differentiation;GO:0009664//plant-type cell wall organization;GO:0009888//tissue development;GO:0010468//regulation of gene expression;GO:0034645//cellular macromolecule biosynthetic process;GO:0048437//floral organ development;GO:0048580//regulation of post-embryonic development
Glyma04g03010	Gm04	1325724	8292415	INV	2193666	2194125	TIR	Mutator	459	VHA-a3	V-type proton ATPase subunit a3 [Glycine soja]	Metabolism;Metabolism;Cellular Processes	Global and overview maps;Energy metabolism;Transport and catabolism	ko01100//Metabolic pathways;ko00190//Oxidative phosphorylation;ko04145//Phagosome	K02154;K02154;K02154	-	-	-
Glyma04g03280	Gm04	2424416	2430980	CNV	2427045	2430217	LINE	L1	3172	ARGF	ornithine carbamoyltransferase, chloroplastic [Glycine max]	Metabolism;Metabolism;Metabolism;Metabolism	Global and overview maps;Global and overview maps;Global and overview maps;Amino acid metabolism	ko01100//Metabolic pathways;ko01110//Biosynthesis of secondary metabolites;ko01230//Biosynthesis of amino acids;ko00220//Arginine biosynthesis	K00611;K00611;K00611;K00611	-	-	-
Glyma04g03710	Gm04	1325724	8292415	INV	2719482	2719762	TIR	Mutator	280	SEC3A	exocyst complex component SEC3A [Glycine max]	-	-	-	-	GO:0016020//membrane;GO:0043232//intracellular non-membrane-bounded organelle;GO:0043234//protein complex;GO:0044444//cytoplasmic part	-	GO:0016192//vesicle-mediated transport
Glyma04g05450	Gm04	1325724	8292415	INV	4123981	4124223	TIR	PIF-Harbinge	242	--	Ceramidase [Vigna unguiculata]	-	-	-	-	GO:0031224//intrinsic component of membrane	GO:0016810//hydrolase activity, acting on carbon-nitrogen (but not peptide) bonds	-
Glyma04g05520	Gm04	1325724	8292415	INV	4187512	4187942	LTR	Copia	430	IQD1	protein IQ-DOMAIN 1 [Glycine max]	-	-	-	-	GO:0043231//intracellular membrane-bounded organelle	GO:0016772//transferase activity, transferring phosphorus-containing groups	GO:0007017//microtubule-based process;GO:1902410//mitotic cytokinetic process
Glyma04g05540	Gm04	1325724	8292415	INV	4205904	4211397	TIR	PONG	5493	--	glutathione S-transferase T2 [Glycine max]	-	-	-	-	-	-	-
Glyma04g05670	Gm04	1325724	8292415	INV	4320598	4320725	TIR	PIF-Harbinge	127	CBK1	serine/threonine-protein kinase tricorner [Glycine max]	-	-	-	-	-	GO:0004674//protein serine/threonine kinase activity;GO:0032550//purine ribonucleoside binding	GO:0006464//cellular protein modification process;GO:0006796//phosphate-containing compound metabolic process
Glyma04g05870	Gm04	1325724	8292415	INV	4468917	4469493	LTR	Copia	576	--	SCP-like extracellular protein domain-containing protein precursor [Glycine max]	-	-	-	-	-	-	-
Glyma04g06570	Gm04	1325724	8292415	INV	5028930	5029202	TIR	Tc1-Mariner	272	PDS5	sericin 1 isoform X1 [Glycine max]	-	-	-	-	GO:0009536//plastid	-	GO:0003006//developmental process involved in reproduction;GO:0006310//DNA recombination;GO:0006342//chromatin silencing;GO:0007059//chromosome segregation;GO:0009606//tropism
Glyma04g06910	Gm04	1325724	8292415	INV	5348327	5348558	TIR	PIF-Harbinge	231	SYCO	cysteine--tRNA ligase, chloroplastic/mitochondrial isoform X1 [Glycine max]	Genetic Information Processing	Translation	ko00970//Aminoacyl-tRNA biosynthesis	K01883	GO:0009532//plastid stroma	GO:0004812//aminoacyl-tRNA ligase activity;GO:0032550//purine ribonucleoside binding	GO:0000741//karyogamy;GO:0003006//developmental process involved in reproduction;GO:0006418//tRNA aminoacylation for protein translation;GO:0007007//inner mitochondrial membrane organization;GO:0009657//plastid organization;GO:0012501//programmed cell death
Glyma04g07030	Gm04	1325724	8292415	INV	5450189	5450459	TIR	Mutator	270	UGNT1	Nucleotide-sugar uncharacterized transporter 3 [Glycine soja]	-	-	-	-	GO:0031224//intrinsic component of membrane	-	GO:0044763//single-organism cellular process;GO:0044765//single-organism transport
Glyma04g07210	Gm04	1325724	8292415	INV	5616059	5616311	LTR	Gypsy	252	BT1	adenine nucleotide transporter BT1, chloroplastic/mitochondrial [Glycine max]	-	-	-	-	GO:0009528//plastid inner membrane;GO:0031224//intrinsic component of membrane	GO:0015605//organophosphate ester transmembrane transporter activity	GO:0003006//developmental process involved in reproduction;GO:0006605//protein targeting;GO:0006865//amino acid transport;GO:0009117//nucleotide metabolic process;GO:0015672//monovalent inorganic cation transport;GO:0015780//nucleotide-sugar transport;GO:0016482//cytoplasmic transport;GO:0043067//regulation of programmed cell death;GO:0050896//response to stimulus;GO:0051049//regulation of transp…
Glyma04g07530	Gm04	1325724	8292415	INV	5872572	5872706	TIR	PIF-Harbinge	134	TIFY8	protein TIFY 8 isoform X1 [Glycine max]	-	-	-	-	-	-	-
Glyma04g08230	Gm04	1325724	8292415	INV	6440632	6440888	TIR	PIF-Harbinge	256	--	PREDICTED: L-arabinokinase [Prunus dulcis]	-	-	-	-	-	-	-
Glyma04g08270	Gm04	1325724	8292415	INV	6463235	6463528	TIR	Tc1-Mariner	293	--	plant/F12B17-70 protein [Medicago truncatula]	-	-	-	-	GO:0043231//intracellular membrane-bounded organelle	-	GO:0000041//transition metal ion transport;GO:0001101//response to acid chemical;GO:0009267//cellular response to starvation;GO:0015698//inorganic anion transport
Glyma04g08850	Gm04	1325724	8292415	INV	6959129	6959744	LTR	Copia	615	ATL12	E3 ubiquitin-protein ligase ATL42 isoform X1 [Medicago truncatula]	-	-	-	-	-	-	-
Glyma04g08920	Gm04	1325724	8292415	INV	7064847	7069123	LTR	Copia	4276	At2g25830	probable transcriptional regulatory protein At2g25830 isoform X1 [Glycine max]	-	-	-	-	GO:0009536//plastid	-	GO:0008652//cellular amino acid biosynthetic process;GO:0042364//water-soluble vitamin biosynthetic process
Glyma04g09130	Gm04	1325724	8292415	INV	7282191	7282530	LTR	Gypsy	339	OVA4	tryptophan--tRNA ligase, chloroplastic/mitochondrial isoform X2 [Glycine max]	Genetic Information Processing	Translation	ko00970//Aminoacyl-tRNA biosynthesis	K01867	GO:0009532//plastid stroma	GO:0004812//aminoacyl-tRNA ligase activity;GO:0032550//purine ribonucleoside binding	GO:0003006//developmental process involved in reproduction;GO:0006418//tRNA aminoacylation for protein translation;GO:0009668//plastid membrane organization
Glyma04g09190	Gm04	1325724	8292415	INV	7342420	7348724	LTR	Copia	6304	AUR1	Serine/threonine-protein kinase Aurora-1 [Mucuna pruriens]	-	-	-	-	GO:0015630//microtubule cytoskeleton;GO:0043231//intracellular membrane-bounded organelle;GO:0044444//cytoplasmic part;GO:0044446//intracellular organelle part	GO:0035174//histone serine kinase activity	GO:0007049//cell cycle;GO:0007275//multicellular organism development;GO:0010468//regulation of gene expression;GO:0016310//phosphorylation;GO:0016571//histone methylation;GO:0018193//peptidyl-amino acid modification;GO:0050794//regulation of cellular process
Glyma04g09320	Gm04	1325724	8292415	INV	7504278	7504440	LTR	Copia	162	--	Retrovirus-related Pol polyprotein from transposon 17.6 isoform A [Glycine soja]	-	-	-	-	-	-	-
Glyma04g09380	Gm04	1325724	8292415	INV	7592333	7592419	TIR	Tc1-Mariner	86	RLK7	receptor-like protein kinase 7 [Glycine max]	-	-	-	-	-	-	-
Glyma04g09400	Gm04	7632108	7642101	CNV	7636517	7641975	LTR	Copia	5458	SUC4	Sucrose transport protein SUC4-like protein, partial [Glycine soja]	-	-	-	-	GO:0016021//integral component of membrane;GO:0043231//intracellular membrane-bounded organelle	GO:0005351//sugar:proton symporter activity;GO:0015154//disaccharide transmembrane transporter activity	GO:0005984//disaccharide metabolic process;GO:0006812//cation transport;GO:0015766//disaccharide transport
Glyma04g09400	Gm04	1325724	8292415	INV	7636517	7641975	LTR	Copia	5458	SUC4	Sucrose transport protein SUC4-like protein, partial [Glycine soja]	-	-	-	-	GO:0016021//integral component of membrane;GO:0043231//intracellular membrane-bounded organelle	GO:0005351//sugar:proton symporter activity;GO:0015154//disaccharide transmembrane transporter activity	GO:0005984//disaccharide metabolic process;GO:0006812//cation transport;GO:0015766//disaccharide transport
Glyma04g09430	Gm04	1325724	8292415	INV	7664673	7665927	LTR	Gypsy	1254	--	adaptin ear-binding coat-associated protein 2 [Glycine max]	-	-	-	-	-	-	-
Glyma04g09810	Gm04	1325724	8292415	INV	8078863	8083566	LTR	Copia	4703	At5g18475	pentatricopeptide repeat-containing protein At5g18475 [Glycine max]	-	-	-	-	-	-	-
Glyma04g12460	Gm04	11207097	35755891	INV	11536076	11537063	TIR	Mutator	987	RPL2	Protein root UVB sensitive 5 [Glycine soja]	-	-	-	-	GO:0043231//intracellular membrane-bounded organelle;GO:0044391//ribosomal subunit	GO:0003824//catalytic activity;GO:0005198//structural molecule activity	GO:0010467//gene expression
Glyma04g12490	Gm04	11207097	35755891	INV	11564223	11564500	LTR	Gypsy	277	ARP8	Actin-related protein 8 isoform A [Glycine soja]	-	-	-	-	GO:0043231//intracellular membrane-bounded organelle;GO:0043232//intracellular non-membrane-bounded organelle	GO:0005198//structural molecule activity;GO:0032550//purine ribonucleoside binding	GO:0044763//single-organism cellular process
Glyma04g13680	Gm04	11207097	35755891	INV	13457431	13458646	TIR	Mutator	1215	--	-	-	-	-	-	-	-	-
Glyma04g13890	Gm04	11207097	35755891	INV	13615067	13623431	LTR	Gypsy	8364	--	transposase-like protein [Glycine max]	-	-	-	-	-	-	-
Glyma04g13890	Gm04	11207097	35755891	INV	13614073	13623749	LTR	Gypsy	9676	--	transposase-like protein [Glycine max]	-	-	-	-	-	-	-
Glyma04g13970	Gm04	11207097	35755891	INV	13764718	13765791	LTR	Copia	1073	Os03g0733400	Zinc finger BED domain-containing protein RICESLEEPER 2 [Glycine soja]	-	-	-	-	-	-	-
Glyma04g14280	Gm04	11207097	35755891	INV	14177236	14177601	TIR	Tc1-Mariner	365	CERK	ceramide kinase isoform X1 [Glycine max]	Metabolism	Lipid metabolism	ko00600//Sphingolipid metabolism	K04715	-	GO:0001727//lipid kinase activity	GO:0006665//sphingolipid metabolic process;GO:0007186//G-protein coupled receptor signaling pathway;GO:0016265//death;GO:0016310//phosphorylation
Glyma04g14350	Gm04	11207097	35755891	INV	14250660	14251578	TIR	PIF-Harbinge	918	--	RING-H2 finger protein ATL65 [Glycine soja]	-	-	-	-	GO:0016020//membrane	GO:0043169//cation binding	GO:0044237//cellular metabolic process;GO:0071704//organic substance metabolic process
Glyma04g14370	Gm04	11207097	35755891	INV	14373044	14378587	LTR	Gypsy	5543	--	Nucleolar GTP-binding protein 1 [Glycine soja]	Metabolism;Metabolism;Metabolism	Global and overview maps;Global and overview maps;Metabolism of cofactors and vitamins	ko01100//Metabolic pathways;ko01110//Biosynthesis of secondary metabolites;ko00130//Ubiquinone and other terpenoid-quinone biosynthesis	K09833;K09833;K09833	-	-	-
Glyma04g14630	Gm04	14736216	14746001	CNV	14743967	14744361	TIR	Tc1-Mariner	394	efp	Elongation factor P [Glycine soja]	-	-	-	-	GO:0009536//plastid	GO:0008135//translation factor activity, RNA binding	GO:0006518//peptide metabolic process;GO:0034645//cellular macromolecule biosynthetic process
Glyma04g14630	Gm04	11207097	35755891	INV	14743967	14744361	TIR	Tc1-Mariner	394	efp	Elongation factor P [Glycine soja]	-	-	-	-	GO:0009536//plastid	GO:0008135//translation factor activity, RNA binding	GO:0006518//peptide metabolic process;GO:0034645//cellular macromolecule biosynthetic process
Glyma04g14770	Gm04	11207097	35755891	INV	14969805	14970036	LTR	Gypsy	231	FH14	formin-like protein 14 [Glycine max]	-	-	-	-	GO:0015629//actin cytoskeleton;GO:0015630//microtubule cytoskeleton;GO:0044444//cytoplasmic part	GO:0003779//actin binding;GO:0015631//tubulin binding;GO:0016791//phosphatase activity	GO:0006796//phosphate-containing compound metabolic process;GO:0007015//actin filament organization;GO:0009555//pollen development
Glyma04g14850	Gm04	11207097	35755891	INV	15059089	15059214	TIR	PIF-Harbinge	125	FHY3	protein FAR-RED ELONGATED HYPOCOTYL 3-like isoform X1 [Glycine max]	-	-	-	-	GO:0043231//intracellular membrane-bounded organelle	GO:0001071//nucleic acid binding transcription factor activity;GO:0016798//hydrolase activity, acting on glycosyl bonds;GO:0046914//transition metal ion binding	GO:0006355//regulation of transcription, DNA-templated;GO:0006402//mRNA catabolic process;GO:0006486//protein glycosylation;GO:0007602//phototransduction;GO:0009606//tropism;GO:0010017//red or far-red light signaling pathway;GO:0042127//regulation of cell proliferation;GO:0042752//regulation of circadian rhythm;GO:0048518//positive regulation of biological process;GO:0070647//protein modification…
Glyma04g14910	Gm04	11207097	35755891	INV	15214082	15222584	TIR	Mutator	8502	MPS1	probable serine/threonine-protein kinase mps1 isoform X2 [Glycine max]	-	-	-	-	-	GO:0004672//protein kinase activity	GO:0006796//phosphate-containing compound metabolic process
Glyma04g14910	Gm04	11207097	35755891	INV	15214189	15221756	LTR	Copia	7567	MPS1	probable serine/threonine-protein kinase mps1 isoform X2 [Glycine max]	-	-	-	-	-	GO:0004672//protein kinase activity	GO:0006796//phosphate-containing compound metabolic process
Glyma04g14940	Gm04	11207097	35755891	INV	15334159	15337204	LTR	Copia	3045	ZIF1	Protein ZINC INDUCED FACILITATOR-LIKE 1 isoform A [Glycine soja]	-	-	-	-	GO:0031224//intrinsic component of membrane	-	GO:0044763//single-organism cellular process
Glyma04g15050	Gm04	11207097	35755891	INV	15408583	15419714	LTR	Gypsy	11131	--	Glucan endo-1,3-beta-glucosidase 8 isoform B [Glycine soja]	-	-	-	-	GO:0009536//plastid	-	-
Glyma04g15130	Gm04	11207097	35755891	INV	15584367	15585419	TIR	Mutator	1052	NCA1	protein NCA1 [Glycine max]	-	-	-	-	-	GO:0003824//catalytic activity;GO:0046914//transition metal ion binding	-
Glyma04g15130	Gm04	11207097	35755891	INV	15590057	15591344	LTR	Copia	1287	NCA1	protein NCA1 [Glycine max]	-	-	-	-	-	GO:0003824//catalytic activity;GO:0046914//transition metal ion binding	-
Glyma04g15160	Gm04	15686560	15698193	CNV	15691844	15696440	LTR	Copia	4596	VPS26A	vacuolar protein sorting-associated protein 26A [Glycine max]	Cellular Processes	Transport and catabolism	ko04144//Endocytosis	K18466	-	-	-
Glyma04g15160	Gm04	11207097	35755891	INV	15691844	15696440	LTR	Copia	4596	VPS26A	vacuolar protein sorting-associated protein 26A [Glycine max]	Cellular Processes	Transport and catabolism	ko04144//Endocytosis	K18466	-	-	-
Glyma04g15270	Gm04	11207097	35755891	INV	15900400	15926454	LTR	Gypsy	26054	MSBP1	Membrane steroid-binding protein 1 [Glycine soja]	-	-	-	-	-	-	-
Glyma04g15440	Gm04	11207097	35755891	INV	16105107	16107007	LTR	Gypsy	1900	At1g55090	glutamine-dependent NAD(+) synthetase-like [Arachis hypogaea]	Metabolism;Metabolism	Global and overview maps;Metabolism of cofactors and vitamins	ko01100//Metabolic pathways;ko00760//Nicotinate and nicotinamide metabolism	K01950;K01950	GO:0044444//cytoplasmic part	GO:0016787//hydrolase activity;GO:0016884//carbon-nitrogen ligase activity, with glutamine as amido-N-donor;GO:0032550//purine ribonucleoside binding	GO:0010038//response to metal ion;GO:0019359//nicotinamide nucleotide biosynthetic process
Glyma04g15470	Gm04	11207097	35755891	INV	16138367	16139301	LTR	Gypsy	934	--	Chlorophyllase 1 [Glycine max]	Metabolism;Metabolism;Metabolism	Global and overview maps;Global and overview maps;Metabolism of cofactors and vitamins	ko01100//Metabolic pathways;ko01110//Biosynthesis of secondary metabolites;ko00860//Porphyrin and chlorophyll metabolism	K08099;K08099;K08099	GO:0042170//plastid membrane	GO:0052689//carboxylic ester hydrolase activity	GO:0006787//porphyrin-containing compound catabolic process
Glyma04g15470	Gm04	11207097	35755891	INV	16120027	16137450	LTR	Gypsy	17423	--	Chlorophyllase 1 [Glycine max]	Metabolism;Metabolism;Metabolism	Global and overview maps;Global and overview maps;Metabolism of cofactors and vitamins	ko01100//Metabolic pathways;ko01110//Biosynthesis of secondary metabolites;ko00860//Porphyrin and chlorophyll metabolism	K08099;K08099;K08099	GO:0042170//plastid membrane	GO:0052689//carboxylic ester hydrolase activity	GO:0006787//porphyrin-containing compound catabolic process
Glyma04g15540	Gm04	11207097	35755891	INV	16217534	16223305	LTR	Gypsy	5771	PCMP-H40	pentatricopeptide repeat-containing protein At1g11290, chloroplastic-like [Glycine soja]	-	-	-	-	-	-	GO:0043412//macromolecule modification;GO:0044260//cellular macromolecule metabolic process;GO:0090304//nucleic acid metabolic process
Glyma04g15580	Gm04	11207097	35755891	INV	16453910	16469152	LTR	Gypsy	15242	LHA1	Protein PIR [Glycine soja]	Metabolism;Metabolism	Global and overview maps;Energy metabolism	ko01100//Metabolic pathways;ko00190//Oxidative phosphorylation	K01535;K01535	GO:0031224//intrinsic component of membrane	GO:0008324//cation transmembrane transporter activity;GO:0015662//ATPase activity, coupled to transmembrane movement of ions, phosphorylative mechanism;GO:0032550//purine ribonucleoside binding;GO:0043169//cation binding	GO:0009152//purine ribonucleotide biosynthetic process;GO:0015992//proton transport
Glyma04g15910	Gm04	11207097	35755891	INV	16770316	16782671	TIR	Mutator	12355	--	serine/threonine-protein phosphatase 7 long form homolog [Glycine soja]	-	-	-	-	-	-	-
Glyma04g16080	Gm04	11207097	35755891	INV	17053985	17062047	TIR	PIF-Harbinge	8062	--	L10-interacting MYB domain-containing protein [Glycine max]	-	-	-	-	-	-	-
Glyma04g16090	Gm04	11207097	35755891	INV	17053985	17062047	TIR	PIF-Harbinge	8062	--	L10-interacting MYB domain-containing protein [Glycine soja]	-	-	-	-	-	-	-
Glyma04g16280	Gm04	11207097	35755891	INV	17364385	17365824	TIR	Mutator	1439	--	scarecrow-like protein 8 [Glycine soja]	-	-	-	-	-	-	-
Glyma04g16700	Gm04	11207097	35755891	INV	17787665	17791650	TIR	Mutator	3985	ERN3	ethylene-responsive transcription factor ERN3 [Glycine max]	-	-	-	-	GO:0043231//intracellular membrane-bounded organelle	GO:0001071//nucleic acid binding transcription factor activity;GO:0003677//DNA binding	GO:0000160//phosphorelay signal transduction system;GO:0006979//response to oxidative stress;GO:0009725//response to hormone;GO:0009791//post-embryonic development;GO:0010468//regulation of gene expression;GO:0034645//cellular macromolecule biosynthetic process;GO:0035864//response to potassium ion
Glyma04g16810	Gm04	11207097	35755891	INV	17966810	17971562	LTR	Copia	4752	THO1	THO complex subunit 1 [Glycine max]	Genetic Information Processing;Genetic Information Processing	Transcription;Translation	ko03040//Spliceosome;ko03013//RNA transport	K12878;K12878	GO:0043231//intracellular membrane-bounded organelle;GO:0043234//protein complex	-	GO:0006405//RNA export from nucleus;GO:0009620//response to fungus;GO:0030422//production of siRNA involved in RNA interference
Glyma04g17680	Gm04	11207097	35755891	INV	19181198	19206799	LTR	Gypsy	25601	--	Tubulin/FtsZ [Vigna unguiculata]	-	-	-	-	GO:0009536//plastid;GO:0032991//macromolecular complex	GO:0032550//purine ribonucleoside binding	GO:0043623//cellular protein complex assembly
Glyma04g18960	Gm04	11207097	35755891	INV	20774818	20780458	LTR	Copia	5640	GLCAT14B	beta-glucuronosyltransferase GlcAT14B [Glycine max]	-	-	-	-	-	GO:0008194//UDP-glycosyltransferase activity	-
Glyma04g18990	Gm04	11207097	35755891	INV	20812090	20813022	LTR	Gypsy	932	TRN1	transportin-1 isoform X3 [Abrus precatorius]	-	-	-	-	GO:0043231//intracellular membrane-bounded organelle;GO:0044444//cytoplasmic part	GO:0022892//substrate-specific transporter activity	GO:0005976//polysaccharide metabolic process;GO:0006486//protein glycosylation;GO:0006913//nucleocytoplasmic transport;GO:0009664//plant-type cell wall organization;GO:0009887//organ morphogenesis;GO:0009926//auxin polar transport;GO:0009933//meristem structural organization;GO:0010051//xylem and phloem pattern formation;GO:0016049//cell growth
Glyma04g19010	Gm04	11207097	35755891	INV	20833190	20834794	LTR	Copia	1604	ACO1	aconitate hydratase 1-like [Glycine soja]	Metabolism;Metabolism;Metabolism;Metabolism;Metabolism;Metabolism;Metabolism	Global and overview maps;Global and overview maps;Global and overview maps;Global and overview maps;Carbohydrate metabolism;Global and overview maps;Carbohydrate metabolism	ko01100//Metabolic pathways;ko01110//Biosynthesis of secondary metabolites;ko01200//Carbon metabolism;ko01230//Biosynthesis of amino acids;ko00630//Glyoxylate and dicarboxylate metabolism;ko01210//2-Oxocarboxylic acid metabolism;ko00020//Citrate cycle (TCA cycle)	K01681;K01681;K01681;K01681;K01681;K01681;K01681	GO:0005576//extracellular region;GO:0005911//cell-cell junction;GO:0016020//membrane;GO:0043231//intracellular membrane-bounded organelle;GO:0044444//cytoplasmic part	GO:0003729//mRNA binding;GO:0016836//hydro-lyase activity;GO:0046914//transition metal ion binding	GO:0006006//glucose metabolic process;GO:0006090//pyruvate metabolic process;GO:0006970//response to osmotic stress;GO:0006996//organelle organization;GO:0010039//response to iron ion;GO:0010087//phloem or xylem histogenesis;GO:0034614//cellular response to reactive oxygen species;GO:0042044//fluid transport;GO:0044249//cellular biosynthetic process;GO:0044260//cellular macromolecule metabolic pr…
Glyma04g21360	Gm04	11207097	35755891	INV	24403790	24416875	LTR	Gypsy	13085	rpoC2	RNA polymerase beta' subunit [Cyamopsis tetragonoloba]	Genetic Information Processing	Transcription	ko03020//RNA polymerase	K03046	GO:0009536//plastid	GO:0003676//nucleic acid binding;GO:0034062//RNA polymerase activity	GO:0034645//cellular macromolecule biosynthetic process
Glyma04g21430	Gm04	11207097	35755891	INV	24549309	24550362	LTR	Copia	1053	FRS5	protein FAR1-RELATED SEQUENCE 5 [Glycine max]	-	-	-	-	-	-	-
Glyma04g21830	Gm04	11207097	35755891	INV	25142195	25143104	LTR	Gypsy	909	--	ATP-dependent DNA helicase PIF1-like [Medicago truncatula]	-	-	-	-	-	-	-
Glyma04g21890	Gm04	11207097	35755891	INV	25185671	25203355	TIR	Mutator	17684	KNAT3	Homeobox protein knotted-1-like 3 [Glycine soja]	-	-	-	-	GO:0043231//intracellular membrane-bounded organelle;GO:0044444//cytoplasmic part	GO:0001071//nucleic acid binding transcription factor activity;GO:0003676//nucleic acid binding	GO:0009314//response to radiation;GO:0009720//detection of hormone stimulus;GO:0010468//regulation of gene expression;GO:0034097//response to cytokine;GO:0048856//anatomical structure development
Glyma04g23550	Gm04	11207097	35755891	INV	26764178	26767106	LTR	Gypsy	2928	IF3-2	translation initiation factor IF3-4, chloroplastic-like [Glycine soja]	-	-	-	-	GO:0009536//plastid	-	GO:0006412//translation
Glyma04g24070	Gm04	11207097	35755891	INV	27652816	27653415	LTR	Gypsy	599	--	polyubiquitin 9 [Abrus precatorius]	Genetic Information Processing	Folding, sorting and degradation	ko04120//Ubiquitin mediated proteolysis	K03873	-	GO:0032550//purine ribonucleoside binding	-
Glyma04g24350	Gm04	11207097	35755891	INV	27945538	27947118	LTR	Gypsy	1580	RPOT3-TOM	DNA-directed RNA polymerase 3B, chloroplastic isoform X2 [Glycine max]	-	-	-	-	GO:0009536//plastid;GO:0034357//photosynthetic membrane	GO:0003676//nucleic acid binding;GO:0034062//RNA polymerase activity	GO:0034645//cellular macromolecule biosynthetic process
Glyma04g24350	Gm04	11207097	35755891	INV	27958954	27959426	LTR	Gypsy	472	RPOT3-TOM	DNA-directed RNA polymerase 3B, chloroplastic isoform X2 [Glycine max]	-	-	-	-	GO:0009536//plastid;GO:0034357//photosynthetic membrane	GO:0003676//nucleic acid binding;GO:0034062//RNA polymerase activity	GO:0034645//cellular macromolecule biosynthetic process
Glyma04g24380	Gm04	11207097	35755891	INV	28023379	28023636	TIR	PIF-Harbinge	257	CXP;2-2	Serine carboxypeptidase II-2 [Glycine soja]	-	-	-	-	GO:0043231//intracellular membrane-bounded organelle	GO:0004180//carboxypeptidase activity	GO:0000226//microtubule cytoskeleton organization;GO:0019538//protein metabolic process;GO:0035556//intracellular signal transduction
Glyma04g24380	Gm04	11207097	35755891	INV	28024186	28026218	LTR	Copia	2032	CXP;2-2	Serine carboxypeptidase II-2 [Glycine soja]	-	-	-	-	GO:0043231//intracellular membrane-bounded organelle	GO:0004180//carboxypeptidase activity	GO:0000226//microtubule cytoskeleton organization;GO:0019538//protein metabolic process;GO:0035556//intracellular signal transduction
Glyma04g24920	Gm04	11207097	35755891	INV	28591259	28591665	LTR	Gypsy	406	ENO1	Enolase 1, chloroplastic [Glycine soja]	Metabolism;Metabolism;Metabolism;Metabolism;Metabolism;Genetic Information Processing	Global and overview maps;Global and overview maps;Global and overview maps;Global and overview maps;Carbohydrate metabolism;Folding, sorting and degradation	ko01100//Metabolic pathways;ko01110//Biosynthesis of secondary metabolites;ko01200//Carbon metabolism;ko01230//Biosynthesis of amino acids;ko00010//Glycolysis / Gluconeogenesis;ko03018//RNA degradation	K01689;K01689;K01689;K01689;K01689;K01689	GO:0005576//extracellular region;GO:0005911//cell-cell junction;GO:0009532//plastid stroma;GO:0016020//membrane;GO:0031967//organelle envelope;GO:0044445//cytosolic part	GO:0003676//nucleic acid binding;GO:0016836//hydro-lyase activity;GO:0046914//transition metal ion binding	GO:0000904//cell morphogenesis involved in differentiation;GO:0001101//response to acid chemical;GO:0006006//glucose metabolic process;GO:0006090//pyruvate metabolic process;GO:0006739//NADP metabolic process;GO:0006970//response to osmotic stress;GO:0009314//response to radiation;GO:0009725//response to hormone;GO:0010038//response to metal ion;GO:0010468//regulation of gene expression;GO:003464…
Glyma04g24950	Gm04	11207097	35755891	INV	28643947	28644359	TIR	PIF-Harbinge	412	CNGC17	cyclic nucleotide-gated ion channel 17 isoform X1 [Glycine max]	Organismal Systems	Environmental adaptation	ko04626//Plant-pathogen interaction	K05391	GO:0031224//intrinsic component of membrane	GO:0005267//potassium channel activity;GO:0005515//protein binding;GO:0030551//cyclic nucleotide binding	GO:0009746//response to hexose;GO:0030001//metal ion transport;GO:0034220//ion transmembrane transport;GO:0034285//response to disaccharide
Glyma04g24950	Gm04	11207097	35755891	INV	28643003	28643323	LTR	Gypsy	320	CNGC17	cyclic nucleotide-gated ion channel 17 isoform X1 [Glycine max]	Organismal Systems	Environmental adaptation	ko04626//Plant-pathogen interaction	K05391	GO:0031224//intrinsic component of membrane	GO:0005267//potassium channel activity;GO:0005515//protein binding;GO:0030551//cyclic nucleotide binding	GO:0009746//response to hexose;GO:0030001//metal ion transport;GO:0034220//ion transmembrane transport;GO:0034285//response to disaccharide
Glyma04g25370	Gm04	11207097	35755891	INV	29273998	29274924	LTR	Gypsy	926	--	Protein FAR1-RELATED SEQUENCE 5 [Cajanus cajan]	-	-	-	-	-	-	-
Glyma04g25380	Gm04	29341545	29343604	CNV	29332138	29349858	LTR	Gypsy	2059	--	Dynein heavy chain [Glycine soja]	-	-	-	-	-	-	-
Glyma04g25380	Gm04	11207097	35755891	INV	29330924	29354015	LTR	Gypsy	23091	--	Dynein heavy chain [Glycine soja]	-	-	-	-	-	-	-
Glyma04g25380	Gm04	11207097	35755891	INV	29332138	29349858	LTR	Gypsy	17720	--	Dynein heavy chain [Glycine soja]	-	-	-	-	-	-	-
Glyma04g25590	Gm04	11207097	35755891	INV	29513652	29513904	TIR	PIF-Harbinge	252	MAG2	RINT1-like protein MAG2 [Glycine max]	-	-	-	-	GO:0009536//plastid;GO:0031312//extrinsic component of organelle membrane	-	GO:0006605//protein targeting;GO:0016192//vesicle-mediated transport;GO:0016482//cytoplasmic transport
Glyma04g26230	Gm04	11207097	35755891	INV	30252451	30253545	LTR	Gypsy	1094	ELD1	glycosyltransferase-like KOBITO 1 isoform X1 [Glycine soja]	-	-	-	-	-	-	-
Glyma04g26730	Gm04	30665608	30667649	CNV	30656254	30665790	LTR	Copia	182	PRP19A	pre-mRNA-processing factor 19 [Glycine max]	Genetic Information Processing;Genetic Information Processing	Transcription;Folding, sorting and degradation	ko03040//Spliceosome;ko04120//Ubiquitin mediated proteolysis	K10599;K10599	-	-	-
Glyma04g26730	Gm04	11207097	35755891	INV	30656254	30665790	LTR	Copia	9536	PRP19A	pre-mRNA-processing factor 19 [Glycine max]	Genetic Information Processing;Genetic Information Processing	Transcription;Folding, sorting and degradation	ko03040//Spliceosome;ko04120//Ubiquitin mediated proteolysis	K10599;K10599	-	-	-
Glyma04g26800	Gm04	11207097	35755891	INV	30720535	30721875	LTR	Gypsy	1340	LNK2	protein LNK2 isoform X1 [Glycine max]	-	-	-	-	-	-	-
Glyma04g27570	Gm04	11207097	35755891	INV	31423975	31435768	LTR	Gypsy	11793	At1g71790	probable F-actin-capping protein subunit beta [Glycine soja]	Cellular Processes	Transport and catabolism	ko04144//Endocytosis	K10365	GO:0005856//cytoskeleton;GO:0043234//protein complex	-	GO:0051693//actin filament capping
Glyma04g27570	Gm04	11207097	35755891	INV	31411931	31435959	LTR	Gypsy	24028	At1g71790	probable F-actin-capping protein subunit beta [Glycine soja]	Cellular Processes	Transport and catabolism	ko04144//Endocytosis	K10365	GO:0005856//cytoskeleton;GO:0043234//protein complex	-	GO:0051693//actin filament capping
Glyma04g27670	Gm04	11207097	35755891	INV	31677640	31682895	LTR	Gypsy	5255	At4g27290	Nucleolar GTP-binding protein 1 [Glycine soja]	-	-	-	-	-	GO:0016301//kinase activity	GO:0009987//cellular process
Glyma04g27670	Gm04	11207097	35755891	INV	31676159	31677176	LTR	Gypsy	1017	At4g27290	Nucleolar GTP-binding protein 1 [Glycine soja]	-	-	-	-	-	GO:0016301//kinase activity	GO:0009987//cellular process
Glyma04g28430	Gm04	11207097	35755891	INV	32493667	32505028	LTR	Gypsy	11361	--	Nucleolar GTP-binding protein 1 [Glycine soja]	Metabolism;Metabolism;Metabolism	Global and overview maps;Global and overview maps;Metabolism of cofactors and vitamins	ko01100//Metabolic pathways;ko01110//Biosynthesis of secondary metabolites;ko00130//Ubiquinone and other terpenoid-quinone biosynthesis	K09833;K09833;K09833	-	-	-
Glyma04g28440	Gm04	11207097	35755891	INV	32561512	32583457	LTR	Gypsy	21945	--	uncharacterized protein LOC114420724 [Glycine soja]	-	-	-	-	-	-	-
Glyma04g29210	Gm04	11207097	35755891	INV	33266742	33267885	LTR	Copia	1143	--	hypothetical protein glysoja_043360 [Glycine soja]	-	-	-	-	-	-	-
Glyma04g29220	Gm04	11207097	35755891	INV	33300512	33302180	LTR	Copia	1668	RGA1	CC-NBS-LRR resistance protein [Trifolium pratense]	-	-	-	-	-	-	-
Glyma04g29220	Gm04	11207097	35755891	INV	33294590	33302819	LTR	Gypsy	8229	RGA1	CC-NBS-LRR resistance protein [Trifolium pratense]	-	-	-	-	-	-	-
Glyma04g29260	Gm04	11207097	35755891	INV	33425225	33442496	LTR	Gypsy	17271	--	G-type lectin S-receptor-like serine/threonine-protein kinase [Glycine soja]	-	-	-	-	-	-	-
Glyma04g30330	Gm04	11207097	35755891	INV	34123756	34137088	TIR	Mutator	13332	--	DUF936 domain-containing protein [Cephalotus follicularis]	-	-	-	-	GO:0009536//plastid	-	-
Glyma04g30340	Gm04	11207097	35755891	INV	34123756	34137088	TIR	Mutator	13332	alkB	alpha-ketoglutarate-dependent dioxygenase AlkB-like [Glycine max]	-	-	-	-	-	GO:0016491//oxidoreductase activity	-
Glyma04g40090	Gm04	46218142	46227070	CNV	46224029	46226288	LTR	Copia	2259	At4g13780	aminoacyl tRNA synthase complex-interacting multifunctional protein 1-like isoform X2 [Glycine soja]	-	-	-	-	GO:0005911//cell-cell junction;GO:0044444//cytoplasmic part	GO:0016876//ligase activity, forming aminoacyl-tRNA and related compounds	GO:0000338//protein deneddylation;GO:0006221//pyrimidine nucleotide biosynthetic process;GO:0009639//response to red or far red light;GO:0016571//histone methylation;GO:0048580//regulation of post-embryonic development
Glyma05g04600	Gm05	3764467	3770534	CNV	3765476	3765702	TIR	PIF-Harbinge	226	PRMT16	protein arginine N-methyltransferase 1.6 isoform X3 [Glycine max]	-	-	-	-	GO:0009536//plastid	GO:0008168//methyltransferase activity	GO:0008213//protein alkylation;GO:0032259//methylation
Glyma05g06270	Gm05	6011596	6156412	DEL	6085433	6091639	LTR	Copia	6206	GIP	Retrovirus-related Pol polyprotein from transposon TNT 1-94 [Glycine soja]	-	-	-	-	-	-	-
Glyma05g11640	Gm05	11922735	11927649	CNV	11927615	11932401	LTR	Copia	34	At2g18220	nucleolar complex protein 2 homolog isoform X1 [Glycine soja]	-	-	-	-	GO:0035097//histone methyltransferase complex	-	GO:0003006//developmental process involved in reproduction;GO:0006221//pyrimidine nucleotide biosynthetic process;GO:0009451//RNA modification
Glyma05g16390	Gm05	18397359	18405212	CNV	18404885	18411546	LTR	Gypsy	327	DTX49	Multidrug and toxin extrusion protein 2 [Spatholobus suberectus]	-	-	-	-	-	-	-
Glyma05g16390	Gm05	18397359	18405212	CNV	18397779	18404131	LTR	Gypsy	6352	DTX49	Multidrug and toxin extrusion protein 2 [Spatholobus suberectus]	-	-	-	-	-	-	-
Glyma05g17910	Gm05	20915877	22883717	DUP	20963592	20983837	LTR	Gypsy	20245	Tf2-12	gag/pol polyprotein [Trifolium pratense]	-	-	-	-	-	GO:0016891//endoribonuclease activity, producing 5'-phosphomonoesters;GO:0034061//DNA polymerase activity	GO:0006260//DNA replication;GO:0090501//RNA phosphodiester bond hydrolysis
Glyma05g18240	Gm05	20915877	22883717	DUP	21636266	21649767	Helitron	Helitron	13501	--	ATP-dependent DNA helicase PIF1 [Glycine soja]	-	-	-	-	-	-	-
Glyma05g18610	Gm05	22054931	22056700	CNV	22041840	22059362	LTR	Gypsy	1769	--	G-type lectin S-receptor-like serine/threonine-protein kinase [Glycine soja]	-	-	-	-	-	-	-
Glyma05g18610	Gm05	20915877	22883717	DUP	22041840	22059362	LTR	Gypsy	17522	--	G-type lectin S-receptor-like serine/threonine-protein kinase [Glycine soja]	-	-	-	-	-	-	-
Glyma05g18850	Gm05	20915877	22883717	DUP	22429974	22431148	LTR	Gypsy	1174	pol	Transposon Ty3-G Gag-Pol polyprotein [Glycine soja]	-	-	-	-	-	-	-
Glyma05g18850	Gm05	20915877	22883717	DUP	22411426	22422143	LTR	Copia	10717	pol	Transposon Ty3-G Gag-Pol polyprotein [Glycine soja]	-	-	-	-	-	-	-
Glyma05g21800	Gm05	26684156	26693179	CNV	26687267	26690459	LINE	L1	3192	AP37	Aspartic proteinase-like protein 2, partial [Mucuna pruriens]	-	-	-	-	GO:0009536//plastid	GO:0016787//hydrolase activity	GO:0019538//protein metabolic process
Glyma05g22710	Gm05	28048962	28049895	CNV	28038853	28055301	LTR	Copia	933	--	zinc-regulated protein 8-like [Glycine max]	-	-	-	-	-	-	-
Glyma05g24810	Gm05	31012096	31029176	DEL	31012102	31029176	LTR	Gypsy	17074	Xyl2	Beta-xylosidase/alpha-L-arabinofuranosidase 2, partial [Glycine soja]	-	-	-	-	GO:0005576//extracellular region;GO:0030312//external encapsulating structure;GO:0031012//extracellular matrix	GO:0015926//glucosidase activity;GO:0097599//xylanase activity	GO:0000272//polysaccharide catabolic process;GO:0009814//defense response, incompatible interaction
Glyma05g24980	Gm05	31148621	31153224	DEL	31148628	31153225	LTR	Copia	4596	At3g43660	vacuolar iron transporter homolog 4 [Glycine max]	-	-	-	-	GO:0031090//organelle membrane;GO:0031224//intrinsic component of membrane	-	GO:0010038//response to metal ion;GO:0044765//single-organism transport;GO:0055076//transition metal ion homeostasis	up
Glyma05g24990	Gm05	31158567	31159974	DEL	31158573	31159974	LTR	Copia	1401	At3g43660	vacuolar iron transporter homolog 4 [Glycine max]	-	-	-	-	GO:0016020//membrane	-	GO:0010038//response to metal ion	up
Glyma05g27520	Gm05	33421197	33430293	CNV	33424085	33428822	LTR	Copia	4737	SPCC777.06c	PhnP protein [Vigna unguiculata]	-	-	-	-	-	GO:0003824//catalytic activity	-
Glyma05g29270	Gm05	34928890	34938410	CNV	34930319	34935588	LTR	Gypsy	5269	At3g19810	large ribosomal RNA subunit accumulation protein YCED homolog 1, chloroplastic [Glycine max]	-	-	-	-	-	-	-
Glyma05g36350	Gm05	40192936	40193037	DEL	40192855	40193094	LTR	Gypsy	101	GALAK	galacturonokinase-like [Glycine max]	Metabolism;Metabolism	Global and overview maps;Carbohydrate metabolism	ko01100//Metabolic pathways;ko00520//Amino sugar and nucleotide sugar metabolism	K18677;K18677	GO:0044444//cytoplasmic part	GO:0016301//kinase activity;GO:0016773//phosphotransferase activity, alcohol group as acceptor;GO:0032550//purine ribonucleoside binding;GO:0043169//cation binding	GO:0016310//phosphorylation;GO:0019318//hexose metabolic process;GO:0019586//galacturonate metabolic process
Glyma05g37000	Gm05	40710891	40719911	CNV	40711589	40715130	LTR	Copia	3541	At5g41800	GABA transporter 2 [Spatholobus suberectus]	-	-	-	-	GO:0031224//intrinsic component of membrane	-	GO:0006812//cation transport;GO:0046942//carboxylic acid transport
Glyma06g02600	Gm06	1743106	1744233	DEL	1743113	1744234	LTR	Copia	1120	KIN6	Kinesin-like protein KIN-6 isoform A [Glycine soja]	-	-	-	-	-	-	-
Glyma06g03820	Gm06	2681742	2684590	CNV	2683240	2683525	LTR	Gypsy	285	--	PREDICTED: CICLE_v10001600mg [Prunus dulcis]	-	-	-	-	GO:0009526//plastid envelope	-	-
Glyma06g05520	Gm06	3948147	3957494	CNV	3949372	3949651	TIR	Tc1-Mariner	279	CYP711A1	P450 oxidase MAX1b [Glycine max]	-	-	-	-	GO:0031224//intrinsic component of membrane;GO:0043231//intracellular membrane-bounded organelle	GO:0016712//oxidoreductase activity, acting on paired donors, with incorporation or reduction of molecular oxygen, reduced flavin or flavoprotein as one donor, and incorporation of one atom of oxygen;GO:0046906//tetrapyrrole binding;GO:0046914//transition metal ion binding	GO:0001763//morphogenesis of a branching structure;GO:0006605//protein targeting;GO:0006950//response to stress;GO:0009699//phenylpropanoid biosynthetic process;GO:0009891//positive regulation of biosynthetic process;GO:0009933//meristem structural organization;GO:0016109//tetraterpenoid biosynthetic process;GO:0043067//regulation of programmed cell death;GO:0060918//auxin transport
Glyma06g08740	Gm06	6372031	6372112	DEL	6371849	6372091	TIR	Tc1-Mariner	60	--	yitV [Mucuna pruriens]	-	-	-	-	GO:0009536//plastid	GO:0003824//catalytic activity	GO:0007568//aging;GO:0009072//aromatic amino acid family metabolic process	down
Glyma06g12000	Gm06	9255381	9255615	DEL	9255608	9255881	TIR	Tc1-Mariner	7	DNAJB4	DnaJ like subfamily B member 13 [Glycine soja]	-	-	-	-	-	GO:0005515//protein binding	GO:0044267//cellular protein metabolic process	down
Glyma06g18880	Gm06	15165464	15165871	DEL	15165470	15165871	LTR	Gypsy	401	-	-	-	-	-	-	-	-	-
Glyma06g21830	Gm06	18405451	18424266	CNV	18407838	18413174	LTR	Gypsy	5336	ESP3	pre-mRNA-splicing factor ATP-dependent RNA helicase DEAH1 isoform X1 [Glycine max]	Genetic Information Processing	Transcription	ko03040//Spliceosome	K12813	GO:0043231//intracellular membrane-bounded organelle	GO:0004386//helicase activity;GO:0032550//purine ribonucleoside binding;GO:0042623//ATPase activity, coupled	GO:0003006//developmental process involved in reproduction;GO:0006305//DNA alkylation;GO:0007154//cell communication;GO:0030422//production of siRNA involved in RNA interference;GO:0045087//innate immune response;GO:0051234//establishment of localization
Glyma06g21940	Gm06	18558958	18562354	CNV	18561742	18562191	TIR	PIF-Harbinge	449	CYP75B2	defective flavonoid 3'-hydroxylase, partial [Glycine max]	Metabolism;Metabolism;Metabolism;Metabolism	Global and overview maps;Global and overview maps;Biosynthesis of other secondary metabolites;Biosynthesis of other secondary metabolites	ko01100//Metabolic pathways;ko01110//Biosynthesis of secondary metabolites;ko00941//Flavonoid biosynthesis;ko00944//Flavone and flavonol biosynthesis	K05280;K05280;K05280;K05280	-	-	-
Glyma06g28600	Gm06	27148486	27157738	DEL	27148419	27157658	LTR	Copia	9172	--	Poly [ADP-ribose] polymerase 1 [Glycine soja]	-	-	-	-	-	-	-	down
Glyma06g32270	Gm06	32931180	32937935	CNV	32925359	32943541	LTR	Gypsy	6755	--	Dynein heavy chain [Glycine soja]	-	-	-	-	-	-	-
Glyma06g32690	Gm06	33509456	33523900	CNV	33515478	33520045	LTR	Copia	4567	CYP72A15	cytochrome P450 CYP72A219 [Glycine max]	-	-	-	-	GO:0016020//membrane	GO:0016491//oxidoreductase activity;GO:0046872//metal ion binding	GO:0030001//metal ion transport
Glyma06g32770	Gm06	33624967	33631079	CNV	33625885	33629414	LTR	Copia	3529	ERDJ3B	DnaJ protein ERDJ3B [Glycine soja]	Genetic Information Processing	Folding, sorting and degradation	ko04141//Protein processing in endoplasmic reticulum	K09517	GO:0016020//membrane;GO:0044432//endoplasmic reticulum part	GO:0005515//protein binding	GO:0000302//response to reactive oxygen species;GO:0007165//signal transduction;GO:0009642//response to light intensity;GO:0009814//defense response, incompatible interaction;GO:0033554//cellular response to stress;GO:0044267//cellular protein metabolic process;GO:0052166//positive regulation by symbiont of host innate immune response
Glyma06g35580	Gm06	37397972	37410599	CNV	37401012	37401260	LTR	Gypsy	248	At5g53970	tyrosine aminotransferase isoform X1 [Glycine max]	Metabolism;Metabolism;Metabolism;Metabolism;Metabolism;Metabolism;Metabolism;Metabolism;Metabolism;Metabolism	Global and overview maps;Global and overview maps;Global and overview maps;Amino acid metabolism;Metabolism of cofactors and vitamins;Amino acid metabolism;Amino acid metabolism;Amino acid metabolism;Biosynthesis of other secondary metabolites;Biosynthesis of other secondary metabolites	ko01100//Metabolic pathways;ko01110//Biosynthesis of secondary metabolites;ko01230//Biosynthesis of amino acids;ko00270//Cysteine and methionine metabolism;ko00130//Ubiquinone and other terpenoid-quinone biosynthesis;ko00350//Tyrosine metabolism;ko00400//Phenylalanine, tyrosine and tryptophan biosynthesis;ko00360//Phenylalanine metabolism;ko00960//Tropane, piperidine and pyridine alkaloid biosynt…	K00815;K00815;K00815;K00815;K00815;K00815;K00815;K00815;K00815;K00815	-	GO:0043168//anion binding;GO:0070546//L-phenylalanine aminotransferase activity;GO:0070547//L-tyrosine aminotransferase activity	GO:0019752//carboxylic acid metabolic process
Glyma06g35630	Gm06	37530873	37540432	CNV	37538316	37538698	TIR	PIF-Harbinge	382	At5g53970	probable aminotransferase TAT2 [Glycine max]	Metabolism;Metabolism;Metabolism;Metabolism;Metabolism;Metabolism;Metabolism;Metabolism;Metabolism;Metabolism	Global and overview maps;Global and overview maps;Global and overview maps;Amino acid metabolism;Metabolism of cofactors and vitamins;Amino acid metabolism;Amino acid metabolism;Amino acid metabolism;Biosynthesis of other secondary metabolites;Biosynthesis of other secondary metabolites	ko01100//Metabolic pathways;ko01110//Biosynthesis of secondary metabolites;ko01230//Biosynthesis of amino acids;ko00270//Cysteine and methionine metabolism;ko00130//Ubiquinone and other terpenoid-quinone biosynthesis;ko00350//Tyrosine metabolism;ko00400//Phenylalanine, tyrosine and tryptophan biosynthesis;ko00360//Phenylalanine metabolism;ko00960//Tropane, piperidine and pyridine alkaloid biosynt…	K00815;K00815;K00815;K00815;K00815;K00815;K00815;K00815;K00815;K00815	-	GO:0043168//anion binding;GO:0070546//L-phenylalanine aminotransferase activity;GO:0070547//L-tyrosine aminotransferase activity	GO:0019752//carboxylic acid metabolic process
Glyma06g40710	Gm06	43758669	49851395	INV	43881803	43882087	TIR	Tc1-Mariner	284	N	TMV resistance protein N-like [Glycine max]	-	-	-	-	-	-	-
Glyma06g40830	Gm06	43758669	49851395	INV	44022136	44023851	LTR	Copia	1715	--	TMV resistance protein N, partial [Mucuna pruriens]	-	-	-	-	-	-	-
Glyma06g40910	Gm06	43758669	49851395	INV	44141287	44145239	LTR	Gypsy	3952	ABCG34	ABC transporter G family member 39 [Glycine soja]	-	-	-	-	-	GO:0015604//organic phosphonate transmembrane transporter activity;GO:0017111//nucleoside-triphosphatase activity;GO:0032550//purine ribonucleoside binding	GO:0044765//single-organism transport
Glyma06g41400	Gm06	44686657	44691470	CNV	44690797	44696014	LTR	Gypsy	673	ROQ1	disease resistance protein RLM3 [Glycine max]	-	-	-	-	-	GO:0097159//organic cyclic compound binding;GO:1901363//heterocyclic compound binding	-
Glyma06g41400	Gm06	44530988	45160955	INV	44690797	44696014	LTR	Gypsy	5217	ROQ1	disease resistance protein RLM3 [Glycine max]	-	-	-	-	-	GO:0097159//organic cyclic compound binding;GO:1901363//heterocyclic compound binding	-
Glyma06g41410	Gm06	44690819	44696681	CNV	44690797	44696014	LTR	Gypsy	5195	TY3B-I	retrotransposon-related protein, partial [Trifolium pratense]	-	-	-	-	-	-	-
Glyma06g41490	Gm06	43758669	49851395	INV	44766220	44771341	LTR	Copia	5121	VAC14	Protein VAC14-like isoform C [Glycine soja]	-	-	-	-	GO:0031090//organelle membrane;GO:0044444//cytoplasmic part	-	GO:0042325//regulation of phosphorylation
Glyma06g41510	Gm06	43758669	49851395	INV	44794178	44794430	TIR	PIF-Harbinge	252	CRLK1	probable leucine-rich repeat receptor-like serine/threonine-protein kinase At5g15730-like [Glycine max]	-	-	-	-	GO:0016020//membrane	GO:0004702//receptor signaling protein serine/threonine kinase activity;GO:0005515//protein binding;GO:0032550//purine ribonucleoside binding	GO:0007165//signal transduction;GO:0032147//activation of protein kinase activity;GO:0043067//regulation of programmed cell death
Glyma06g41590	Gm06	43758669	49851395	INV	44876406	44887206	LTR	Copia	10800	HSP21.7	21.7 kDa class VI heat shock protein [Spatholobus suberectus]	-	-	-	-	-	-	GO:0000302//response to reactive oxygen species;GO:0009642//response to light intensity
Glyma06g41670	Gm06	44955881	44956272	DEL	44955890	44956273	LTR	Copia	382	--	Ketol-acid reductoisomerase, chloroplastic [Glycine soja]	-	-	-	-	-	-	-
Glyma06g41780	Gm06	45082134	45083101	CNV	45071442	45085704	Helitron	Helitron	967	--	ATP-dependent DNA helicase PIF1-like [Glycine soja]	-	-	-	-	-	-	-
Glyma06g41780	Gm06	43758669	49851395	INV	45071442	45085704	Helitron	Helitron	14262	--	ATP-dependent DNA helicase PIF1-like [Glycine soja]	-	-	-	-	-	-	-
Glyma06g41970	Gm06	43758669	49851395	INV	45213331	45213734	TIR	PIF-Harbinge	403	--	pentatricopeptide repeat-containing protein At4g04790, mitochondrial-like isoform X1 [Glycine soja]	-	-	-	-	-	-	-
Glyma06g42080	Gm06	43758669	49851395	INV	45279319	45279581	LTR	Copia	262	THI1-1	thiamin biosynthetic enzyme [Glycine max]	Metabolism;Metabolism	Global and overview maps;Metabolism of cofactors and vitamins	ko01100//Metabolic pathways;ko00730//Thiamine metabolism	K03146;K03146	GO:0009526//plastid envelope;GO:0009532//plastid stroma	GO:0046914//transition metal ion binding;GO:0046983//protein dimerization activity	GO:0005982//starch metabolic process;GO:0005984//disaccharide metabolic process;GO:0006468//protein phosphorylation;GO:0006772//thiamine metabolic process;GO:0009416//response to light stimulus;GO:0009617//response to bacterium;GO:0009893//positive regulation of metabolic process;GO:0018131//oxazole or thiazole biosynthetic process;GO:0033554//cellular response to stress;GO:0043269//regulation of…
Glyma06g42130	Gm06	43758669	49851395	INV	45342106	45342472	LTR	Gypsy	366	PDIL5-4	protein disulfide-isomerase 5-4 [Glycine max]	-	-	-	-	-	GO:0016864//intramolecular oxidoreductase activity, transposing S-S bonds	GO:0016192//vesicle-mediated transport;GO:0019725//cellular homeostasis;GO:0030243//cellulose metabolic process;GO:0044267//cellular protein metabolic process
Glyma06g42740	Gm06	43758669	49851395	INV	46069705	46074780	TIR	Mutator	5075	--	glycosyltransferase BC10-like [Glycine soja]	-	-	-	-	GO:0031984//organelle subcompartment;GO:0043231//intracellular membrane-bounded organelle	GO:0016757//transferase activity, transferring glycosyl groups	-
Glyma06g42790	Gm06	43758669	49851395	INV	46094602	46097460	LTR	Gypsy	2858	--	uncharacterized protein LOC112095641 [Citrus clementina]	-	-	-	-	-	-	-
Glyma06g42800	Gm06	43758669	49851395	INV	46102726	46103090	TIR	Mutator	364	CAJ1	chaperone protein dnaJ C76, chloroplastic isoform X1 [Glycine max]	-	-	-	-	GO:0009536//plastid	GO:0051540//metal cluster binding	GO:0050896//response to stimulus
Glyma06g43610	Gm06	43758669	49851395	INV	46614396	46614697	TIR	Tc1-Mariner	301	--	Structural maintenance of chromosomes protein like [Actinidia chinensis var. chinensis] [Actinidia chinensis]	-	-	-	-	-	-	-
Glyma06g43990	Gm06	43758669	49851395	INV	46950083	46968144	TIR	CACTA	18061	NIP1-1	Nodulin-26 [Glycine soja]	-	-	-	-	GO:0031224//intrinsic component of membrane	GO:0043169//cation binding	GO:0051234//establishment of localization
Glyma06g44020	Gm06	43758669	49851395	INV	46987207	47000324	LTR	Gypsy	13117	--	nuclear autoantigenic sperm protein-like [Glycine soja]	-	-	-	-	-	-	-
Glyma06g44410	Gm06	43758669	49851395	INV	47323907	47327088	LINE	L1	3181	--	Retrovirus-related Pol polyprotein from transposon TNT 1-94 [Glycine soja]	-	-	-	-	-	-	-
Glyma06g44690	Gm06	43758669	49851395	INV	47551973	47553559	LTR	Copia	1586	NTMC2T6.1	C2 domain-containing protein [Glycine soja]	-	-	-	-	GO:0016020//membrane;GO:0043231//intracellular membrane-bounded organelle;GO:0044444//cytoplasmic part	-	-
Glyma06g44830	Gm06	47647550	47652196	CNV	47649941	47650373	LTR	Copia	432	--	protein ACCELERATED CELL DEATH 6 isoform X1 [Glycine max]	-	-	-	-	-	-	-
Glyma06g44890	Gm06	47705442	47714237	CNV	47712401	47712644	LTR	Copia	243	--	ankyrin repeat-containing protein C6C3.08 [Glycine max]	-	-	-	-	-	-	-
Glyma06g45240	Gm06	48043816	48113579	INV	48111702	48112906	LTR	Copia	1204	--	Wound-responsive family protein [Trema orientale]	-	-	-	-	GO:0043231//intracellular membrane-bounded organelle	-	GO:0006950//response to stress
Glyma06g45240	Gm06	48043816	48113579	INV	48093470	48093551	TIR	Tc1-Mariner	81	--	Wound-responsive family protein [Trema orientale]	-	-	-	-	GO:0043231//intracellular membrane-bounded organelle	-	GO:0006950//response to stress
Glyma06g45240	Gm06	48043816	48113579	INV	48084387	48087949	LTR	Copia	3562	--	Wound-responsive family protein [Trema orientale]	-	-	-	-	GO:0043231//intracellular membrane-bounded organelle	-	GO:0006950//response to stress
Glyma06g45370	Gm06	48043816	48113579	INV	48093470	48093551	TIR	Tc1-Mariner	81	--	Wound-responsive family protein [Trema orientale]	-	-	-	-	GO:0043231//intracellular membrane-bounded organelle	-	GO:0006950//response to stress	down
Glyma06g45810	Gm06	43758669	49851395	INV	48542336	48543352	LTR	Copia	1016	POPTR_0013s13520g	CASP-like protein 1C2 [Glycine max]	-	-	-	-	GO:0031224//intrinsic component of membrane	-	-
Glyma06g45930	Gm06	48655963	48659309	CNV	48657766	48658591	TIR	PIF-Harbinge	825	At4g27130	protein translation factor SUI1 homolog 1 [Glycine max]	Genetic Information Processing	Translation	ko03013//RNA transport	K03113	GO:0044424//intracellular part	GO:0008135//translation factor activity, RNA binding	GO:0006412//translation;GO:0010608//posttranscriptional regulation of gene expression;GO:0016192//vesicle-mediated transport;GO:0061024//membrane organization
Glyma06g46230	Gm06	43758669	49851395	INV	48896523	48896724	TIR	PIF-Harbinge	201	B3GALT2	probable beta-1,3-galactosyltransferase 2 [Glycine max]	-	-	-	-	GO:0031224//intrinsic component of membrane;GO:0043231//intracellular membrane-bounded organelle	GO:0035250//UDP-galactosyltransferase activity	GO:0006464//cellular protein modification process
Glyma06g47010	Gm06	43758669	49851395	INV	49563947	49569848	LINE	Ukn	5901	NCA1	protein NCA1 [Glycine max]	-	-	-	-	-	GO:0003824//catalytic activity;GO:0046914//transition metal ion binding	-
Glyma06g47240	Gm06	43758669	49851395	INV	49760168	49760554	TIR	Tc1-Mariner	386	--	Elongation factor P [Spatholobus suberectus]	-	-	-	-	-	-	-
Glyma06g47350	Gm06	43758669	49851395	INV	49826872	49827124	TIR	Tc1-Mariner	252	FOLD1	bifunctional protein FolD 1, mitochondrial, partial [Glycine max]	-	-	-	-	-	-	-
Glyma06g48150	Gm06	50444493	50446924	DEL	50445553	50446538	LTR	Gypsy	985	--	Armadillo-type fold [Vigna unguiculata]	-	-	-	-	-	-	-	up
Glyma06g48160	Gm06	50444493	50446924	DEL	50445553	50446538	LTR	Gypsy	985	--	calcium-transporting ATPase 12, plasma membrane-type-like [Gossypium australe]	-	-	-	-	-	-	-
Glyma07g03850	Gm07	2681598	2697581	CNV	2688124	2691301	LINE	L1	3177	NAA15	N-terminal acetyltransferase A complex auxiliary subunit NAA15 isoform X2 [Glycine max]	-	-	-	-	GO:0005911//cell-cell junction;GO:0044444//cytoplasmic part	GO:0003824//catalytic activity	GO:0003006//developmental process involved in reproduction
Glyma07g06980	Gm07	5630709	5636149	DEL	5630715	5636149	LTR	Gypsy	5434	--	girdin protein [Spatholobus suberectus]	-	-	-	-	-	-	-	up
Glyma07g13230	Gm07	11775069	11775212	DEL	11774274	11777977	LTR	Gypsy	143	ARP4	actin-related protein 4 [Glycine max]	-	-	-	-	GO:0033202//DNA helicase complex;GO:0043189//H4/H2A histone acetyltransferase complex;GO:0043232//intracellular non-membrane-bounded organelle	GO:0005198//structural molecule activity	GO:0000377//RNA splicing, via transesterification reactions with bulged adenosine as nucleophile;GO:0000904//cell morphogenesis involved in differentiation;GO:0003006//developmental process involved in reproduction;GO:0006305//DNA alkylation;GO:0006310//DNA recombination;GO:0006342//chromatin silencing;GO:0009409//response to cold;GO:0009639//response to red or far red light;GO:0009756//carbohydr…
Glyma07g15620	Gm07	15357053	15359083	DEL	15356646	15358698	LTR	Gypsy	1645	MBD2	methyl-CpG-binding domain-containing protein 2 [Glycine max]	-	-	-	-	GO:0043231//intracellular membrane-bounded organelle	GO:0003676//nucleic acid binding;GO:0005515//protein binding;GO:0016787//hydrolase activity;GO:0046872//metal ion binding	-	down
Glyma07g16030	Gm07	15743103	15746638	DEL	15743108	15746639	TIR	PIF-Harbinge	3530	At2g29880	la protein 1-like isoform X1 [Glycine soja]	-	-	-	-	-	-	-
Glyma07g16230	Gm07	15940276	15941321	DEL	15940286	15941321	TIR	Mutator	1035	--	TPR protein [Trifolium pratense]	-	-	-	-	-	-	-
Glyma07g19340	Gm07	19191541	19197947	DEL	19193773	19198788	LTR	Copia	4174	-	-	-	-	-	-	-	-	-
Glyma07g19820	Gm07	20106152	20117028	DEL	20106163	20117028	TIR	Mutator	10865	MAIL3	serine/threonine-protein phosphatase 7 long form homolog [Glycine max]	-	-	-	-	-	-	-
Glyma07g22750	Gm07	24557851	24560813	CNV	24548673	24566393	LTR	Gypsy	2962	--	Gag-pro-like protein [Theobroma cacao]	-	-	-	-	-	-	-
Glyma07g22750	Gm07	24051610	25650112	DUP	24548673	24566393	LTR	Gypsy	17720	--	Gag-pro-like protein [Theobroma cacao]	-	-	-	-	-	-	-
Glyma07g22960	Gm07	24708695	24708801	DEL	24708733	24718000	LTR	Copia	68	RBOHB	LOW QUALITY PROTEIN: respiratory burst oxidase homolog protein B-like [Glycine max]	-	-	-	-	GO:0031224//intrinsic component of membrane;GO:0043231//intracellular membrane-bounded organelle	GO:0046872//metal ion binding;GO:0050664//oxidoreductase activity, acting on NAD(P)H, oxygen as acceptor	GO:0000041//transition metal ion transport;GO:0001101//response to acid chemical;GO:0007165//signal transduction;GO:0009267//cellular response to starvation;GO:0009620//response to fungus;GO:0015698//inorganic anion transport;GO:0042743//hydrogen peroxide metabolic process;GO:0043067//regulation of programmed cell death;GO:0044707//single-multicellular organism process;GO:0044710//single-organism…	up
Glyma07g23190	Gm07	24694261	34773295	DEL	24912643	24914426	LTR	Gypsy	1783	QPT	Nicotinate-nucleotide pyrophosphorylase [carboxylating], chloroplastic isoform H [Glycine soja]	Metabolism;Metabolism	Global and overview maps;Metabolism of cofactors and vitamins	ko01100//Metabolic pathways;ko00760//Nicotinate and nicotinamide metabolism	K00767;K00767	-	-	-
Glyma07g23240	Gm07	24694261	34773295	DEL	25036996	25040904	LTR	Gypsy	3908	ERF4	AP2/ERF [Lotus corniculatus]	-	-	-	-	GO:0044451//nucleoplasm part	GO:0000975//regulatory region DNA binding;GO:0001071//nucleic acid binding transcription factor activity	GO:0001101//response to acid chemical;GO:0002218//activation of innate immune response;GO:0002252//immune effector process;GO:0006355//regulation of transcription, DNA-templated;GO:0010104//regulation of ethylene-activated signaling pathway;GO:0010243//response to organonitrogen compound;GO:0015833//peptide transport
Glyma07g23250	Gm07	24694261	34773295	DEL	25036996	25040904	LTR	Gypsy	3908	SAC1	Phosphoinositide phosphatase SAC1 [Glycine soja]	Metabolism;Metabolism	Global and overview maps;Carbohydrate metabolism	ko01100//Metabolic pathways;ko00562//Inositol phosphate metabolism	K22913;K22913	GO:0031090//organelle membrane;GO:0043231//intracellular membrane-bounded organelle	GO:0034593//phosphatidylinositol bisphosphate phosphatase activity	GO:0000904//cell morphogenesis involved in differentiation;GO:0006486//protein glycosylation;GO:0006661//phosphatidylinositol biosynthetic process;GO:0007015//actin filament organization;GO:0010053//root epidermal cell differentiation;GO:0022610//biological adhesion;GO:0042546//cell wall biogenesis;GO:0043647//inositol phosphate metabolic process;GO:0045229//external encapsulating structure organ…
Glyma07g24010	Gm07	24694261	34773295	DEL	26129191	26130885	TIR	Mutator	1694	CRK10	Cysteine-rich receptor protein kinase 10 [Spatholobus suberectus]	-	-	-	-	GO:0043231//intracellular membrane-bounded organelle	GO:0004702//receptor signaling protein serine/threonine kinase activity;GO:0032550//purine ribonucleoside binding	GO:0032147//activation of protein kinase activity
Glyma07g24480	Gm07	24694261	34773295	DEL	26954553	26959943	LTR	Gypsy	5390	At5g09550	guanosine nucleotide diphosphate dissociation inhibitor 1-like [Glycine max]	-	-	-	-	GO:0005576//extracellular region	-	GO:0006498//N-terminal protein lipidation;GO:0008104//protein localization;GO:0019222//regulation of metabolic process
Glyma07g24530	Gm07	24694261	34773295	DEL	26988686	26991717	LTR	Gypsy	3031	OTU9	OTU domain-containing protein isoform E [Glycine soja]	-	-	-	-	-	-	GO:0050896//response to stimulus
Glyma07g25400	Gm07	24694261	34773295	DEL	27820349	27825624	TIR	Mutator	5275	--	Dihydrofolate synthetase isoform C [Glycine soja]	-	-	-	-	-	-	-
Glyma07g26460	Gm07	29219292	29235320	DEL	29226893	29227857	LTR	Copia	964	--	Nucleolar GTP-binding protein 1 [Glycine soja]	-	-	-	-	-	-	-
Glyma07g26460	Gm07	24694261	34773295	DEL	29226254	29240596	LTR	Gypsy	14342	--	Nucleolar GTP-binding protein 1 [Glycine soja]	Metabolism;Metabolism;Metabolism	Global and overview maps;Global and overview maps;Metabolism of cofactors and vitamins	ko01100//Metabolic pathways;ko01110//Biosynthesis of secondary metabolites;ko00130//Ubiquinone and other terpenoid-quinone biosynthesis	K09833;K09833;K09833	-	-	-
Glyma07g26940	Gm07	24694261	34773295	DEL	29825213	29830619	LTR	Gypsy	5406	RDR1	RNA-dependent RNA polymerase 1 [Glycine max]	-	-	-	-	GO:0005623//cell	GO:0003676//nucleic acid binding;GO:0016779//nucleotidyltransferase activity	GO:0006605//protein targeting;GO:0006952//defense response;GO:0009755//hormone-mediated signaling pathway;GO:0009863//salicylic acid mediated signaling pathway;GO:0010608//posttranscriptional regulation of gene expression;GO:0016458//gene silencing;GO:0031399//regulation of protein modification process;GO:0035556//intracellular signal transduction;GO:0042743//hydrogen peroxide metabolic process;G…
Glyma07g27000	Gm07	24694261	34773295	DEL	30058924	30082810	LTR	Gypsy	23886	AN	PREDICTED: C-terminal binding protein AN-like [Vigna angularis]	-	-	-	-	GO:0031984//organelle subcompartment;GO:0043231//intracellular membrane-bounded organelle;GO:0044444//cytoplasmic part	GO:0016491//oxidoreductase activity;GO:0046983//protein dimerization activity	GO:0003006//developmental process involved in reproduction;GO:0006461//protein complex assembly;GO:0007015//actin filament organization;GO:0007017//microtubule-based process;GO:0009826//unidimensional cell growth;GO:0009887//organ morphogenesis;GO:0009913//epidermal cell differentiation;GO:0010090//trichome morphogenesis;GO:0016458//gene silencing;GO:0022604//regulation of cell morphogenesis;GO:0…
Glyma07g27010	Gm07	24694261	34773295	DEL	30103192	30104756	TIR	Mutator	1564	CBP3	serine carboxypeptidase-like [Glycine max]	-	-	-	-	-	-	-
Glyma07g27020	Gm07	24694261	34773295	DEL	30103192	30104756	TIR	Mutator	1564	--	U-box domain-containing protein 28 [Spatholobus suberectus]	-	-	-	-	-	GO:0005488//binding	GO:0010243//response to organonitrogen compound
Glyma07g27440	Gm07	24694261	34773295	DEL	30588642	30615922	LTR	Gypsy	27280	--	LINE-1 retrotransposable element ORF2 protein [Glycine soja]	-	-	-	-	-	-	-
Glyma07g27450	Gm07	24694261	34773295	DEL	30643288	30644465	LTR	Copia	1177	PME29	probable pectinesterase 29 [Glycine soja]	-	-	-	-	GO:0005618//cell wall	GO:0052689//carboxylic ester hydrolase activity	GO:0008152//metabolic process;GO:0071555//cell wall organization
Glyma07g27460	Gm07	24694261	34773295	DEL	30643288	30644465	LTR	Copia	1177	VAMP722	Vesicle-associated membrane protein 722, partial [Glycine soja]	-	-	-	-	-	-	-
Glyma07g28000	Gm07	24694261	34773295	DEL	31636071	31637598	TIR	Mutator	1527	--	hypothetical protein TorRG33x02_350980 [Trema orientale]	-	-	-	-	-	-	-
Glyma07g28010	Gm07	24694261	34773295	DEL	31651432	31653782	LTR	Gypsy	2350	--	Anthranilate synthase beta subunit 1, chloroplastic isoform D [Glycine soja]	-	-	-	-	-	-	-
Glyma07g28010	Gm07	24694261	34773295	DEL	31651901	31652864	LTR	Gypsy	963	--	Anthranilate synthase beta subunit 1, chloroplastic isoform D [Glycine soja]	-	-	-	-	-	-	-
Glyma07g28010	Gm07	24694261	34773295	DEL	31642172	31655951	TIR	Mutator	13779	--	Anthranilate synthase beta subunit 1, chloroplastic isoform D [Glycine soja]	-	-	-	-	-	-	-
Glyma07g28310	Gm07	24694261	34773295	DEL	32382226	32382653	LTR	Gypsy	427	SRM1	transcription factor SRM1 [Glycine max]	-	-	-	-	GO:0043231//intracellular membrane-bounded organelle	GO:0001071//nucleic acid binding transcription factor activity;GO:0003676//nucleic acid binding	GO:0010468//regulation of gene expression;GO:0042221//response to chemical
Glyma07g28870	Gm07	24694261	34773295	DEL	33081779	33086909	LTR	Gypsy	5130	At1g49730	probable receptor-like protein kinase At1g49730 [Glycine max]	-	-	-	-	GO:0016020//membrane	GO:0004672//protein kinase activity	GO:0006796//phosphate-containing compound metabolic process
Glyma07g29010	Gm07	24694261	34773295	DEL	33435581	33450320	LTR	Gypsy	14739	--	Chromatin modification-related protein EAF1 A [Glycine soja]	-	-	-	-	-	-	-
Glyma07g29310	Gm07	34124949	34126288	CNV	34126275	34138665	LTR	Copia	13	UGT80A2	sterol 3-beta-glucosyltransferase UGT80A2-like isoform X1 [Glycine soja]	-	-	-	-	-	GO:0016758//transferase activity, transferring hexosyl groups	GO:0006259//DNA metabolic process;GO:0030258//lipid modification
Glyma07g29310	Gm07	24694261	34773295	DEL	34126275	34138665	LTR	Copia	12390	UGT80A2	sterol 3-beta-glucosyltransferase UGT80A2-like isoform X1 [Glycine soja]	-	-	-	-	-	GO:0016758//transferase activity, transferring hexosyl groups	GO:0006259//DNA metabolic process;GO:0030258//lipid modification
Glyma07g29610	Gm07	24694261	34773295	DEL	34604584	34609540	TIR	Mutator	4956	MAIL1	Cysteine-rich repeat secretory protein 12 [Glycine soja]	-	-	-	-	-	-	-
Glyma07g29610	Gm07	24694261	34773295	DEL	34609622	34619263	TIR	Mutator	9641	MAIL1	Cysteine-rich repeat secretory protein 12 [Glycine soja]	-	-	-	-	-	-	-
Glyma07g29620	Gm07	24694261	34773295	DEL	34609622	34619263	TIR	Mutator	9641	--	Transposon TX1 uncharacterized [Cajanus cajan]	-	-	-	-	-	-	-
Glyma07g29650	Gm07	24694261	34773295	DEL	34641271	34648324	LTR	Copia	7053	FLS1	protein DMR6-LIKE OXYGENASE 2 isoform X1 [Glycine max]	-	-	-	-	GO:0044424//intracellular part	GO:0016706//oxidoreductase activity, acting on paired donors, with incorporation or reduction of molecular oxygen, 2-oxoglutarate as one donor, and incorporation of one atom each of oxygen into both donors;GO:0043169//cation binding	GO:0005982//starch metabolic process;GO:0005984//disaccharide metabolic process;GO:0009893//positive regulation of metabolic process;GO:0044711//single-organism biosynthetic process;GO:1901576//organic substance biosynthetic process
Glyma07g29670	Gm07	24694261	34773295	DEL	34679890	34680162	TIR	PIF-Harbinge	272	PED1	3-ketoacyl-CoA thiolase [Glycine max]	Metabolism;Metabolism;Cellular Processes;Metabolism;Metabolism;Metabolism;Metabolism;Metabolism	Global and overview maps;Global and overview maps;Transport and catabolism;Global and overview maps;Lipid metabolism;Amino acid metabolism;Lipid metabolism;Lipid metabolism	ko01100//Metabolic pathways;ko01110//Biosynthesis of secondary metabolites;ko04146//Peroxisome;ko01212//Fatty acid metabolism;ko00071//Fatty acid degradation;ko00280//Valine, leucine and isoleucine degradation;ko00592//alpha-Linolenic acid metabolism;ko01040//Biosynthesis of unsaturated fatty acids	K07513;K07513;K07513;K07513;K07513;K07513;K07513;K07513	GO:0009536//plastid;GO:0031090//organelle membrane;GO:0042579//microbody;GO:0043232//intracellular non-membrane-bounded organelle	GO:0016408//C-acyltransferase activity	GO:0006511//ubiquitin-dependent protein catabolic process;GO:0006633//fatty acid biosynthetic process;GO:0007031//peroxisome organization;GO:0009062//fatty acid catabolic process;GO:0009404//toxin metabolic process;GO:0009411//response to UV;GO:0009694//jasmonic acid metabolic process;GO:0009787//regulation of abscisic acid-activated signaling pathway;GO:0009813//flavonoid biosynthetic process;GO…
Glyma07g29670	Gm07	24694261	34773295	DEL	34681000	34681255	TIR	PIF-Harbinge	255	PED1	3-ketoacyl-CoA thiolase [Glycine max]	Metabolism;Metabolism;Cellular Processes;Metabolism;Metabolism;Metabolism;Metabolism;Metabolism	Global and overview maps;Global and overview maps;Transport and catabolism;Global and overview maps;Lipid metabolism;Amino acid metabolism;Lipid metabolism;Lipid metabolism	ko01100//Metabolic pathways;ko01110//Biosynthesis of secondary metabolites;ko04146//Peroxisome;ko01212//Fatty acid metabolism;ko00071//Fatty acid degradation;ko00280//Valine, leucine and isoleucine degradation;ko00592//alpha-Linolenic acid metabolism;ko01040//Biosynthesis of unsaturated fatty acids	K07513;K07513;K07513;K07513;K07513;K07513;K07513;K07513	GO:0009536//plastid;GO:0031090//organelle membrane;GO:0042579//microbody;GO:0043232//intracellular non-membrane-bounded organelle	GO:0016408//C-acyltransferase activity	GO:0006511//ubiquitin-dependent protein catabolic process;GO:0006633//fatty acid biosynthetic process;GO:0007031//peroxisome organization;GO:0009062//fatty acid catabolic process;GO:0009404//toxin metabolic process;GO:0009411//response to UV;GO:0009694//jasmonic acid metabolic process;GO:0009787//regulation of abscisic acid-activated signaling pathway;GO:0009813//flavonoid biosynthetic process;GO…
Glyma07g30390	Gm07	35402829	35403232	DEL	35402834	35403233	TIR	PIF-Harbinge	398	--	Ribosomal protein L53 [Vigna unguiculata]	-	-	-	-	-	-	GO:0000097//sulfur amino acid biosynthetic process	up
Glyma07g30410	Gm07	35427207	35427207	INS	35427239	35427513	TIR	PIF-Harbinge	50	PCR2	protein FW2.2-like 6 isoform 1 [Glycine max]	-	-	-	-	GO:0016020//membrane;GO:0044464//cell part	-	GO:0006950//response to stress	down
Glyma07g34840	Gm07	39878796	39886424	CNV	39882367	39886832	LTR	Copia	4057	RE2	Retrovirus-related Pol polyprotein from transposon TNT 1-94 [Glycine soja]	Genetic Information Processing	Transcription	ko03020//RNA polymerase	K03006	-	-	-
Glyma07g36840	Gm07	42105547	42111338	CNV	42110244	42110513	TIR	Mutator	269	ACLB-1	ATP-citrate synthase beta chain protein 2 [Glycine max]	Metabolism;Metabolism;Metabolism	Global and overview maps;Global and overview maps;Carbohydrate metabolism	ko01100//Metabolic pathways;ko01110//Biosynthesis of secondary metabolites;ko00020//Citrate cycle (TCA cycle)	K01648;K01648;K01648	GO:0016020//membrane;GO:0043234//protein complex;GO:0044444//cytoplasmic part	GO:0004774//succinate-CoA ligase activity;GO:0032550//purine ribonucleoside binding;GO:0043169//cation binding;GO:0046912//transferase activity, transferring acyl groups, acyl groups converted into alkyl on transfer	GO:0003006//developmental process involved in reproduction;GO:0005975//carbohydrate metabolic process;GO:0006084//acetyl-CoA metabolic process;GO:0016129//phytosteroid biosynthetic process;GO:0018205//peptidyl-lysine modification;GO:0042743//hydrogen peroxide metabolic process
Glyma07g39420	Gm07	43907814	43909978	CNV	43908928	43909217	TIR	Tc1-Mariner	289	ACO	1-aminocyclopropane-1-carboxylate oxidase [Glycine max]	Metabolism;Metabolism;Metabolism	Global and overview maps;Global and overview maps;Amino acid metabolism	ko01100//Metabolic pathways;ko01110//Biosynthesis of secondary metabolites;ko00270//Cysteine and methionine metabolism	K05933;K05933;K05933	-	GO:0016641//oxidoreductase activity, acting on the CH-NH2 group of donors, oxygen as acceptor;GO:0016705//oxidoreductase activity, acting on paired donors, with incorporation or reduction of molecular oxygen;GO:0019842//vitamin binding;GO:0043169//cation binding	GO:0006950//response to stress;GO:0007275//multicellular organism development;GO:0009692//ethylene metabolic process;GO:0044710//single-organism metabolic process
Glyma07g40180	Gm07	44452294	44459137	CNV	44456270	44456684	TIR	Mutator	414	STI	protein STICHEL [Glycine max]	-	-	-	-	-	GO:0016779//nucleotidyltransferase activity	GO:0006259//DNA metabolic process
Glyma08g06520	Gm08	4675209	4684463	CNV	4678441	4679885	LTR	Gypsy	1444	SD18	receptor-like serine/threonine-protein kinase SD1-8 isoform X1 [Glycine max]	-	-	-	-	-	-	-
Glyma08g07250	Gm08	5207355	5213455	CNV	5209564	5209838	TIR	Tc1-Mariner	274	At5g09550	guanosine nucleotide diphosphate dissociation inhibitor At5g09550 isoform X2 [Glycine max]	-	-	-	-	GO:0005576//extracellular region	-	GO:0006498//N-terminal protein lipidation;GO:0008104//protein localization;GO:0019222//regulation of metabolic process
Glyma08g09890	Gm08	6301658	15391081	INV	7080277	7080531	LTR	Gypsy	254	GGR	heterodimeric geranylgeranyl pyrophosphate synthase small subunit, chloroplastic [Glycine soja]	Metabolism;Metabolism;Metabolism	Global and overview maps;Global and overview maps;Metabolism of terpenoids and polyketides	ko01100//Metabolic pathways;ko01110//Biosynthesis of secondary metabolites;ko00900//Terpenoid backbone biosynthesis	K13789;K13789;K13789	GO:0009536//plastid	GO:0004659//prenyltransferase activity;GO:0016628//oxidoreductase activity, acting on the CH-CH group of donors, NAD or NADP as acceptor;GO:0043169//cation binding	GO:0016114//terpenoid biosynthetic process;GO:0019758//glycosinolate biosynthetic process
Glyma08g10050	Gm08	6301658	15391081	INV	7227907	7228169	TIR	Tc1-Mariner	262	At2g01600	clathrin assembly family protein [Populus alba]	-	-	-	-	GO:0030117//membrane coat;GO:0030135//coated vesicle	GO:0005515//protein binding;GO:0016628//oxidoreductase activity, acting on the CH-CH group of donors, NAD or NADP as acceptor;GO:0035091//phosphatidylinositol binding	GO:0006464//cellular protein modification process;GO:0006605//protein targeting;GO:0006901//vesicle coating;GO:0044710//single-organism metabolic process
Glyma08g10180	Gm08	6301658	15391081	INV	7335901	7336165	TIR	Tc1-Mariner	264	CUL4	cullin-4 isoform X1 [Glycine max]	Genetic Information Processing;Genetic Information Processing	Folding, sorting and degradation;Replication and repair	ko04120//Ubiquitin mediated proteolysis;ko03420//Nucleotide excision repair	K10609;K10609	GO:0031461//cullin-RING ubiquitin ligase complex;GO:0043231//intracellular membrane-bounded organelle;GO:0044444//cytoplasmic part	GO:0003824//catalytic activity;GO:0044389//ubiquitin-like protein ligase binding	GO:0006259//DNA metabolic process;GO:0007059//chromosome segregation;GO:0009409//response to cold;GO:0009755//hormone-mediated signaling pathway;GO:0009756//carbohydrate mediated signaling;GO:0009793//embryo development ending in seed dormancy;GO:0010099//regulation of photomorphogenesis;GO:0010467//gene expression;GO:0016567//protein ubiquitination;GO:0019941//modification-dependent protein cata…
Glyma08g10230	Gm08	6301658	15391081	INV	7399789	7400078	LTR	Gypsy	289	GLO1	peroxisomal (S)-2-hydroxy-acid oxidase GLO1-like [Glycine max]	Metabolism;Metabolism;Metabolism;Cellular Processes;Metabolism	Global and overview maps;Global and overview maps;Global and overview maps;Transport and catabolism;Carbohydrate metabolism	ko01100//Metabolic pathways;ko01110//Biosynthesis of secondary metabolites;ko01200//Carbon metabolism;ko04146//Peroxisome;ko00630//Glyoxylate and dicarboxylate metabolism	K11517;K11517;K11517;K11517;K11517	-	GO:0003973//(S)-2-hydroxy-acid oxidase activity;GO:0032553//ribonucleotide binding	GO:0044710//single-organism metabolic process
Glyma08g10780	Gm08	6301454	15391472	INV	7850329	7850788	LTR	Gypsy	459	RECQL5	ATP-dependent DNA helicase Q-like 5 [Glycine max]	-	-	-	-	-	GO:0017111//nucleoside-triphosphatase activity;GO:0036094//small molecule binding;GO:0097159//organic cyclic compound binding;GO:1901363//heterocyclic compound binding	GO:0006259//DNA metabolic process
Glyma08g11110	Gm08	6301454	15391472	INV	8116971	8120144	LINE	L1	3173	AGL3	agamous-like MADS-box protein AGL3-like [Glycine max]	-	-	-	-	GO:0032991//macromolecular complex;GO:0043231//intracellular membrane-bounded organelle	GO:0001071//nucleic acid binding transcription factor activity;GO:0003676//nucleic acid binding;GO:0005515//protein binding	GO:0009409//response to cold;GO:0009909//regulation of flower development;GO:0010074//maintenance of meristem identity;GO:0010468//regulation of gene expression;GO:0034645//cellular macromolecule biosynthetic process;GO:0043479//pigment accumulation in tissues in response to UV light;GO:0048437//floral organ development;GO:2000028//regulation of photoperiodism, flowering
Glyma08g11710	Gm08	6301454	15391472	INV	8531028	8531369	LTR	Gypsy	341	RGTB1	Geranylgeranyl transferase type-2 subunit beta [Glycine soja]	-	-	-	-	GO:0044444//cytoplasmic part	GO:0004661//protein geranylgeranyltransferase activity;GO:0016702//oxidoreductase activity, acting on single donors with incorporation of molecular oxygen, incorporation of two atoms of oxygen	GO:0018342//protein prenylation;GO:0071267//L-methionine salvage
Glyma08g11850	Gm08	6301658	15391081	INV	8622680	8622882	TIR	PIF-Harbinge	202	--	non-specific lipid-transfer protein-like protein [Hibiscus syriacus]	-	-	-	-	GO:0009536//plastid;GO:0031224//intrinsic component of membrane	-	-
Glyma08g13150	Gm08	9507245	9590972	INV	9523597	9526220	TIR	hAT	2623	PBL16	probable receptor-like protein kinase At5g56460-like [Glycine max]	-	-	-	-	GO:0005911//cell-cell junction;GO:0016020//membrane	GO:0004672//protein kinase activity;GO:0032550//purine ribonucleoside binding	GO:0006468//protein phosphorylation;GO:0006807//nitrogen compound metabolic process;GO:0044763//single-organism cellular process
Glyma08g13160	Gm08	6301658	15391081	INV	9599930	9605316	LTR	Gypsy	5386	MET1	PDZ and TPR domain-containing protein [Glycine max]	-	-	-	-	GO:0009526//plastid envelope;GO:0009532//plastid stroma;GO:0031976//plastid thylakoid;GO:0044434//chloroplast part	-	GO:0006950//response to stress;GO:0009314//response to radiation;GO:0015979//photosynthesis;GO:0016043//cellular component organization;GO:0016109//tetraterpenoid biosynthetic process;GO:0032958//inositol phosphate biosynthetic process
Glyma08g13650	Gm08	6301454	15391472	INV	9987274	9989682	LTR	Gypsy	2408	--	UDP-glucuronate 4-epimerase 5 [Abrus precatorius]	Metabolism;Metabolism	Global and overview maps;Carbohydrate metabolism	ko01100//Metabolic pathways;ko00520//Amino sugar and nucleotide sugar metabolism	K08679;K08679	GO:0005794//Golgi apparatus;GO:0016020//membrane;GO:0031984//organelle subcompartment	GO:0016857//racemase and epimerase activity, acting on carbohydrates and derivatives	GO:0009247//glycolipid biosynthetic process;GO:0009267//cellular response to starvation;GO:0009414//response to water deprivation
Glyma08g13870	Gm08	6301454	15391472	INV	10110153	10110235	TIR	Tc1-Mariner	82	SEOB	Protein SIEVE ELEMENT OCCLUSION B, partial [Mucuna pruriens]	-	-	-	-	-	-	-
Glyma08g14000	Gm08	6301454	15391472	INV	10187963	10188712	TIR	PIF-Harbinge	749	CSK	chloroplast sensor kinase, chloroplastic-like [Glycine max]	-	-	-	-	GO:0009532//plastid stroma	GO:0016772//transferase activity, transferring phosphorus-containing groups	GO:0006468//protein phosphorylation;GO:0010109//regulation of photosynthesis;GO:0010468//regulation of gene expression;GO:0044763//single-organism cellular process;GO:0044767//single-organism developmental process;GO:0050896//response to stimulus
Glyma08g14010	Gm08	6301454	15391472	INV	10187963	10188712	TIR	PIF-Harbinge	749	At1g08940	phosphoglycerate mutase-like protein AT74 [Cajanus cajan]	-	-	-	-	-	-	-
Glyma08g15130	Gm08	6301454	15391472	INV	10963867	10964147	TIR	Tc1-Mariner	280	At1g10490	RNA cytidine acetyltransferase 1 [Glycine max]	Genetic Information Processing	Translation	ko03008//Ribosome biogenesis in eukaryotes	K14521	GO:0043231//intracellular membrane-bounded organelle	GO:0016407//acetyltransferase activity	GO:0006221//pyrimidine nucleotide biosynthetic process;GO:0006886//intracellular protein transport
Glyma08g15220	Gm08	6301454	15391472	INV	11041242	11042572	LTR	Copia	1330	NIN3	neutral/alkaline invertase 3, chloroplastic [Glycine max]	-	-	-	-	GO:0009536//plastid	GO:0004564//beta-fructofuranosidase activity	GO:0005985//sucrose metabolic process;GO:0006073//cellular glucan metabolic process;GO:0009692//ethylene metabolic process;GO:0009793//embryo development ending in seed dormancy;GO:0009845//seed germination;GO:0048506//regulation of timing of meristematic phase transition
Glyma08g15260	Gm08	6301454	15391472	INV	11063825	11064250	LTR	Copia	425	SMD3B	small nuclear ribonucleoprotein SmD3b [Cajanus cajan]	Genetic Information Processing	Transcription	ko03040//Spliceosome	K11088	GO:0030529//intracellular ribonucleoprotein complex;GO:0043232//intracellular non-membrane-bounded organelle;GO:0044423//virion part;GO:0044444//cytoplasmic part;GO:0044451//nucleoplasm part	GO:0016772//transferase activity, transferring phosphorus-containing groups	GO:0007154//cell communication;GO:0009451//RNA modification;GO:0035194//posttranscriptional gene silencing by RNA
Glyma08g15310	Gm08	11098896	11102095	DEL	11098913	11102095	LINE	L1	3182	EME1B	crossover junction endonuclease EME1B isoform X1 [Glycine max]	-	-	-	-	-	GO:0004518//nuclease activity	GO:0006310//DNA recombination;GO:0007049//cell cycle;GO:0007275//multicellular organism development;GO:0010468//regulation of gene expression;GO:0019219//regulation of nucleobase-containing compound metabolic process;GO:0048856//anatomical structure development;GO:0050896//response to stimulus;GO:2000112//regulation of cellular macromolecule biosynthetic process	up
Glyma08g16260	Gm08	6301454	15391472	INV	11875948	11876197	TIR	PIF-Harbinge	249	Pabpn1l-a	nucleolin 2 isoform X1 [Glycine max]	-	-	-	-	-	GO:0097159//organic cyclic compound binding	GO:0006396//RNA processing
Glyma08g16960	Gm08	6301454	15391472	INV	12433720	12439943	LTR	Copia	6223	--	Vacuolar protein sorting-associated protein 62 [Spatholobus suberectus]	-	-	-	-	GO:0009536//plastid	-	-
Glyma08g17090	Gm08	6301454	15391472	INV	12525164	12525382	TIR	PIF-Harbinge	218	--	yuiD, partial [Mucuna pruriens]	-	-	-	-	-	-	-
Glyma08g17240	Gm08	6301658	15391081	INV	12722904	12723775	TIR	Mutator	871	ECT2	YTH domain-containing family protein 1 isoform X1 [Glycine max]	-	-	-	-	-	-	GO:0009699//phenylpropanoid biosynthetic process;GO:0009891//positive regulation of biosynthetic process
Glyma08g17250	Gm08	6301454	15391472	INV	12735694	12735977	TIR	Tc1-Mariner	283	NUA	nuclear-pore anchor isoform X2 [Glycine max]	Genetic Information Processing	Translation	ko03013//RNA transport	K09291	GO:0005911//cell-cell junction;GO:0009536//plastid;GO:0012505//endomembrane system;GO:0043232//intracellular non-membrane-bounded organelle;GO:0044422//organelle part;GO:0044423//virion part	GO:0005488//binding	GO:0006406//mRNA export from nucleus;GO:0006886//intracellular protein transport;GO:0007017//microtubule-based process;GO:0009909//regulation of flower development;GO:0033233//regulation of protein sumoylation;GO:0048437//floral organ development
Glyma08g17550	Gm08	6301658	15391081	INV	13038384	13038643	TIR	PIF-Harbinge	259	RCS1	Cysteine synthase [Glycine soja]	Metabolism;Metabolism;Metabolism;Metabolism;Metabolism;Metabolism	Global and overview maps;Global and overview maps;Global and overview maps;Global and overview maps;Amino acid metabolism;Energy metabolism	ko01100//Metabolic pathways;ko01110//Biosynthesis of secondary metabolites;ko01200//Carbon metabolism;ko01230//Biosynthesis of amino acids;ko00270//Cysteine and methionine metabolism;ko00920//Sulfur metabolism	K01738;K01738;K01738;K01738;K01738;K01738	GO:0044424//intracellular part	GO:0016765//transferase activity, transferring alkyl or aryl (other than methyl) groups;GO:0016836//hydro-lyase activity	GO:0000097//sulfur amino acid biosynthetic process;GO:0006563//L-serine metabolic process
Glyma08g17700	Gm08	6301454	15391472	INV	13214252	13227350	LTR	Gypsy	13098	CDR1	aspartic proteinase CDR1-like [Glycine soja]	-	-	-	-	GO:0005576//extracellular region	GO:0004175//endopeptidase activity	GO:0009617//response to bacterium;GO:0010565//regulation of cellular ketone metabolic process;GO:0019538//protein metabolic process;GO:0042743//hydrogen peroxide metabolic process
Glyma08g17720	Gm08	6301454	15391472	INV	13232402	13232846	LTR	Gypsy	444	--	ytqB [Mucuna pruriens]	-	-	-	-	-	GO:0016740//transferase activity	GO:0008152//metabolic process
Glyma08g17820	Gm08	6301454	15391472	INV	13295479	13295743	TIR	PIF-Harbinge	264	LIP2	triacylglycerol lipase 2 isoform X1 [Glycine max]	Metabolism	Lipid metabolism	ko00100//Steroid biosynthesis	K01052	-	GO:0016788//hydrolase activity, acting on ester bonds	GO:0016042//lipid catabolic process
Glyma08g17890	Gm08	6301454	15391472	INV	13435180	13435455	TIR	Tc1-Mariner	275	EPF2	protein EPIDERMAL PATTERNING FACTOR 2 [Glycine max]	Environmental Information Processing	Signal transduction	ko04016//MAPK signaling pathway - plant	K20729	-	-	GO:0003002//regionalization;GO:0009653//anatomical structure morphogenesis;GO:0010374//stomatal complex development;GO:0030154//cell differentiation
Glyma08g18050	Gm08	13570527	13573908	CNV	13572758	13572834	TIR	Tc1-Mariner	76	JUB1	transcription factor JUNGBRUNNEN 1-like [Glycine soja]	-	-	-	-	-	-	GO:0044249//cellular biosynthetic process;GO:0044699//single-organism process;GO:1901576//organic substance biosynthetic process
Glyma08g18070	Gm08	6301454	15391472	INV	13582972	13583966	LTR	Gypsy	994	D4H	1-aminocyclopropane-1-carboxylate oxidase homolog 1 isoform X1 [Glycine max]	-	-	-	-	-	-	-
Glyma08g18500	Gm08	6301454	15391472	INV	13899324	13899455	TIR	PIF-Harbinge	131	--	Renalase isoform B [Glycine soja]	-	-	-	-	-	-	-
Glyma08g18780	Gm08	6301454	15391472	INV	14125207	14126807	LTR	Copia	1600	--	microtubule cytoskeleton organization [Spatholobus suberectus]	-	-	-	-	GO:0015630//microtubule cytoskeleton;GO:0043231//intracellular membrane-bounded organelle;GO:0044430//cytoskeletal part	-	GO:0006605//protein targeting
Glyma08g19050	Gm08	6301454	15391472	INV	14372801	14373082	TIR	Tc1-Mariner	281	AMC3	metacaspase-3 [Glycine max]	-	-	-	-	-	-	GO:0019538//protein metabolic process
Glyma08g19100	Gm08	14404707	14415987	CNV	14410595	14410841	TIR	PIF-Harbinge	246	CAMTA2	calmodulin-binding transcription activator 2 isoform X1 [Abrus precatorius]	-	-	-	-	GO:0043231//intracellular membrane-bounded organelle	GO:0005515//protein binding	GO:0006355//regulation of transcription, DNA-templated;GO:0009409//response to cold
Glyma08g19890	Gm08	6301454	15391472	INV	15016736	15016956	TIR	Tc1-Mariner	220	ALKBH9B	RNA demethylase ALKBH9B-like isoform X5 [Glycine soja]	-	-	-	-	GO:0005911//cell-cell junction	GO:0016705//oxidoreductase activity, acting on paired donors, with incorporation or reduction of molecular oxygen	GO:0044710//single-organism metabolic process
Glyma08g20080	Gm08	6301454	15391472	INV	15167833	15168113	TIR	Tc1-Mariner	280	TH1	thiamine biosynthetic bifunctional enzyme TH1, chloroplastic [Glycine max]	Metabolism;Metabolism	Global and overview maps;Metabolism of cofactors and vitamins	ko01100//Metabolic pathways;ko00730//Thiamine metabolism	K14153;K14153	GO:0009532//plastid stroma	GO:0016301//kinase activity;GO:0016765//transferase activity, transferring alkyl or aryl (other than methyl) groups;GO:0032550//purine ribonucleoside binding;GO:0043169//cation binding	GO:0006772//thiamine metabolic process;GO:0006796//phosphate-containing compound metabolic process;GO:0009108//coenzyme biosynthetic process
Glyma08g20210	Gm08	15264345	15270063	CNV	15265156	15265424	TIR	Tc1-Mariner	268	LOX1.2	Seed linoleate 9S-lipoxygenase-2 [Glycine soja]	Metabolism	Lipid metabolism	ko00591//Linoleic acid metabolism	K15718	GO:0044424//intracellular part	GO:0016702//oxidoreductase activity, acting on single donors with incorporation of molecular oxygen, incorporation of two atoms of oxygen;GO:0043169//cation binding	GO:0006633//fatty acid biosynthetic process
Glyma08g20900	Gm08	15868602	15880035	CNV	15872255	15875252	TIR	Mutator	2997	UBP6	ubiquitin carboxyl-terminal hydrolase 6 [Glycine max]	-	-	-	-	-	-	-
Glyma08g21140	Gm08	16041529	16105957	INV	16086056	16096767	TIR	Mutator	10711	At2g19210	probable LRR receptor-like serine/threonine-protein kinase At1g05700 [Glycine max]	-	-	-	-	-	-	-
Glyma08g21140	Gm08	16041529	16105957	INV	16045556	16046827	LTR	Gypsy	1271	At2g19210	probable LRR receptor-like serine/threonine-protein kinase At1g05700 [Glycine max]	-	-	-	-	-	-	-
Glyma08g21150	Gm08	16041529	16105957	INV	16047217	16063608	TIR	Mutator	16391	At1g51880	probable LRR receptor-like serine/threonine-protein kinase At1g51880 [Glycine soja]	-	-	-	-	-	GO:0004672//protein kinase activity;GO:0032550//purine ribonucleoside binding	GO:0006464//cellular protein modification process;GO:0006796//phosphate-containing compound metabolic process
Glyma08g21160	Gm08	16041529	16105957	INV	16047217	16063608	TIR	Mutator	16391	RH51	DEAD-box ATP-dependent RNA helicase 51 [Glycine soja]	-	-	-	-	GO:0043231//intracellular membrane-bounded organelle;GO:0043232//intracellular non-membrane-bounded organelle;GO:0044444//cytoplasmic part	GO:0003676//nucleic acid binding;GO:0032550//purine ribonucleoside binding;GO:0042623//ATPase activity, coupled	GO:0006221//pyrimidine nucleotide biosynthetic process;GO:0009451//RNA modification;GO:0016571//histone methylation;GO:0048580//regulation of post-embryonic development
Glyma08g23760	Gm08	18103152	18123190	CNV	18119870	18120320	TIR	Tc1-Mariner	450	ACA9	calcium-transporting ATPase 9, plasma membrane-type [Glycine max]	-	-	-	-	GO:0031224//intrinsic component of membrane	GO:0005515//protein binding;GO:0019829//cation-transporting ATPase activity;GO:0032550//purine ribonucleoside binding;GO:0043169//cation binding	GO:0000904//cell morphogenesis involved in differentiation;GO:0003006//developmental process involved in reproduction;GO:0006816//calcium ion transport;GO:0009566//fertilization;GO:0009664//plant-type cell wall organization;GO:0010208//pollen wall assembly;GO:0051707//response to other organism;GO:0072503//cellular divalent inorganic cation homeostasis
Glyma08g24160	Gm08	18355995	18365598	CNV	18356547	18356834	TIR	Tc1-Mariner	287	GgbAS1	beta-amyrin synthase [Glycine max]	Metabolism;Metabolism	Global and overview maps;Metabolism of terpenoids and polyketides	ko01110//Biosynthesis of secondary metabolites;ko00909//Sesquiterpenoid and triterpenoid biosynthesis	K15813;K15813	-	GO:0031559//oxidosqualene cyclase activity	GO:0016104//triterpenoid biosynthetic process
Glyma08g24890	Gm08	19035919	19045733	CNV	19043275	19043660	LTR	Gypsy	385	--	NIPA-like protein [Glycine soja]	-	-	-	-	GO:0043231//intracellular membrane-bounded organelle;GO:0044444//cytoplasmic part	GO:0005488//binding;GO:0045182//translation regulator activity	GO:0006355//regulation of transcription, DNA-templated;GO:0006625//protein targeting to peroxisome;GO:0009062//fatty acid catabolic process;GO:0042127//regulation of cell proliferation;GO:0044786//cell cycle DNA replication
Glyma08g25420	Gm08	19740929	19740930	INS	19740806	19741103	LTR	Copia	54	rlmI	rlmI [Mucuna pruriens]	-	-	-	-	GO:0009536//plastid;GO:0016020//membrane	GO:0016741//transferase activity, transferring one-carbon groups	GO:0008152//metabolic process
Glyma08g25420	Gm08	19740929	19740930	INS	19739758	19747922	LTR	Gypsy	54	rlmI	rlmI [Mucuna pruriens]	-	-	-	-	GO:0009536//plastid;GO:0016020//membrane	GO:0016741//transferase activity, transferring one-carbon groups	GO:0008152//metabolic process
Glyma08g26750	Gm08	21053543	21053974	CNV	21044670	21070972	Helitron	Helitron	431	--	ATP-dependent DNA helicase pfh1-like [Glycine max]	-	-	-	-	-	-	-
Glyma08g28180	Gm08	22477042	22483340	DEL	22477048	22483340	LTR	Copia	6292	-	-	-	-	-	-	-	-	-
Glyma08g28190	Gm08	22484863	22488615	CNV	22485627	22485887	TIR	PIF-Harbinge	260	AVT6A	amino acid transporter AVT6A [Glycine max]	-	-	-	-	GO:0031090//organelle membrane;GO:0031224//intrinsic component of membrane;GO:0043231//intracellular membrane-bounded organelle	-	GO:0046942//carboxylic acid transport
Glyma08g37220	Gm08	35551234	35552160	CNV	35548605	35562907	Helitron	Helitron	926	pif1	ATP-dependent DNA helicase pif1 [Glycine soja]	-	-	-	-	-	-	-
Glyma08g39370	Gm08	38915667	38923704	CNV	38921989	38922271	TIR	Tc1-Mariner	282	Os09g0533100	pantothenate kinase 1 [Glycine max]	Metabolism;Metabolism	Global and overview maps;Metabolism of cofactors and vitamins	ko01100//Metabolic pathways;ko00770//Pantothenate and CoA biosynthesis	K09680;K09680	GO:0044444//cytoplasmic part	GO:0016301//kinase activity;GO:0032550//purine ribonucleoside binding	GO:0006486//protein glycosylation;GO:0006796//phosphate-containing compound metabolic process;GO:0009108//coenzyme biosynthetic process
Glyma08g41750	Gm08	41509977	41733358	INV	41688193	41688442	TIR	PIF-Harbinge	249	--	transmembrane protein 56-B-like [Glycine soja]	-	-	-	-	GO:0031224//intrinsic component of membrane	GO:0008233//peptidase activity	-
Glyma08g47370	Gm08	46248149	46250750	CNV	46248897	46249178	TIR	Tc1-Mariner	281	--	embryo-specific protein ATS3A [Glycine max]	-	-	-	-	-	-	-
Glyma09g00290	Gm09	68573	106347	INV	98757	104106	LTR	Gypsy	5349	SF3B4	phosphatidylinositol-glycan biosynthesis class F protein [Glycine max]	-	-	-	-	GO:0043231//intracellular membrane-bounded organelle;GO:0043232//intracellular non-membrane-bounded organelle	GO:0003676//nucleic acid binding;GO:0016763//transferase activity, transferring pentosyl groups	GO:0003006//developmental process involved in reproduction;GO:0019359//nicotinamide nucleotide biosynthetic process	up
Glyma09g00290	Gm09	68573	106347	INV	88161	88439	TIR	Tc1-Mariner	278	SF3B4	phosphatidylinositol-glycan biosynthesis class F protein [Glycine max]	-	-	-	-	GO:0043231//intracellular membrane-bounded organelle;GO:0043232//intracellular non-membrane-bounded organelle	GO:0003676//nucleic acid binding;GO:0016763//transferase activity, transferring pentosyl groups	GO:0003006//developmental process involved in reproduction;GO:0019359//nicotinamide nucleotide biosynthetic process	up
Glyma09g00310	Gm09	81791	88283	DEL	88161	88439	TIR	Tc1-Mariner	122	SF3B4	splicing factor 3B subunit 4 [Glycine max]	Genetic Information Processing	Transcription	ko03040//Spliceosome	K12831	GO:0043231//intracellular membrane-bounded organelle;GO:0043232//intracellular non-membrane-bounded organelle	GO:0003676//nucleic acid binding;GO:0016763//transferase activity, transferring pentosyl groups	GO:0003006//developmental process involved in reproduction;GO:0019359//nicotinamide nucleotide biosynthetic process
Glyma09g00340	Gm09	92240	112712	DEL	98757	104106	LTR	Gypsy	5349	FAR1	protein FAR-RED ELONGATED HYPOCOTYL 3 isoform X1 [Glycine max]	-	-	-	-	-	-	GO:0006464//cellular protein modification process;GO:0009639//response to red or far red light;GO:0010467//gene expression;GO:0016070//RNA metabolic process;GO:0034645//cellular macromolecule biosynthetic process;GO:0044763//single-organism cellular process;GO:0048518//positive regulation of biological process;GO:0050794//regulation of cellular process;GO:0051716//cellular response to stimulus
Glyma09g00340	Gm09	77475	92008	DEL	88161	88439	TIR	Tc1-Mariner	278	FAR1	protein FAR-RED ELONGATED HYPOCOTYL 3 isoform X1 [Glycine max]	-	-	-	-	-	-	GO:0006464//cellular protein modification process;GO:0009639//response to red or far red light;GO:0010467//gene expression;GO:0016070//RNA metabolic process;GO:0034645//cellular macromolecule biosynthetic process;GO:0044763//single-organism cellular process;GO:0048518//positive regulation of biological process;GO:0050794//regulation of cellular process;GO:0051716//cellular response to stimulus
Glyma09g00360	Gm09	92240	112712	DEL	98757	104106	LTR	Gypsy	5349	At5g61530	uncharacterized Rho GTPase-activating protein At5g61530-like isoform X2 [Glycine soja]	-	-	-	-	-	-	-
Glyma09g08400	Gm09	7643666	7646181	CNV	7645033	7645349	LTR	Copia	316	KAS2	3-oxoacyl-[acyl-carrier-protein] synthase II, chloroplastic-like [Glycine max]	Metabolism;Metabolism;Metabolism;Metabolism	Global and overview maps;Global and overview maps;Lipid metabolism;Metabolism of cofactors and vitamins	ko01100//Metabolic pathways;ko01212//Fatty acid metabolism;ko00061//Fatty acid biosynthesis;ko00780//Biotin metabolism	K09458;K09458;K09458;K09458	GO:0009532//plastid stroma	GO:0004312//fatty acid synthase activity	GO:0003006//developmental process involved in reproduction;GO:0006090//pyruvate metabolic process;GO:0006091//generation of precursor metabolites and energy;GO:0006544//glycine metabolic process;GO:0006633//fatty acid biosynthetic process;GO:0006732//coenzyme metabolic process;GO:0006753//nucleoside phosphate metabolic process;GO:0006779//porphyrin-containing compound biosynthetic process;GO:0006…
Glyma09g11700	Gm09	11674564	30267471	INV	11896168	11905413	LTR	Copia	9245	FRS2	protein FAR1-RELATED SEQUENCE 5-like [Medicago truncatula]	-	-	-	-	-	-	-
Glyma09g11720	Gm09	11674564	30267471	INV	11942202	11943628	TIR	Mutator	1426	Aatf	AATF protein [Spatholobus suberectus]	-	-	-	-	-	-	-
Glyma09g11770	Gm09	11674564	30267471	INV	12023750	12023868	TIR	PIF-Harbinge	118	CIPK23	CBL-interacting serine/threonine-protein kinase 23 [Glycine max]	-	-	-	-	GO:0016020//membrane;GO:0043231//intracellular membrane-bounded organelle;GO:0044444//cytoplasmic part	GO:0004672//protein kinase activity;GO:0005261//cation channel activity;GO:0032550//purine ribonucleoside binding	GO:0006464//cellular protein modification process;GO:0006796//phosphate-containing compound metabolic process;GO:0009247//glycolipid biosynthetic process;GO:0009267//cellular response to starvation;GO:0009414//response to water deprivation;GO:0009755//hormone-mediated signaling pathway;GO:0019932//second-messenger-mediated signaling;GO:0071805//potassium ion transmembrane transport;GO:1902410//mi…
Glyma09g11940	Gm09	11674564	30267471	INV	12243406	12249061	TIR	PIF-Harbinge	5655	--	L10-interacting MYB domain-containing protein [Glycine soja]	-	-	-	-	-	-	-
Glyma09g12330	Gm09	11674564	30267471	INV	12982058	12982282	TIR	Tc1-Mariner	224	--	tRNA-intron endonuclease [Vigna unguiculata]	-	-	-	-	GO:0044464//cell part	GO:0046914//transition metal ion binding	-
Glyma09g12460	Gm09	11674564	30267471	INV	13257950	13269716	LTR	Gypsy	11766	ORF	Transposon Ty3-G Gag-Pol polyprotein [Glycine soja]	-	-	-	-	-	-	-
Glyma09g12460	Gm09	11674564	30267471	INV	13262792	13264360	LTR	Gypsy	1568	ORF	Transposon Ty3-G Gag-Pol polyprotein [Glycine soja]	-	-	-	-	-	-	-
Glyma09g12510	Gm09	11674564	30267471	INV	13378826	13397224	LTR	Gypsy	18398	RBR1	Retinoblastoma-related protein 1 [Glycine soja]	-	-	-	-	GO:0044424//intracellular part	GO:0005488//binding	GO:0006355//regulation of transcription, DNA-templated;GO:0016043//cellular component organization;GO:0022402//cell cycle process;GO:0030154//cell differentiation;GO:0048229//gametophyte development;GO:0048856//anatomical structure development;GO:0051301//cell division;GO:0051704//multi-organism process
Glyma09g12580	Gm09	11674564	30267471	INV	13619105	13631660	LTR	Gypsy	12555	CYP28	peptidyl-prolyl cis-trans isomerase CYP28, chloroplastic [Glycine max]	-	-	-	-	-	-	-
Glyma09g12830	Gm09	11674564	30267471	INV	13858444	13860111	LTR	Gypsy	1667	--	transposase [Glycine max]	-	-	-	-	-	-	-
Glyma09g12830	Gm09	11674564	30267471	INV	13862574	13864269	LTR	Copia	1695	--	transposase [Glycine max]	-	-	-	-	-	-	-
Glyma09g13180	Gm09	11674564	30267471	INV	14488442	14489013	LTR	Copia	571	Os02g0799000	probable protein phosphatase 2C 27 isoform X1 [Glycine max]	-	-	-	-	-	GO:0004721//phosphoprotein phosphatase activity;GO:0043169//cation binding	GO:0006464//cellular protein modification process
Glyma09g13250	Gm09	11674564	30267471	INV	14676598	14679371	LTR	Copia	2773	STP7	sugar transport protein 7 [Glycine max]	-	-	-	-	GO:0005911//cell-cell junction;GO:0031224//intrinsic component of membrane;GO:0044464//cell part	GO:0005356//hydrogen:glucose symporter activity	GO:0001101//response to acid chemical;GO:0006865//amino acid transport;GO:0006970//response to osmotic stress;GO:0008643//carbohydrate transport;GO:0044763//single-organism cellular process
Glyma09g13250	Gm09	11674564	30267471	INV	14669986	14671088	LTR	Gypsy	1102	STP7	sugar transport protein 7 [Glycine max]	-	-	-	-	GO:0005911//cell-cell junction;GO:0031224//intrinsic component of membrane;GO:0044464//cell part	GO:0005356//hydrogen:glucose symporter activity	GO:0001101//response to acid chemical;GO:0006865//amino acid transport;GO:0006970//response to osmotic stress;GO:0008643//carbohydrate transport;GO:0044763//single-organism cellular process
Glyma09g13570	Gm09	11674564	30267471	INV	15219964	15220314	LTR	Copia	350	FIPS5	FIP1[V]-like protein isoform X2 [Glycine max]	-	-	-	-	-	-	-
Glyma09g13800	Gm09	11674564	30267471	INV	15422611	15423247	LTR	Gypsy	636	ABCC8	ABC transporter C family member 8-like isoform X6 [Glycine soja]	-	-	-	-	GO:0016020//membrane	GO:0016491//oxidoreductase activity;GO:0042626//ATPase activity, coupled to transmembrane movement of substances	GO:0008152//metabolic process;GO:0044763//single-organism cellular process;GO:0044765//single-organism transport
Glyma09g14070	Gm09	11674564	30267471	INV	15867041	15868307	LTR	Gypsy	1266	GAUT4	galacturonosyltransferase 4 [Spatholobus suberectus]	Metabolism;Metabolism	Global and overview maps;Carbohydrate metabolism	ko01100//Metabolic pathways;ko00520//Amino sugar and nucleotide sugar metabolism	K13648;K13648	GO:0031090//organelle membrane;GO:0031224//intrinsic component of membrane;GO:0031984//organelle subcompartment;GO:0043231//intracellular membrane-bounded organelle	GO:0008194//UDP-glycosyltransferase activity	GO:0000271//polysaccharide biosynthetic process;GO:0000280//nuclear division;GO:0003006//developmental process involved in reproduction;GO:0006342//chromatin silencing;GO:0007049//cell cycle;GO:0007059//chromosome segregation;GO:0009409//response to cold;GO:0009639//response to red or far red light;GO:0009756//carbohydrate mediated signaling;GO:0032446//protein modification by small protein conju…
Glyma09g14070	Gm09	11674564	30267471	INV	15853078	15868753	TIR	Mutator	15675	GAUT4	galacturonosyltransferase 4 [Spatholobus suberectus]	Metabolism;Metabolism	Global and overview maps;Carbohydrate metabolism	ko01100//Metabolic pathways;ko00520//Amino sugar and nucleotide sugar metabolism	K13648;K13648	GO:0031090//organelle membrane;GO:0031224//intrinsic component of membrane;GO:0031984//organelle subcompartment;GO:0043231//intracellular membrane-bounded organelle	GO:0008194//UDP-glycosyltransferase activity	GO:0000271//polysaccharide biosynthetic process;GO:0000280//nuclear division;GO:0003006//developmental process involved in reproduction;GO:0006342//chromatin silencing;GO:0007049//cell cycle;GO:0007059//chromosome segregation;GO:0009409//response to cold;GO:0009639//response to red or far red light;GO:0009756//carbohydrate mediated signaling;GO:0032446//protein modification by small protein conju…
Glyma09g14860	Gm09	16858374	16861770	CNV	16859128	16859388	LTR	Gypsy	260	--	gamma-tubulin complex component 2 [Spatholobus suberectus]	-	-	-	-	GO:0031984//organelle subcompartment;GO:0043231//intracellular membrane-bounded organelle	-	GO:0000097//sulfur amino acid biosynthetic process;GO:0008380//RNA splicing;GO:0009791//post-embryonic development;GO:0045087//innate immune response
Glyma09g15090	Gm09	11674564	30267471	INV	17286928	17287494	TIR	Mutator	566	At4g27290	G-type lectin S-receptor-like serine/threonine-protein kinase At4g27290 isoform X1 [Glycine max]	-	-	-	-	-	GO:0004672//protein kinase activity;GO:0036094//small molecule binding;GO:0097159//organic cyclic compound binding;GO:1901363//heterocyclic compound binding	GO:0006796//phosphate-containing compound metabolic process;GO:0044267//cellular protein metabolic process
Glyma09g15110	Gm09	11674564	30267471	INV	17357791	17375542	LTR	Gypsy	17751	--	Dynein heavy chain [Glycine soja]	-	-	-	-	-	-	-
Glyma09g15200	Gm09	11674564	30267471	INV	17584421	17585156	TIR	PIF-Harbinge	735	At1g56130	probable LRR receptor-like serine/threonine-protein kinase At1g56130 isoform X1 [Glycine max]	-	-	-	-	GO:0005911//cell-cell junction;GO:0031224//intrinsic component of membrane	GO:0004702//receptor signaling protein serine/threonine kinase activity;GO:0032550//purine ribonucleoside binding	GO:0030001//metal ion transport;GO:0032147//activation of protein kinase activity
Glyma09g15260	Gm09	11674564	30267471	INV	17764740	17769465	LTR	Copia	4725	GIP	Retrovirus-related Pol polyprotein from transposon TNT 1-94 isoform A [Glycine soja]	-	-	-	-	-	-	-
Glyma09g15270	Gm09	11674564	30267471	INV	17778015	17779265	TIR	Mutator	1250	TSB2	tryptophan synthase beta chain 1 [Glycine max]	Metabolism;Metabolism;Metabolism;Metabolism;Metabolism	Global and overview maps;Global and overview maps;Global and overview maps;Amino acid metabolism;Amino acid metabolism	ko01100//Metabolic pathways;ko01110//Biosynthesis of secondary metabolites;ko01230//Biosynthesis of amino acids;ko00260//Glycine, serine and threonine metabolism;ko00400//Phenylalanine, tyrosine and tryptophan biosynthesis	K01696;K01696;K01696;K01696;K01696	-	-	-
Glyma09g15290	Gm09	11674564	30267471	INV	17803802	17804894	LTR	Copia	1092	--	-	-	-	-	-	-	-	-
Glyma09g15300	Gm09	11674564	30267471	INV	17809575	17810471	TIR	PIF-Harbinge	896	DDL	FHA domain-containing protein DDL isoform X1 [Glycine max]	-	-	-	-	GO:0009536//plastid	GO:0003676//nucleic acid binding	GO:0000377//RNA splicing, via transesterification reactions with bulged adenosine as nucleophile;GO:0003006//developmental process involved in reproduction;GO:0006305//DNA alkylation;GO:0006355//regulation of transcription, DNA-templated;GO:0006402//mRNA catabolic process;GO:0009409//response to cold;GO:0009639//response to red or far red light;GO:0009648//photoperiodism;GO:0009756//carbohydrate …
Glyma09g15310	Gm09	11674564	30267471	INV	17833788	17836959	LINE	L1	3171	At1g06470	probable sugar phosphate/phosphate translocator At1g06470 [Glycine max]	-	-	-	-	GO:0031224//intrinsic component of membrane	-	-
Glyma09g15430	Gm09	17973357	17974724	CNV	17974546	17978115	LTR	Copia	178	SMXL3	protein SMAX1-LIKE 3 [Glycine max]	-	-	-	-	-	-	-
Glyma09g15430	Gm09	11674564	30267471	INV	17974546	17978115	LTR	Copia	3569	SMXL3	protein SMAX1-LIKE 3 [Glycine max]	-	-	-	-	-	-	-
Glyma09g15810	Gm09	11674564	30267471	INV	18776011	18780150	TIR	Mutator	4139	At5g55860	WEB family protein At5g55860 [Glycine max]	-	-	-	-	GO:0016020//membrane	-	-
Glyma09g16060	Gm09	11674564	30267471	INV	19139580	19140542	LTR	Gypsy	962	--	Transmembrane protein [Trema orientale]	-	-	-	-	GO:0043231//intracellular membrane-bounded organelle	-	-
Glyma09g16700	Gm09	11674564	30267471	INV	20107847	20109220	LTR	Gypsy	1373	HSP70	Heat shock 70 kDa protein isoform A [Glycine soja]	Genetic Information Processing;Cellular Processes;Genetic Information Processing	Folding, sorting and degradation;Transport and catabolism;Transcription	ko04141//Protein processing in endoplasmic reticulum;ko04144//Endocytosis;ko03040//Spliceosome	K03283;K03283;K03283	GO:0043231//intracellular membrane-bounded organelle;GO:0044444//cytoplasmic part	GO:0032550//purine ribonucleoside binding	GO:0008152//metabolic process;GO:0009987//cellular process;GO:0050896//response to stimulus
Glyma09g16920	Gm09	11674564	30267471	INV	20564979	20567645	TIR	Mutator	2666	SYNC1	asparagine--tRNA ligase, cytoplasmic 1 [Glycine max]	Genetic Information Processing	Translation	ko00970//Aminoacyl-tRNA biosynthesis	K01893	GO:0043231//intracellular membrane-bounded organelle;GO:0044444//cytoplasmic part	GO:0004812//aminoacyl-tRNA ligase activity;GO:0032550//purine ribonucleoside binding	GO:0006418//tRNA aminoacylation for protein translation
Glyma09g17270	Gm09	11674564	30267471	INV	21167533	21169387	TIR	Mutator	1854	HST	shikimate O-hydroxycinnamoyltransferase-like [Glycine soja]	Metabolism;Metabolism;Metabolism;Metabolism;Metabolism	Global and overview maps;Global and overview maps;Biosynthesis of other secondary metabolites;Biosynthesis of other secondary metabolites;Biosynthesis of other secondary metabolites	ko01100//Metabolic pathways;ko01110//Biosynthesis of secondary metabolites;ko00940//Phenylpropanoid biosynthesis;ko00941//Flavonoid biosynthesis;ko00945//Stilbenoid, diarylheptanoid and gingerol biosynthesis	K13065;K13065;K13065;K13065;K13065	GO:0044444//cytoplasmic part	GO:0005488//binding;GO:0050737//O-hydroxycinnamoyltransferase activity	GO:0006605//protein targeting;GO:0006950//response to stress;GO:0009699//phenylpropanoid biosynthetic process;GO:0009891//positive regulation of biosynthetic process;GO:0043067//regulation of programmed cell death;GO:0048878//chemical homeostasis
Glyma09g17530	Gm09	11674564	30267471	INV	21741982	21742956	LTR	Gypsy	974	--	Serine/threonine-protein kinase CTR1 [Glycine soja]	-	-	-	-	-	GO:0004713//protein tyrosine kinase activity;GO:0032550//purine ribonucleoside binding	GO:0006468//protein phosphorylation
Glyma09g17570	Gm09	11674564	30267471	INV	21778478	21778767	LTR	Gypsy	289	SPY	probable UDP-N-acetylglucosamine--peptide N-acetylglucosaminyltransferase SPINDLY isoform X2 [Glycine max]	Metabolism	Glycan biosynthesis and metabolism	ko00514//Other types of O-glycan biosynthesis	K09667	GO:0043231//intracellular membrane-bounded organelle;GO:0044444//cytoplasmic part	GO:0005488//binding;GO:0008375//acetylglucosaminyltransferase activity	GO:0006342//chromatin silencing;GO:0006402//mRNA catabolic process;GO:0006464//cellular protein modification process;GO:0007049//cell cycle;GO:0009937//regulation of gibberellic acid mediated signaling pathway;GO:0035194//posttranscriptional gene silencing by RNA;GO:0048869//cellular developmental process;GO:0090567//reproductive shoot system development
Glyma09g18460	Gm09	11674564	30267471	INV	22865199	22866834	LTR	Copia	1635	pol	Ty3/gypsy retrotransposon protein [Trifolium pratense]	-	-	-	-	-	-	-
Glyma09g18560	Gm09	11674564	30267471	INV	23062080	23062501	TIR	PIF-Harbinge	421	BC10	glycosyltransferase BC10-like [Glycine soja]	-	-	-	-	-	GO:0008194//UDP-glycosyltransferase activity	-
Glyma09g18770	Gm09	11674564	30267471	INV	23230014	23230358	LTR	Gypsy	344	BTS	zinc finger protein BRUTUS isoform X2 [Glycine max]	-	-	-	-	-	GO:0046914//transition metal ion binding	GO:0003006//developmental process involved in reproduction;GO:0009267//cellular response to starvation
Glyma09g18860	Gm09	11674564	30267471	INV	23380505	23390874	LTR	Copia	10369	GIP	Retrovirus-related Pol polyprotein from transposon TNT 1-94 [Glycine soja]	-	-	-	-	-	-	-
Glyma09g18860	Gm09	11674564	30267471	INV	23381718	23386739	LTR	Gypsy	5021	GIP	Retrovirus-related Pol polyprotein from transposon TNT 1-94 [Glycine soja]	-	-	-	-	-	-	-
Glyma09g18880	Gm09	11674564	30267471	INV	23442393	23449484	TIR	Mutator	7091	At1g75140	uncharacterized membrane protein At1g75140 [Glycine max]	-	-	-	-	GO:0043231//intracellular membrane-bounded organelle	-	GO:0006325//chromatin organization
Glyma09g18890	Gm09	11674564	30267471	INV	23451527	23453083	LTR	Gypsy	1556	At2g45070	Protein DETOXIFICATION 33 [Glycine soja]	Genetic Information Processing;Cellular Processes;Genetic Information Processing	Folding, sorting and degradation;Transport and catabolism;Folding, sorting and degradation	ko04141//Protein processing in endoplasmic reticulum;ko04145//Phagosome;ko03060//Protein export	K09481;K09481;K09481	GO:0016020//membrane	-	GO:0000302//response to reactive oxygen species;GO:0009642//response to light intensity;GO:0033554//cellular response to stress;GO:0044267//cellular protein metabolic process
Glyma09g19120	Gm09	11674564	30267471	INV	23888539	23906886	LTR	Gypsy	18347	--	Small proline-rich protein 3 [Glycine soja]	-	-	-	-	-	-	-
Glyma09g20310	Gm09	11674564	30267471	INV	25228203	25242642	Helitron	Helitron	14439	--	ATP-dependent DNA helicase PIF1 [Glycine soja]	-	-	-	-	-	-	-
Glyma09g21740	Gm09	11674564	30267471	INV	26752532	26752783	TIR	Tc1-Mariner	251	CRK35	protein kinase family protein [Glycine max]	-	-	-	-	GO:0043231//intracellular membrane-bounded organelle	GO:0004702//receptor signaling protein serine/threonine kinase activity;GO:0032550//purine ribonucleoside binding	GO:0032147//activation of protein kinase activity
Glyma09g21910	Gm09	11674564	30267471	INV	26947266	26957628	TIR	Mutator	10362	At2g04865	protein MAINTENANCE OF MERISTEMS-like [Glycine soja]	-	-	-	-	-	-	-
Glyma09g22280	Gm09	11674564	30267471	INV	27487657	27488618	LTR	Gypsy	961	ACLB-1	ATP-citrate synthase beta chain protein 1 [Glycine soja]	Metabolism;Metabolism;Metabolism	Global and overview maps;Global and overview maps;Carbohydrate metabolism	ko01100//Metabolic pathways;ko01110//Biosynthesis of secondary metabolites;ko00020//Citrate cycle (TCA cycle)	K01648;K01648;K01648	GO:0044444//cytoplasmic part	GO:0004774//succinate-CoA ligase activity;GO:0043167//ion binding;GO:0046912//transferase activity, transferring acyl groups, acyl groups converted into alkyl on transfer	GO:0005975//carbohydrate metabolic process;GO:0006084//acetyl-CoA metabolic process;GO:0006694//steroid biosynthetic process;GO:0046165//alcohol biosynthetic process
Glyma09g23060	Gm09	11674564	30267471	INV	28282440	28290792	LTR	Gypsy	8352	--	Retrovirus-related Pol polyprotein from transposon 17.6 [Glycine soja]	-	-	-	-	-	-	-
Glyma09g23180	Gm09	11674564	30267471	INV	28561803	28562880	LTR	Gypsy	1077	SLAH3	S-type anion channel SLAH3 isoform X1 [Glycine max]	-	-	-	-	GO:0031224//intrinsic component of membrane	GO:0005244//voltage-gated ion channel activity	GO:0001101//response to acid chemical;GO:0006575//cellular modified amino acid metabolic process;GO:0006595//polyamine metabolic process;GO:0006725//cellular aromatic compound metabolic process;GO:0015698//inorganic anion transport;GO:0034765//regulation of ion transmembrane transport;GO:0050801//ion homeostasis
Glyma09g23200	Gm09	11674564	30267471	INV	28568912	28570630	TIR	hAT	1718	--	Zinc finger MYM-type protein 1 [Glycine soja]	-	-	-	-	GO:0005911//cell-cell junction	-	-
Glyma09g23660	Gm09	11674564	30267471	INV	29291712	29293452	LTR	Copia	1740	--	Actin-related protein 8 [Glycine soja]	Metabolism;Metabolism;Metabolism	Global and overview maps;Global and overview maps;Metabolism of cofactors and vitamins	ko01100//Metabolic pathways;ko01110//Biosynthesis of secondary metabolites;ko00130//Ubiquinone and other terpenoid-quinone biosynthesis	K09833;K09833;K09833	-	-	-
Glyma09g23660	Gm09	11674564	30267471	INV	29288852	29296095	LTR	Gypsy	7243	--	Actin-related protein 8 [Glycine soja]	Metabolism;Metabolism;Metabolism	Global and overview maps;Global and overview maps;Metabolism of cofactors and vitamins	ko01100//Metabolic pathways;ko01110//Biosynthesis of secondary metabolites;ko00130//Ubiquinone and other terpenoid-quinone biosynthesis	K09833;K09833;K09833	-	-	-
Glyma09g23710	Gm09	11674564	30267471	INV	29341317	29342891	TIR	Mutator	1574	UGT2	isoflavone 7-O-glucosyltransferase 1-like [Glycine soja]	-	-	-	-	GO:0031224//intrinsic component of membrane	GO:0005215//transporter activity	GO:0044763//single-organism cellular process
Glyma09g23710	Gm09	11674564	30267471	INV	29339103	29340186	LTR	Copia	1083	UGT2	isoflavone 7-O-glucosyltransferase 1-like [Glycine soja]	-	-	-	-	GO:0031224//intrinsic component of membrane	GO:0005215//transporter activity	GO:0044763//single-organism cellular process
Glyma09g23710	Gm09	11674564	30267471	INV	29344551	29344795	TIR	PIF-Harbinge	244	UGT2	isoflavone 7-O-glucosyltransferase 1-like [Glycine soja]	-	-	-	-	GO:0031224//intrinsic component of membrane	GO:0005215//transporter activity	GO:0044763//single-organism cellular process
Glyma09g23730	Gm09	11674564	30267471	INV	29378937	29383773	LTR	Copia	4836	--	NGR2 [Glycine max]	-	-	-	-	-	GO:0016740//transferase activity	GO:0009201//ribonucleoside triphosphate biosynthetic process;GO:0009260//ribonucleotide biosynthetic process;GO:1901566//organonitrogen compound biosynthetic process
Glyma09g24110	Gm09	11674564	30267471	INV	29807668	29809266	LTR	Gypsy	1598	At3g49140	FMN-binding split barrel [Trema orientale]	-	-	-	-	-	GO:0003824//catalytic activity	GO:0044710//single-organism metabolic process
Glyma09g24150	Gm09	11674564	30267471	INV	29843126	29843394	TIR	PIF-Harbinge	268	CBSDUF5	DUF21 domain-containing protein At2g14520 [Glycine max]	-	-	-	-	-	-	-
Glyma09g24270	Gm09	30011643	30012881	CNV	30008329	30011897	LTR	Copia	254	HIPP39	heavy metal-associated isoprenylated plant protein 39-like [Glycine soja]	-	-	-	-	-	GO:0043169//cation binding	-
Glyma09g24270	Gm09	11674564	30267471	INV	30008329	30011897	LTR	Copia	3568	HIPP39	heavy metal-associated isoprenylated plant protein 39-like [Glycine soja]	-	-	-	-	-	GO:0043169//cation binding	-
Glyma09g24320	Gm09	11674564	30267471	INV	30054191	30056260	TIR	Mutator	2069	--	Retrovirus-related Pol polyprotein from transposon 17.6 [Glycine soja]	-	-	-	-	GO:0030312//external encapsulating structure	GO:0016788//hydrolase activity, acting on ester bonds	GO:0008152//metabolic process;GO:0050789//regulation of biological process
Glyma09g24460	Gm09	11674564	30267471	INV	30182865	30185124	LTR	Copia	2259	--	cytochrome p450 [Trifolium pratense]	-	-	-	-	-	-	-
Glyma09g24460	Gm09	11674564	30267471	INV	30181926	30182497	LTR	Copia	571	--	cytochrome p450 [Trifolium pratense]	-	-	-	-	-	-	-
Glyma09g25050	Gm09	31122240	31132926	CNV	31123131	31123387	TIR	PIF-Harbinge	256	TIC32	short-chain dehydrogenase TIC 32, chloroplastic [Glycine max]	-	-	-	-	GO:0009528//plastid inner membrane	GO:0005515//protein binding;GO:0016491//oxidoreductase activity	GO:0008104//protein localization;GO:0044710//single-organism metabolic process;GO:0051234//establishment of localization
Glyma09g25050	Gm09	31122240	31132926	CNV	31129625	31130586	LTR	Gypsy	961	TIC32	short-chain dehydrogenase TIC 32, chloroplastic [Glycine max]	-	-	-	-	GO:0009528//plastid inner membrane	GO:0005515//protein binding;GO:0016491//oxidoreductase activity	GO:0008104//protein localization;GO:0044710//single-organism metabolic process;GO:0051234//establishment of localization
Glyma09g26090	Gm09	32358433	32366059	CNV	32357359	32366579	LTR	Copia	7626	RE2	gag-pol polyprotein [Glycine max]	-	-	-	-	-	-	-
Glyma09g27350	Gm09	34177403	34177885	DEL	34177413	34177886	LTR	Copia	472	--	-	-	-	-	-	-	-	-	up
Glyma09g27520	Gm09	34368950	34370282	CNV	34368719	34369050	TIR	Mutator	100	CXE1	carboxylesterase 1 [Glycine max]	-	-	-	-	-	GO:0016788//hydrolase activity, acting on ester bonds	-
Glyma09g27950	Gm09	34922181	34928409	DEL	34922187	34928409	LTR	Copia	6222	ERL1	LRR receptor-like serine/threonine-protein kinase ERL1 isoform X1 [Glycine max]	-	-	-	-	GO:0031224//intrinsic component of membrane;GO:0044464//cell part	GO:0004672//protein kinase activity;GO:0016628//oxidoreductase activity, acting on the CH-CH group of donors, NAD or NADP as acceptor;GO:0016791//phosphatase activity;GO:0032550//purine ribonucleoside binding	GO:0000904//cell morphogenesis involved in differentiation;GO:0006464//cellular protein modification process;GO:0006796//phosphate-containing compound metabolic process;GO:0006950//response to stress;GO:0009617//response to bacterium;GO:0009664//plant-type cell wall organization;GO:0009886//post-embryonic morphogenesis;GO:0009887//organ morphogenesis;GO:0016049//cell growth;GO:0044710//single-org…	up
Glyma09g29260	Gm09	36192720	36198921	CNV	36196950	36198499	LTR	Gypsy	1549	SOQ1	Miraculin [Glycine soja]	-	-	-	-	-	-	-
Glyma09g29430	Gm09	36320963	36331854	DEL	36320981	36331783	TIR	Mutator	10802	CDP1	plastid division protein CDP1, chloroplastic [Glycine max]	-	-	-	-	GO:0009528//plastid inner membrane;GO:0031224//intrinsic component of membrane	GO:0005515//protein binding	GO:0009658//chloroplast organization;GO:0048285//organelle fission	up
Glyma09g30620	Gm09	37398818	37502990	INV	37490904	37494133	LINE	Ukn	3229	At1g12775	Nucleolar protein 56 isoform C [Glycine soja]	-	-	-	-	-	-	-
Glyma09g30620	Gm09	37398818	37502990	INV	37457898	37461004	TIR	hAT	3106	At1g12775	Nucleolar protein 56 isoform C [Glycine soja]	-	-	-	-	-	-	-
Glyma09g30620	Gm09	37398818	37502990	INV	37405538	37408767	LINE	Ukn	3229	At1g12775	Nucleolar protein 56 isoform C [Glycine soja]	-	-	-	-	-	-	-
Glyma09g33360	Gm09	39855125	39856074	DEL	39854512	39856573	LTR	Gypsy	949	CAD	probable mannitol dehydrogenase [Cajanus cajan]	-	-	-	-	-	-	-
Glyma09g33850	Gm09	40325323	40329297	CNV	40326872	40327847	LTR	Gypsy	975	At4g09580	SNARE-associated domain-containing protein [Glycine max]	-	-	-	-	GO:0031090//organelle membrane;GO:0031224//intrinsic component of membrane;GO:0043231//intracellular membrane-bounded organelle	-	GO:0046474//glycerophospholipid biosynthetic process
Glyma09g33900	Gm09	40384271	40392977	CNV	40386905	40391740	LTR	Copia	4835	Rnf14	RWD, IBR and zinc finger domain-containing protein [Glycine max]	-	-	-	-	-	GO:0003824//catalytic activity;GO:0046914//transition metal ion binding	GO:0006486//protein glycosylation;GO:0006498//N-terminal protein lipidation;GO:0009608//response to symbiont
Glyma09g38600	Gm09	43931007	43933963	CNV	43932916	43933145	TIR	PIF-Harbinge	229	DSP3	tyrosine-protein phosphatase DSP3-like [Glycine max]	-	-	-	-	-	GO:0042578//phosphoric ester hydrolase activity	GO:0006470//protein dephosphorylation
Glyma10g04850	Gm10	3801427	13227116	INV	3803848	3804089	LTR	Gypsy	241	CLASP	CLIP-associated protein isoform X1 [Glycine max]	-	-	-	-	GO:0005819//spindle;GO:0005911//cell-cell junction;GO:0016020//membrane;GO:0044444//cytoplasmic part	GO:0008017//microtubule binding	GO:0000280//nuclear division;GO:0009826//unidimensional cell growth;GO:0030865//cortical cytoskeleton organization;GO:0031111//negative regulation of microtubule polymerization or depolymerization;GO:0031647//regulation of protein stability;GO:0042546//cell wall biogenesis;GO:0043479//pigment accumulation in tissues in response to UV light;GO:0045229//external encapsulating structure organization…
Glyma10g04970	Gm10	3801427	13227116	INV	3880691	3885811	LTR	Gypsy	5120	pol	Ty3/gypsy retrotransposon protein [Trifolium pratense]	-	-	-	-	-	-	-
Glyma10g05150	Gm10	3801427	13227116	INV	3987102	3988105	TIR	Mutator	1003	At2g37460	WAT1-related protein At2g37460 [Glycine max]	-	-	-	-	GO:0031224//intrinsic component of membrane	GO:0005215//transporter activity	GO:0044763//single-organism cellular process
Glyma10g05220	Gm10	3801427	13227116	INV	4026633	4029436	LTR	Copia	2803	KIN5B	kinesin-like protein KIN-5B [Glycine max]	-	-	-	-	-	-	-
Glyma10g05310	Gm10	3801427	13227116	INV	4126961	4127253	TIR	Tc1-Mariner	292	--	sporulation-specific protein 15 [Cajanus cajan]	-	-	-	-	-	-	-
Glyma10g05790	Gm10	3801427	13227116	INV	4535201	4535490	LTR	Gypsy	289	--	DNA-binding protein S1FA [Glycine max]	-	-	-	-	GO:0043231//intracellular membrane-bounded organelle	GO:0003676//nucleic acid binding	GO:0010468//regulation of gene expression;GO:0034645//cellular macromolecule biosynthetic process
Glyma10g05980	Gm10	3801427	13227116	INV	4703990	4705364	LTR	Gypsy	1374	--	hypothetical protein GLYMA_17G214000 [Glycine max]	-	-	-	-	-	-	-
Glyma10g06090	Gm10	3801427	13227116	INV	4843079	4846184	LTR	Copia	3105	LYSA2	Diaminopimelate decarboxylase 1, chloroplastic isoform D [Glycine soja]	Metabolism;Metabolism;Metabolism;Metabolism	Global and overview maps;Global and overview maps;Global and overview maps;Amino acid metabolism	ko01100//Metabolic pathways;ko01110//Biosynthesis of secondary metabolites;ko01230//Biosynthesis of amino acids;ko00300//Lysine biosynthesis	K01586;K01586;K01586;K01586	GO:0009532//plastid stroma	GO:0016831//carboxy-lyase activity	GO:0008152//metabolic process
Glyma10g06100	Gm10	3801427	13227116	INV	4851719	4852125	TIR	PIF-Harbinge	406	At5g03250	BTB/POZ domain-containing protein At5g03250 [Glycine max]	-	-	-	-	GO:0016020//membrane	-	GO:0009314//response to radiation
Glyma10g06300	Gm10	3801427	13227116	INV	5052432	5053446	TIR	Mutator	1014	RE1	Retrovirus-related Pol polyprotein from transposon TNT 1-94 [Cajanus cajan]	-	-	-	-	-	-	-
Glyma10g06330	Gm10	3801427	13227116	INV	5068177	5071353	TIR	hAT	3176	--	zinc finger MYM-type protein 1-like isoform X1 [Cicer arietinum]	-	-	-	-	GO:0005911//cell-cell junction	-	-
Glyma10g06450	Gm10	3801427	13227116	INV	5159875	5160108	TIR	PIF-Harbinge	233	--	actin T1-like protein [Parasponia andersonii]	-	-	-	-	-	-	GO:0006090//pyruvate metabolic process;GO:0019538//protein metabolic process
Glyma10g06670	Gm10	3801427	13227116	INV	5418911	5419312	TIR	PIF-Harbinge	401	B'BETA	serine/threonine protein phosphatase 2A 57 kDa regulatory subunit B' beta isoform [Glycine max]	Genetic Information Processing	Translation	ko03015//mRNA surveillance pathway	K11584	GO:0008287//protein serine/threonine phosphatase complex;GO:0043231//intracellular membrane-bounded organelle	GO:0019888//protein phosphatase regulator activity	GO:0016310//phosphorylation;GO:0019222//regulation of metabolic process;GO:0050794//regulation of cellular process
Glyma10g07310	Gm10	3801427	13227116	INV	6008565	6019033	TIR	Mutator	10468	PME33	pectinesterase [Glycine max]	Metabolism;Metabolism	Global and overview maps;Carbohydrate metabolism	ko01100//Metabolic pathways;ko00040//Pentose and glucuronate interconversions	K01051;K01051	-	-	GO:0005976//polysaccharide metabolic process;GO:0071554//cell wall organization or biogenesis;GO:0071840//cellular component organization or biogenesis
Glyma10g07350	Gm10	3801427	13227116	INV	6047583	6048840	LTR	Gypsy	1257	--	tyrosine/DOPA decarboxylase [Spatholobus suberectus]	-	-	-	-	-	-	-
Glyma10g07930	Gm10	3801427	13227116	INV	6749248	6749534	LTR	Gypsy	286	SPBC1703.11	OPA3-like protein [Glycine max]	-	-	-	-	GO:0043231//intracellular membrane-bounded organelle	-	-
Glyma10g08010	Gm10	3801427	13227116	INV	6796931	6797018	TIR	Tc1-Mariner	87	At5g49770	probable leucine-rich repeat receptor-like protein kinase At5g49770 [Glycine soja]	-	-	-	-	-	GO:0004674//protein serine/threonine kinase activity;GO:0016491//oxidoreductase activity;GO:0032550//purine ribonucleoside binding	GO:0006468//protein phosphorylation;GO:0044710//single-organism metabolic process
Glyma10g08250	Gm10	3801427	13227116	INV	7070926	7071280	TIR	Tc1-Mariner	354	TAF12	transcription initiation factor TFIID subunit 12 [Glycine max]	Genetic Information Processing	Transcription	ko03022//Basal transcription factors	K03126	GO:0005634//nucleus	GO:0046983//protein dimerization activity	GO:0006351//transcription, DNA-templated;GO:0008380//RNA splicing;GO:0009755//hormone-mediated signaling pathway
Glyma10g08260	Gm10	3801427	13227116	INV	7076885	7087830	TIR	Mutator	10945	RBP45A	polyadenylate-binding protein RBP47B' [Medicago truncatula]	-	-	-	-	GO:0036464//cytoplasmic ribonucleoprotein granule;GO:0043231//intracellular membrane-bounded organelle	GO:0070717//poly-purine tract binding	GO:0006396//RNA processing;GO:0009408//response to heat;GO:0009409//response to cold
Glyma10g08380	Gm10	3801427	13227116	INV	7218104	7223210	LTR	Gypsy	5106	FTSZ2-1	cell division protein FtsZ homolog 2-1, chloroplastic [Glycine max]	-	-	-	-	GO:0032991//macromolecular complex;GO:0044424//intracellular part	GO:0017111//nucleoside-triphosphatase activity;GO:0032550//purine ribonucleoside binding	GO:0043623//cellular protein complex assembly;GO:0044763//single-organism cellular process
Glyma10g08490	Gm10	3801427	13227116	INV	7337059	7351576	Helitron	Helitron	14517	--	ATP-dependent DNA helicase PIF1 [Glycine soja]	-	-	-	-	-	-	-
Glyma10g08530	Gm10	3801427	13227116	INV	7407774	7410807	LTR	Copia	3033	VAC14	Protein VAC14-like [Glycine soja]	-	-	-	-	GO:0031090//organelle membrane;GO:0044444//cytoplasmic part	-	-
Glyma10g08640	Gm10	3801427	13227116	INV	7525650	7525770	TIR	PIF-Harbinge	120	--	PREDICTED: [Prunus dulcis]	-	-	-	-	GO:0043231//intracellular membrane-bounded organelle	-	-
Glyma10g08710	Gm10	3801427	13227116	INV	7633761	7634050	LTR	Gypsy	289	SPY	probable UDP-N-acetylglucosamine--peptide N-acetylglucosaminyltransferase SPINDLY isoform X2 [Glycine max]	Metabolism	Glycan biosynthesis and metabolism	ko00514//Other types of O-glycan biosynthesis	K09667	GO:0043231//intracellular membrane-bounded organelle;GO:0044444//cytoplasmic part	GO:0005488//binding;GO:0008375//acetylglucosaminyltransferase activity	GO:0006342//chromatin silencing;GO:0006402//mRNA catabolic process;GO:0006464//cellular protein modification process;GO:0007049//cell cycle;GO:0009937//regulation of gibberellic acid mediated signaling pathway;GO:0035194//posttranscriptional gene silencing by RNA;GO:0048869//cellular developmental process;GO:0090567//reproductive shoot system development
Glyma10g08730	Gm10	3801427	13227116	INV	7646503	7647910	TIR	Mutator	1407	POPTRDRAFT_576556	casparian strip membrane protein 1-like [Glycine max]	-	-	-	-	GO:0031224//intrinsic component of membrane	-	GO:0045229//external encapsulating structure organization
Glyma10g09250	Gm10	3801427	13227116	INV	8228704	8242049	TIR	CACTA	13345	APC10	PREDICTED: anaphase-promoting complex subunit 10 [Lupinus angustifolius]	Genetic Information Processing	Folding, sorting and degradation	ko04120//Ubiquitin mediated proteolysis	K03357	GO:0000152//nuclear ubiquitin ligase complex;GO:0044451//nucleoplasm part	GO:0005488//binding	GO:0001558//regulation of cell growth;GO:0007088//regulation of mitotic nuclear division;GO:0009888//tissue development;GO:0010948//negative regulation of cell cycle process;GO:0032446//protein modification by small protein conjugation;GO:0035966//response to topologically incorrect protein;GO:0043161//proteasome-mediated ubiquitin-dependent protein catabolic process;GO:0043623//cellular protein …
Glyma10g09340	Gm10	3801427	13227116	INV	8428188	8429276	LTR	Gypsy	1088	At1g60995	Peptidase C48, SUMO/Sentrin/Ubl1 [Corchorus capsularis]	-	-	-	-	GO:0043231//intracellular membrane-bounded organelle	-	-
Glyma10g09420	Gm10	3801427	13227116	INV	8565895	8578273	LTR	Gypsy	12378	SCPL45	Serine carboxypeptidase 45 [Spatholobus suberectus]	-	-	-	-	GO:0005618//cell wall;GO:0005911//cell-cell junction	GO:0004180//carboxypeptidase activity	GO:0019538//protein metabolic process
Glyma10g09540	Gm10	3801427	13227116	INV	8705759	8710408	LTR	Copia	4649	--	protein TRANSPARENT TESTA 9-like isoform X4 [Glycine soja]	-	-	-	-	-	-	-
Glyma10g09730	Gm10	3801427	13227116	INV	9036106	9049178	Helitron	Helitron	13072	pif1	ATP-dependent DNA helicase PIF1, partial [Glycine soja]	-	-	-	-	-	GO:0004386//helicase activity	GO:0009987//cellular process
Glyma10g10390	Gm10	3801427	13227116	INV	10116939	10118087	LTR	Gypsy	1148	CCR3	serine/threonine-protein kinase [Acacia mangium]	-	-	-	-	GO:0016020//membrane;GO:0043231//intracellular membrane-bounded organelle	GO:0004672//protein kinase activity;GO:0046983//protein dimerization activity	GO:0006605//protein targeting;GO:0006796//phosphate-containing compound metabolic process;GO:0009755//hormone-mediated signaling pathway;GO:0043067//regulation of programmed cell death;GO:0061024//membrane organization
Glyma10g10410	Gm10	3801427	13227116	INV	10173445	10178703	LTR	Gypsy	5258	RPPL1	disease resistance protein CYR1 [Vigna mungo]	-	-	-	-	-	-	-
Glyma10g10480	Gm10	3801427	13227116	INV	10244529	10251477	LTR	Copia	6948	At5g06400	pentatricopeptide repeat-containing protein mitochondrial-like [Trifolium pratense]	-	-	-	-	-	-	-
Glyma10g10480	Gm10	3801427	13227116	INV	10252366	10259464	TIR	PIF-Harbinge	7098	At5g06400	pentatricopeptide repeat-containing protein mitochondrial-like [Trifolium pratense]	-	-	-	-	-	-	-
Glyma10g11410	Gm10	3801427	13227116	INV	11538431	11541617	LTR	Gypsy	3186	CYP734A1	cytochrome P450 734A1 [Glycine max]	-	-	-	-	-	GO:0005488//binding;GO:0016491//oxidoreductase activity	GO:0050896//response to stimulus;GO:0065007//biological regulation
Glyma10g11530	Gm10	3801427	13227116	INV	11709885	11711147	LTR	Copia	1262	ARP7	actin-related protein 7 [Glycine max]	-	-	-	-	GO:0043232//intracellular non-membrane-bounded organelle;GO:0044435//plastid part	GO:0005198//structural molecule activity;GO:0043167//ion binding	GO:0000097//sulfur amino acid biosynthetic process;GO:0000902//cell morphogenesis;GO:0001101//response to acid chemical;GO:0006325//chromatin organization;GO:0006970//response to osmotic stress;GO:0008380//RNA splicing;GO:0009409//response to cold;GO:0009639//response to red or far red light;GO:0009756//carbohydrate mediated signaling;GO:0009793//embryo development ending in seed dormancy;GO:0032…
Glyma10g11570	Gm10	3801427	13227116	INV	11751939	11752952	LTR	Copia	1013	dusA	tRNA-dihydrouridine synthase A [Glycine soja]	-	-	-	-	GO:0043231//intracellular membrane-bounded organelle;GO:0044444//cytoplasmic part	GO:0000166//nucleotide binding;GO:0016627//oxidoreductase activity, acting on the CH-CH group of donors	GO:0006089//lactate metabolic process;GO:0006399//tRNA metabolic process;GO:0009451//RNA modification
Glyma10g11720	Gm10	3801427	13227116	INV	12070202	12070403	LTR	Copia	201	NAGLU	alpha-N-acetylglucosaminidase [Glycine max]	Metabolism;Metabolism	Global and overview maps;Glycan biosynthesis and metabolism	ko01100//Metabolic pathways;ko00531//Glycosaminoglycan degradation	K01205;K01205	GO:0009536//plastid	GO:0016787//hydrolase activity	-
Glyma10g11720	Gm10	3801427	13227116	INV	12071749	12071999	LTR	Copia	250	NAGLU	alpha-N-acetylglucosaminidase [Glycine max]	Metabolism;Metabolism	Global and overview maps;Glycan biosynthesis and metabolism	ko01100//Metabolic pathways;ko00531//Glycosaminoglycan degradation	K01205;K01205	GO:0009536//plastid	GO:0016787//hydrolase activity	-
Glyma10g11720	Gm10	3801427	13227116	INV	12075559	12075811	LTR	Copia	252	NAGLU	alpha-N-acetylglucosaminidase [Glycine max]	Metabolism;Metabolism	Global and overview maps;Glycan biosynthesis and metabolism	ko01100//Metabolic pathways;ko00531//Glycosaminoglycan degradation	K01205;K01205	GO:0009536//plastid	GO:0016787//hydrolase activity	-
Glyma10g11840	Gm10	3801427	13227116	INV	12305028	12305305	TIR	Tc1-Mariner	277	SRF2	protein STRUBBELIG-RECEPTOR FAMILY 2 [Glycine max]	-	-	-	-	GO:0016020//membrane	GO:0004672//protein kinase activity;GO:0005488//binding	GO:0006464//cellular protein modification process;GO:0006796//phosphate-containing compound metabolic process;GO:0007165//signal transduction
Glyma10g11960	Gm10	3801427	13227116	INV	12514206	12534038	LTR	Gypsy	19832	HPAT1	Hydroxyproline O-arabinosyltransferase 1 isoform B [Glycine soja]	Metabolism	Glycan biosynthesis and metabolism	ko00514//Other types of O-glycan biosynthesis	K20782	GO:0031090//organelle membrane;GO:0031984//organelle subcompartment;GO:0043231//intracellular membrane-bounded organelle	GO:0016763//transferase activity, transferring pentosyl groups	-
Glyma10g12160	Gm10	3801427	13227116	INV	13002566	13005430	LTR	Copia	2864	--	-	-	-	-	-	-	-	-
Glyma10g12270	Gm10	3801427	13227116	INV	13224523	13227308	LTR	Copia	2593	--	Dihydrolipoyl dehydrogenase 1, chloroplastic isoform C [Glycine soja]	-	-	-	-	-	-	-
Glyma10g12900	Gm10	14579652	14582486	CNV	14579281	14582898	LTR	Copia	2834	--	Retrovirus-related Pol polyprotein from transposon TNT 1-94, partial [Glycine soja]	-	-	-	-	-	-	-
Glyma10g13770	Gm10	15560320	15567912	CNV	15561126	15567677	LTR	Copia	6551	--	endo-1,3;1,4-beta-D-glucanase-like [Glycine max]	-	-	-	-	GO:0005576//extracellular region;GO:0016020//membrane;GO:0043231//intracellular membrane-bounded organelle;GO:0044444//cytoplasmic part	GO:0016787//hydrolase activity	GO:0006090//pyruvate metabolic process;GO:0006970//response to osmotic stress;GO:0006996//organelle organization;GO:0010038//response to metal ion;GO:0042044//fluid transport
Glyma10g15260	Gm10	17764638	17764690	DEL	17763942	17765223	TIR	Mutator	52	-	-	-	-	-	-	-	-	-	down
Glyma10g23910	Gm10	30510238	30582654	DUP	30552631	30571858	LTR	Gypsy	19227	Tf2-12	gag/pol polyprotein [Trifolium pratense]	-	-	-	-	-	GO:0016891//endoribonuclease activity, producing 5'-phosphomonoesters;GO:0034061//DNA polymerase activity	GO:0006260//DNA replication;GO:0090501//RNA phosphodiester bond hydrolysis
Glyma10g24090	Gm10	30930884	30932419	CNV	30932396	30940817	LTR	Copia	23	PANK2	Pantothenate kinase 2 [Glycine soja]	Metabolism;Metabolism	Global and overview maps;Metabolism of cofactors and vitamins	ko01100//Metabolic pathways;ko00770//Pantothenate and CoA biosynthesis	K09680;K09680	GO:0044444//cytoplasmic part	GO:0016301//kinase activity;GO:0032550//purine ribonucleoside binding	GO:0006486//protein glycosylation;GO:0006796//phosphate-containing compound metabolic process;GO:0009108//coenzyme biosynthetic process
Glyma10g25370	Gm10	33121080	33132741	DEL	33127035	33128554	LTR	Copia	1519	--	glycine-rich protein 23-like [Glycine soja]	-	-	-	-	-	-	-
Glyma10g25370	Gm10	33121080	33132741	DEL	33124171	33125855	LTR	Copia	1684	--	glycine-rich protein 23-like [Glycine soja]	-	-	-	-	-	-	-
Glyma10g26290	Gm10	34563038	34565640	DEL	34563043	34565637	LTR	Copia	2594	--	copia-type polyprotein [Trifolium pratense]	-	-	-	-	-	-	-	down
Glyma10g26360	Gm10	34618300	34618411	DEL	34608085	34618361	LTR	Gypsy	61	-	-	-	-	-	-	-	-	-
Glyma10g26450	Gm10	34811985	34839778	CNV	34829380	34835010	LTR	Copia	5630	MSH1	DNA mismatch repair protein MSH1, mitochondrial-like isoform X1 [Glycine soja]	-	-	-	-	GO:0009536//plastid	GO:0003690//double-stranded DNA binding;GO:0032550//purine ribonucleoside binding	GO:0000725//recombinational repair;GO:0006260//DNA replication;GO:0006305//DNA alkylation;GO:0006355//regulation of transcription, DNA-templated;GO:0007005//mitochondrion organization;GO:0007049//cell cycle;GO:0016458//gene silencing;GO:0034968//histone lysine methylation;GO:0048229//gametophyte development;GO:0051052//regulation of DNA metabolic process
Glyma10g26540	Gm10	34920806	34928266	DEL	34921070	34925336	TIR	PIF-Harbinge	4266	At2g29880	la protein 1-like isoform X1 [Glycine soja]	-	-	-	-	-	-	-
Glyma10g30270	Gm10	38915085	39029171	DEL	38966828	38967177	LTR	Copia	349	NDL2	protein NDL2 [Glycine max]	-	-	-	-	-	-	-
Glyma10g30360	Gm10	38915085	39029171	DEL	39022395	39023034	LTR	Copia	639	AKR1	probable aldo-keto reductase 1 [Glycine soja]	-	-	-	-	-	GO:0004033//aldo-keto reductase (NADP) activity	GO:0044710//single-organism metabolic process
Glyma10g31430	Gm10	39894650	49680029	INV	39925105	39925365	TIR	Tc1-Mariner	260	At1g65240	aspartic proteinase-like protein 2 [Glycine max]	-	-	-	-	GO:0031224//intrinsic component of membrane;GO:0044464//cell part	GO:0008233//peptidase activity	GO:0000160//phosphorelay signal transduction system;GO:0000302//response to reactive oxygen species;GO:0006281//DNA repair;GO:0006498//N-terminal protein lipidation;GO:0006625//protein targeting to peroxisome;GO:0009062//fatty acid catabolic process;GO:0009648//photoperiodism;GO:0016265//death;GO:0019941//modification-dependent protein catabolic process;GO:0030001//metal ion transport;GO:0048193/…
Glyma10g31480	Gm10	39894650	49680029	INV	39966770	39968006	TIR	Mutator	1236	IP5P15	type II inositol polyphosphate 5-phosphatase 15 [Glycine max]	-	-	-	-	-	GO:0004518//nuclease activity;GO:0034593//phosphatidylinositol bisphosphate phosphatase activity;GO:0043169//cation binding	GO:0046488//phosphatidylinositol metabolic process;GO:0090304//nucleic acid metabolic process
Glyma10g31480	Gm10	39894650	49680029	INV	39976588	39976860	TIR	Tc1-Mariner	272	IP5P15	type II inositol polyphosphate 5-phosphatase 15 [Glycine max]	-	-	-	-	-	GO:0004518//nuclease activity;GO:0034593//phosphatidylinositol bisphosphate phosphatase activity;GO:0043169//cation binding	GO:0046488//phosphatidylinositol metabolic process;GO:0090304//nucleic acid metabolic process
Glyma10g31560	Gm10	39894650	49680029	INV	40037917	40038317	TIR	PIF-Harbinge	400	UBP10	ubiquitin carboxyl-terminal hydrolase 9 [Glycine max]	-	-	-	-	-	GO:0046914//transition metal ion binding;GO:0070011//peptidase activity, acting on L-amino acid peptides	GO:0019941//modification-dependent protein catabolic process;GO:0070646//protein modification by small protein removal
Glyma10g31570	Gm10	39894650	49680029	INV	40061754	40062129	TIR	Tc1-Mariner	375	--	PHD finger protein [Glycine soja]	-	-	-	-	-	GO:0016787//hydrolase activity	GO:0007049//cell cycle;GO:0010467//gene expression;GO:0042221//response to chemical;GO:0045491//xylan metabolic process;GO:0048518//positive regulation of biological process
Glyma10g31840	Gm10	39894650	49680029	INV	40326700	40327267	LTR	Copia	567	--	-	-	-	-	-	-	-	-
Glyma10g31850	Gm10	39894650	49680029	INV	40326700	40327267	LTR	Copia	567	--	hypothetical protein DEO72_LG9g2734 [Vigna unguiculata]	-	-	-	-	-	-	-
Glyma10g32800	Gm10	39894650	49680029	INV	41204359	41204655	LTR	Copia	296	RPV1	TMV resistance protein N isoform D [Glycine soja]	-	-	-	-	-	-	-
Glyma10g32940	Gm10	39894650	49680029	INV	41303337	41303783	TIR	PIF-Harbinge	446	--	protein SIEVE ELEMENT OCCLUSION B-like [Glycine soja]	-	-	-	-	-	-	-
Glyma10g33510	Gm10	39894650	49680029	INV	41858506	41858780	TIR	Tc1-Mariner	274	tmem135	Transmembrane protein 135 [Spatholobus suberectus]	-	-	-	-	GO:0031224//intrinsic component of membrane	-	-
Glyma10g33640	Gm10	39894650	49680029	INV	41947763	41948010	TIR	PIF-Harbinge	247	--	PREDICTED: At1g04650 partial [Prunus dulcis]	-	-	-	-	-	-	-
Glyma10g33710	Gm10	39894650	49680029	INV	42002134	42002502	TIR	Tc1-Mariner	368	SODB	iron-superoxide dismutase [Glycine max]	Cellular Processes	Transport and catabolism	ko04146//Peroxisome	K04564	GO:0031976//plastid thylakoid;GO:0042170//plastid membrane;GO:0042646//plastid nucleoid	GO:0003824//catalytic activity;GO:0016209//antioxidant activity;GO:0046914//transition metal ion binding	GO:0000302//response to reactive oxygen species;GO:0006355//regulation of transcription, DNA-templated;GO:0006801//superoxide metabolic process;GO:0009416//response to light stimulus;GO:0009657//plastid organization;GO:0010038//response to metal ion;GO:0016072//rRNA metabolic process;GO:0044710//single-organism metabolic process;GO:0048511//rhythmic process
Glyma10g34460	Gm10	39894650	49680029	INV	42613329	42613575	TIR	PIF-Harbinge	246	CYP76B10	7-ethoxycoumarin O-deethylase-like precursor [Glycine max]	-	-	-	-	GO:0016020//membrane	GO:0004497//monooxygenase activity;GO:0016705//oxidoreductase activity, acting on paired donors, with incorporation or reduction of molecular oxygen;GO:0046906//tetrapyrrole binding;GO:0046914//transition metal ion binding	GO:0016098//monoterpenoid metabolic process
Glyma10g34470	Gm10	39894650	49680029	INV	42632014	42636340	TIR	PIF-Harbinge	4326	At2g29880	la protein 1-like isoform X1 [Glycine soja]	-	-	-	-	-	-	-
Glyma10g34480	Gm10	39894650	49680029	INV	42644775	42644983	LTR	Copia	208	LTA3	dihydrolipoyllysine-residue acetyltransferase component 1 of pyruvate dehydrogenase complex, mitochondrial isoform X2 [Glycine max]	Metabolism;Metabolism;Metabolism;Metabolism;Metabolism;Metabolism	Global and overview maps;Global and overview maps;Global and overview maps;Carbohydrate metabolism;Carbohydrate metabolism;Carbohydrate metabolism	ko01100//Metabolic pathways;ko01110//Biosynthesis of secondary metabolites;ko01200//Carbon metabolism;ko00010//Glycolysis / Gluconeogenesis;ko00620//Pyruvate metabolism;ko00020//Citrate cycle (TCA cycle)	K00627;K00627;K00627;K00627;K00627;K00627	GO:0043231//intracellular membrane-bounded organelle;GO:0044444//cytoplasmic part	GO:0016740//transferase activity;GO:0032550//purine ribonucleoside binding	GO:0009746//response to hexose;GO:0032412//regulation of ion transmembrane transporter activity;GO:0034285//response to disaccharide
Glyma10g34660	Gm10	42834312	42839800	DEL	42834318	42839800	LTR	Gypsy	5482	--	myosin heavy chain, striated muscle isoform X1 [Cajanus cajan]	-	-	-	-	-	-	-	up
Glyma10g35030	Gm10	39894650	49680029	INV	43188611	43190220	LTR	Copia	1609	CYP21-4	peptidyl-prolyl cis-trans isomerase CYP51 [Glycine max]	-	-	-	-	-	-	-
Glyma10g35110	Gm10	39894650	49680029	INV	43293826	43294108	TIR	Tc1-Mariner	282	--	unknown [Glycine max]	-	-	-	-	-	-	-
Glyma10g35450	Gm10	39894650	49680029	INV	43652470	43654068	LTR	Copia	1598	OST1B	dolichyl-diphosphooligosaccharide--protein glycosyltransferase subunit 1B [Glycine max]	Metabolism;Genetic Information Processing;Metabolism;Metabolism	Global and overview maps;Folding, sorting and degradation;Glycan biosynthesis and metabolism;Glycan biosynthesis and metabolism	ko01100//Metabolic pathways;ko04141//Protein processing in endoplasmic reticulum;ko00510//N-Glycan biosynthesis;ko00513//Various types of N-glycan biosynthesis	K12666;K12666;K12666;K12666	GO:0005618//cell wall;GO:0009536//plastid;GO:0031090//organelle membrane;GO:0031224//intrinsic component of membrane	GO:0004576//oligosaccharyl transferase activity	GO:0000097//sulfur amino acid biosynthetic process;GO:0006498//N-terminal protein lipidation;GO:0008380//RNA splicing;GO:0030243//cellulose metabolic process
Glyma10g35500	Gm10	39894650	49680029	INV	43723454	43723830	TIR	Tc1-Mariner	376	--	N-acetyltransferase protein [Spatholobus suberectus]	-	-	-	-	-	-	-
Glyma10g35610	Gm10	39894650	49680029	INV	43885013	43885288	TIR	Tc1-Mariner	275	sll0005	kinase protein [Spatholobus suberectus]	-	-	-	-	GO:0016020//membrane	GO:0016772//transferase activity, transferring phosphorus-containing groups;GO:0032550//purine ribonucleoside binding	GO:0006464//cellular protein modification process;GO:0006796//phosphate-containing compound metabolic process;GO:0051234//establishment of localization
Glyma10g36170	Gm10	39894650	49680029	INV	44353983	44354279	TIR	Tc1-Mariner	296	PDIL5-2	protein disulfide-isomerase 5-2 [Glycine max]	Genetic Information Processing	Folding, sorting and degradation	ko04141//Protein processing in endoplasmic reticulum	K09580	-	-	-
Glyma10g36340	Gm10	39894650	49680029	INV	44535962	44536044	TIR	Tc1-Mariner	82	CCB3	Protein COFACTOR ASSEMBLY OF COMPLEX C SUBUNIT B CCB3, chloroplastic isoform A [Glycine soja]	-	-	-	-	GO:0044434//chloroplast part	-	GO:0005982//starch metabolic process;GO:0006355//regulation of transcription, DNA-templated;GO:0006739//NADP metabolic process;GO:0009668//plastid membrane organization;GO:0009887//organ morphogenesis;GO:0009893//positive regulation of metabolic process;GO:0017004//cytochrome complex assembly;GO:0048869//cellular developmental process
Glyma10g37180	Gm10	39894650	49680029	INV	45225379	45225824	TIR	PIF-Harbinge	445	SDC1	serine decarboxylase-like [Glycine soja]	Metabolism;Metabolism;Metabolism	Global and overview maps;Global and overview maps;Amino acid metabolism	ko01100//Metabolic pathways;ko01110//Biosynthesis of secondary metabolites;ko00340//Histidine metabolism	K01590;K01590;K01590	GO:0016020//membrane;GO:0044444//cytoplasmic part	GO:0016831//carboxy-lyase activity;GO:0043168//anion binding	GO:0003006//developmental process involved in reproduction;GO:0034308//primary alcohol metabolic process;GO:0043436//oxoacid metabolic process
Glyma10g37320	Gm10	39894650	49680029	INV	45323208	45323545	LTR	Gypsy	337	--	Receptor-like protein EIX2 [Glycine soja]	-	-	-	-	-	-	-
Glyma10g37510	Gm10	45479233	45480500	CNV	45478936	45479598	LTR	Copia	365	HIPP39	heavy metal-associated isoprenylated plant protein 39-like [Glycine max]	-	-	-	-	-	GO:0043169//cation binding	-
Glyma10g37510	Gm10	39894650	49680029	INV	45478936	45479598	LTR	Copia	662	HIPP39	heavy metal-associated isoprenylated plant protein 39-like [Glycine max]	-	-	-	-	-	GO:0043169//cation binding	-
Glyma10g37900	Gm10	39894650	49680029	INV	45794757	45795147	TIR	Tc1-Mariner	390	TPP2	tripeptidyl-peptidase 2 [Glycine max]	-	-	-	-	GO:0005840//ribosome;GO:0009536//plastid;GO:0031090//organelle membrane	GO:0008236//serine-type peptidase activity	GO:0009606//tropism;GO:0019538//protein metabolic process
Glyma10g38060	Gm10	39894650	49680029	INV	45933208	45933435	TIR	Mutator	227	--	MAR-binding filament-like protein 1-1 [Glycine max]	-	-	-	-	GO:0009536//plastid	-	-
Glyma10g38560	Gm10	39894650	49680029	INV	46347705	46347989	TIR	Tc1-Mariner	284	--	RAB6-interacting golgin [Trema orientale]	-	-	-	-	-	-	-
Glyma10g38970	Gm10	39894650	49680029	INV	46688756	46689001	TIR	PIF-Harbinge	245	TIFY4B	protein TIFY 4B isoform X3 [Glycine max]	-	-	-	-	GO:0009532//plastid stroma;GO:0016020//membrane;GO:0031978//plastid thylakoid lumen;GO:0044434//chloroplast part	GO:0005488//binding	GO:0008283//cell proliferation;GO:0043623//cellular protein complex assembly;GO:0044237//cellular metabolic process;GO:0044710//single-organism metabolic process;GO:0048827//phyllome development
Glyma10g39550	Gm10	39894650	49680029	INV	47204483	47204874	TIR	Mutator	391	CYCT1-1	Cyclin-T1-3 isoform A, partial [Glycine soja]	-	-	-	-	GO:0043231//intracellular membrane-bounded organelle	GO:0019900//kinase binding	GO:0006351//transcription, DNA-templated;GO:0008380//RNA splicing;GO:0010468//regulation of gene expression;GO:0044763//single-organism cellular process
Glyma10g40280	Gm10	39894650	49680029	INV	47748010	47748489	LTR	Gypsy	479	LIP2	octanoyltransferase LIP2, mitochondrial [Glycine max]	Metabolism;Metabolism	Global and overview maps;Metabolism of cofactors and vitamins	ko01100//Metabolic pathways;ko00785//Lipoic acid metabolism	K23735;K23735	GO:0009536//plastid;GO:0016020//membrane;GO:0035838//growing cell tip	GO:0016747//transferase activity, transferring acyl groups other than amino-acyl groups;GO:0016772//transferase activity, transferring phosphorus-containing groups	GO:0000904//cell morphogenesis involved in differentiation;GO:0006089//lactate metabolic process;GO:0006090//pyruvate metabolic process;GO:0006544//glycine metabolic process;GO:0006633//fatty acid biosynthetic process;GO:0006739//NADP metabolic process;GO:0006779//porphyrin-containing compound biosynthetic process;GO:0006790//sulfur compound metabolic process;GO:0009694//jasmonic acid metabolic p…
Glyma10g40290	Gm10	39894650	49680029	INV	47752683	47752944	LTR	Gypsy	261	At4g33820	Anti-sigma-I factor RsgI6 isoform B [Glycine soja]	-	-	-	-	-	GO:0016798//hydrolase activity, acting on glycosyl bonds	GO:0008152//metabolic process
Glyma10g40370	Gm10	39894650	49680029	INV	47804576	47804805	TIR	Tc1-Mariner	229	--	zinc finger protein-like 1 homolog [Glycine soja]	-	-	-	-	-	GO:0046914//transition metal ion binding	GO:0000280//nuclear division;GO:0001101//response to acid chemical
Glyma10g41740	Gm10	48753815	48808721	DEL	48793656	48795731	LTR	Gypsy	2075	LRK10L-1.1	LEAF RUST 10 DISEASE-RESISTANCE LOCUS RECEPTOR-LIKE PROTEIN KINASE-like 1.1 isoform B [Glycine soja]	-	-	-	-	-	GO:0004672//protein kinase activity;GO:0005488//binding	GO:0006464//cellular protein modification process;GO:0016310//phosphorylation
Glyma10g41820	Gm10	48753815	48808721	DEL	48793656	48795731	LTR	Gypsy	2075	PR5K	LEAF RUST 10 DISEASE-RESISTANCE LOCUS RECEPTOR-LIKE PROTEIN KINASE-like 2.4 isoform X3 [Glycine max]	-	-	-	-	-	GO:0004672//protein kinase activity;GO:0032550//purine ribonucleoside binding	GO:0006464//cellular protein modification process;GO:0006796//phosphate-containing compound metabolic process;GO:0010646//regulation of cell communication	down
Glyma10g41940	Gm10	39894650	49680029	INV	48956027	48956265	TIR	PIF-Harbinge	238	SPAC24H6.01c	SPAC24H6.01c, partial [Mucuna pruriens]	-	-	-	-	GO:0031224//intrinsic component of membrane	GO:0016740//transferase activity	GO:0048193//Golgi vesicle transport
Glyma10g44000	Gm10	50514127	50517879	DEL	50508441	50517880	TIR	PIF-Harbinge	3752	--	la protein 1-like isoform X1 [Glycine soja]	-	-	-	-	-	-	-
Glyma11g00480	Gm11	1067	1955838	DEL	142264	142579	LTR	Copia	315	TOR	serine/threonine-protein kinase TOR-like [Glycine soja]	Cellular Processes	Transport and catabolism	ko04136//Autophagy - other eukaryotes	K07203	-	-	-
Glyma11g00720	Gm11	1067	1955838	DEL	362959	363232	TIR	Tc1-Mariner	273	KMS1	vacuole membrane protein KMS1 isoform X1 [Glycine max]	-	-	-	-	-	-	-
Glyma11g01180	Gm11	1067	1955838	DEL	677360	677608	TIR	PIF-Harbinge	248	--	kinase protein [Spatholobus suberectus]	-	-	-	-	GO:0009536//plastid	GO:0016772//transferase activity, transferring phosphorus-containing groups;GO:0032550//purine ribonucleoside binding	GO:0006464//cellular protein modification process;GO:0006796//phosphate-containing compound metabolic process
Glyma11g01200	Gm11	1067	1955838	DEL	699777	700032	TIR	PIF-Harbinge	255	--	DNA-directed RNA polymerase III subunit RPC5 [Glycine max]	Genetic Information Processing	Transcription	ko03020//RNA polymerase	K14721	GO:0043231//intracellular membrane-bounded organelle	-	-
Glyma11g01250	Gm11	1067	1955838	DEL	742581	743699	LTR	Gypsy	1118	PARG1	poly(ADP-ribose) glycohydrolase 1 isoform X1 [Glycine max]	-	-	-	-	GO:0043231//intracellular membrane-bounded organelle	GO:0004553//hydrolase activity, hydrolyzing O-glycosyl compounds	GO:0006950//response to stress;GO:0009620//response to fungus;GO:0010118//stomatal movement;GO:0044238//primary metabolic process
Glyma11g01300	Gm11	1067	1955838	DEL	767926	768315	LTR	Gypsy	389	RBM42	RNA-binding protein 42 [Glycine max]	-	-	-	-	-	GO:0003676//nucleic acid binding	-
Glyma11g01370	Gm11	1067	1955838	DEL	812635	812950	TIR	Tc1-Mariner	315	XPO1	protein EXPORTIN 1A [Glycine max]	Genetic Information Processing;Genetic Information Processing	Translation;Translation	ko03013//RNA transport;ko03008//Ribosome biogenesis in eukaryotes	K14290;K14290	GO:0043231//intracellular membrane-bounded organelle;GO:0044444//cytoplasmic part;GO:0046930//pore complex	GO:0017016//Ras GTPase binding;GO:0022892//substrate-specific transporter activity;GO:0060089//molecular transducer activity	GO:0000904//cell morphogenesis involved in differentiation;GO:0003006//developmental process involved in reproduction;GO:0006006//glucose metabolic process;GO:0006886//intracellular protein transport;GO:0006950//response to stress;GO:0006997//nucleus organization;GO:0009117//nucleotide metabolic process;GO:0048229//gametophyte development;GO:0051603//proteolysis involved in cellular protein catab…
Glyma11g02340	Gm11	1067	1955838	DEL	1486951	1487677	TIR	PIF-Harbinge	726	SGT1	protein SGT1 homolog A [Glycine max]	Organismal Systems	Environmental adaptation	ko04626//Plant-pathogen interaction	K12795	GO:0031461//cullin-RING ubiquitin ligase complex;GO:0043231//intracellular membrane-bounded organelle;GO:0044444//cytoplasmic part	GO:0005488//binding	GO:0006605//protein targeting;GO:0009617//response to bacterium;GO:0009696//salicylic acid metabolic process;GO:0009733//response to auxin;GO:0009755//hormone-mediated signaling pathway;GO:0009817//defense response to fungus, incompatible interaction;GO:0009863//salicylic acid mediated signaling pathway;GO:0010029//regulation of seed germination;GO:0010243//response to organonitrogen compound;GO:…
Glyma11g04990	Gm11	3477209	3483212	CNV	3477169	3483404	LTR	Copia	6003	GIP	Retrovirus-related Pol polyprotein from transposon TNT 1-94 [Vitis vinifera]	-	-	-	-	-	GO:0016787//hydrolase activity	GO:0043170//macromolecule metabolic process;GO:0044238//primary metabolic process
Glyma11g07090	Gm11	4988651	4988783	DEL	4988298	4989261	LTR	Gypsy	132	PLT6	probable polyol transporter 3 [Glycine max]	-	-	-	-	GO:0031224//intrinsic component of membrane	GO:0005402//cation:sugar symporter activity;GO:0015146//pentose transmembrane transporter activity;GO:0015149//hexose transmembrane transporter activity;GO:0015166//polyol transmembrane transporter activity;GO:0016628//oxidoreductase activity, acting on the CH-CH group of donors, NAD or NADP as acceptor	GO:0006812//cation transport;GO:0006865//amino acid transport;GO:0006952//defense response;GO:0044710//single-organism metabolic process;GO:0044763//single-organism cellular process	up
Glyma11g11150	Gm11	7934702	7937893	DEL	7934712	7937894	LINE	L1	3181	--	Serine/threonine-protein kinase dhkG [Actinidia chinensis var. chinensis] [Actinidia chinensis]	-	-	-	-	-	-	-
Glyma11g14500	Gm11	10347230	10369138	DUP	10359855	10361133	TIR	Mutator	1278	APUM2	pumilio homolog 2 [Glycine max]	-	-	-	-	GO:0044444//cytoplasmic part	GO:0003729//mRNA binding	-
Glyma11g14900	Gm11	10630416	10633932	CNV	10625006	10630472	LTR	Copia	56	XBAT31	E3 ubiquitin-protein ligase xbat31-like protein [Trifolium pratense]	-	-	-	-	-	GO:0003824//catalytic activity;GO:0046914//transition metal ion binding	GO:0032446//protein modification by small protein conjugation;GO:0032879//regulation of localization
Glyma11g28170	Gm11	28230877	28231884	CNV	28229256	28235022	TIR	Mutator	1007	--	receptor expression-enhancing protein 1/2/3/4 [Spatholobus suberectus]	-	-	-	-	-	-	-
Glyma11g34700	Gm11	36487059	36500329	CNV	36491581	36491867	LTR	Gypsy	286	GC1	guanylyl cyclase [Glycine max]	-	-	-	-	GO:0043231//intracellular membrane-bounded organelle	-	GO:0006402//mRNA catabolic process
Glyma11g34700	Gm11	36487059	36500329	CNV	36494745	36499242	LTR	Copia	4497	GC1	guanylyl cyclase [Glycine max]	-	-	-	-	GO:0043231//intracellular membrane-bounded organelle	-	GO:0006402//mRNA catabolic process
Glyma11g35350	Gm11	37008886	37020273	DUP	37010970	37016179	LTR	Gypsy	5209	CCR3	Protein kinase [Vigna unguiculata]	-	-	-	-	GO:0016020//membrane;GO:0043231//intracellular membrane-bounded organelle	GO:0004672//protein kinase activity;GO:0046983//protein dimerization activity	GO:0006464//cellular protein modification process;GO:0006605//protein targeting;GO:0006796//phosphate-containing compound metabolic process;GO:0009755//hormone-mediated signaling pathway;GO:0043067//regulation of programmed cell death;GO:0061024//membrane organization
Glyma12g09690	Gm12	7436443	7440971	DEL	7436453	7440971	TIR	Mutator	4518	ELM1	mitochondrial fission protein ELM1 [Glycine max]	-	-	-	-	GO:0031966//mitochondrial membrane	GO:0005488//binding	GO:0007005//mitochondrion organization	down
Glyma12g09760	Gm12	7532866	7533009	DEL	7532954	7538653	LTR	Copia	55	Os09g0568600	germin-like protein 9-3 [Glycine max]	-	-	-	-	-	GO:0003824//catalytic activity;GO:0046914//transition metal ion binding	GO:0006801//superoxide metabolic process;GO:0044710//single-organism metabolic process	up
Glyma12g11350	Gm12	8868413	35964072	INV	9459078	9468183	TIR	PIF-Harbinge	9105	Os02g0218200	Aminopeptidase M1 [Glycine soja]	-	-	-	-	-	GO:0046914//transition metal ion binding;GO:0070011//peptidase activity, acting on L-amino acid peptides	GO:0019538//protein metabolic process
Glyma12g11430	Gm12	8868413	35964072	INV	9500931	9504105	LINE	L1	3174	STT3B	Mitogen-activated protein kinase 15 isoform B [Glycine soja]	Metabolism;Genetic Information Processing;Metabolism;Metabolism	Global and overview maps;Folding, sorting and degradation;Glycan biosynthesis and metabolism;Glycan biosynthesis and metabolism	ko01100//Metabolic pathways;ko04141//Protein processing in endoplasmic reticulum;ko00510//N-Glycan biosynthesis;ko00513//Various types of N-glycan biosynthesis	K07151;K07151;K07151;K07151	GO:0016020//membrane;GO:0044464//cell part	GO:0016740//transferase activity	-
Glyma12g11880	Gm12	8868413	35964072	INV	10009461	10010747	LTR	Copia	1286	--	-	-	-	-	-	-	-	-
Glyma12g12140	Gm12	10186740	10189045	CNV	10188472	10200286	TIR	CACTA	573	MAIL1	protein MAIN-LIKE 1-like [Glycine max]	-	-	-	-	-	-	-
Glyma12g12140	Gm12	8868413	35964072	INV	10188472	10200286	TIR	CACTA	11814	MAIL1	protein MAIN-LIKE 1-like [Glycine max]	-	-	-	-	-	-	-
Glyma12g12380	Gm12	8868413	35964072	INV	10631229	10642616	LTR	Copia	11387	rpoC2	RNA polymerase beta' subunit [Glycine cyrtoloba]	Genetic Information Processing	Transcription	ko03020//RNA polymerase	K03046	GO:0009536//plastid	GO:0003676//nucleic acid binding;GO:0034062//RNA polymerase activity	GO:0034645//cellular macromolecule biosynthetic process
Glyma12g12720	Gm12	10992390	10996727	DEL	10992398	10996728	TIR	PIF-Harbinge	4329	--	la protein 1-like isoform X1 [Glycine soja]	-	-	-	-	-	-	-
Glyma12g12720	Gm12	8868413	35964072	INV	10992398	10996728	TIR	PIF-Harbinge	4330	--	la protein 1-like isoform X1 [Glycine soja]	-	-	-	-	-	-	-
Glyma12g13050	Gm12	11414188	11424037	DEL	11414194	11424037	LTR	Copia	9843	-	-	-	-	-	-	-	-	-	down
Glyma12g13220	Gm12	8868413	35964072	INV	11559318	11559791	TIR	PIF-Harbinge	473	FLY1	transmembrane E3 ubiquitin-protein ligase FLY2 [Glycine max]	-	-	-	-	GO:0043231//intracellular membrane-bounded organelle	GO:0043169//cation binding	-
Glyma12g13330	Gm12	8868413	35964072	INV	11702121	11703173	LTR	Copia	1052	--	-	-	-	-	-	-	-	-
Glyma12g13330	Gm12	8868413	35964072	INV	11707371	11713648	LTR	Copia	6277	--	-	-	-	-	-	-	-	-
Glyma12g13490	Gm12	8868413	35964072	INV	12014241	12022023	TIR	Mutator	7782	FRS5	Receptor-like protein EIX2 [Glycine soja]	-	-	-	-	-	-	-
Glyma12g13650	Gm12	8868413	35964072	INV	12237829	12243178	TIR	Mutator	5349	--	glycosyltransferase BC10-like [Glycine soja]	-	-	-	-	GO:0031984//organelle subcompartment;GO:0043231//intracellular membrane-bounded organelle	GO:0008194//UDP-glycosyltransferase activity	-
Glyma12g13880	Gm12	8868413	35964072	INV	12520700	12522166	TIR	Mutator	1466	--	eukaryotic translation initiation factor 4B3 [Glycine max]	-	-	-	-	-	-	-
Glyma12g13960	Gm12	12617065	12618911	CNV	12607071	12621200	Helitron	Helitron	1846	--	ATP-dependent DNA helicase PIF1-like [Glycine soja]	-	-	-	-	-	-	-
Glyma12g13960	Gm12	8868413	35964072	INV	12607071	12621200	Helitron	Helitron	14129	--	ATP-dependent DNA helicase PIF1-like [Glycine soja]	-	-	-	-	-	-	-
Glyma12g14220	Gm12	8868413	35964072	INV	13005774	13023292	Helitron	Helitron	17518	--	pentatricopeptide repeat-containing protein At3g58590 [Abrus precatorius]	-	-	-	-	-	-	-
Glyma12g14610	Gm12	8868413	35964072	INV	13609529	13618717	LTR	Copia	9188	OsI_14861	senescence-specific cysteine protease SAG39-like [Glycine soja]	Cellular Processes	Transport and catabolism	ko04145//Phagosome	K01365	-	GO:0003824//catalytic activity	-
Glyma12g14620	Gm12	8868413	35964072	INV	13609529	13618717	LTR	Copia	9188	ARG7	auxin-induced protein 6B-like [Glycine max]	Environmental Information Processing	Signal transduction	ko04075//Plant hormone signal transduction	K14488	-	-	-
Glyma12g14780	Gm12	8868413	35964072	INV	13671466	13674400	LTR	Gypsy	2934	OsI_14861	Senescence-specific cysteine protease SAG39 [Glycine soja]	-	-	-	-	GO:0043231//intracellular membrane-bounded organelle;GO:0044444//cytoplasmic part	GO:0016787//hydrolase activity	-
Glyma12g14840	Gm12	8868413	35964072	INV	13695623	13696055	LTR	Copia	432	--	TMV resistance protein N [Glycine soja]	-	-	-	-	-	-	-
Glyma12g15260	Gm12	8868413	35964072	INV	14003766	14018243	TIR	CACTA	14477	MNS3	TNP2 [Glycine max]	-	-	-	-	-	-	-
Glyma12g15730	Gm12	14649624	14694167	DEL	14687667	14691360	LTR	Copia	3693	CYSEP	Vignain [Glycine soja]	-	-	-	-	-	GO:0016787//hydrolase activity	-
Glyma12g16400	Gm12	8868413	35964072	INV	15600471	15605438	LTR	Gypsy	4967	TRAPPC3	trafficking protein particle complex subunit 3-like [Glycine max]	-	-	-	-	GO:0043231//intracellular membrane-bounded organelle	-	GO:0016192//vesicle-mediated transport;GO:0016482//cytoplasmic transport;GO:0030243//cellulose metabolic process
Glyma12g16500	Gm12	14811934	17430398	INV	15789205	15813359	LTR	Copia	24154	ROQ1	toll/interleukin-1 receptor-like protein isoform X2 [Cajanus cajan]	-	-	-	-	-	GO:0097159//organic cyclic compound binding;GO:1901363//heterocyclic compound binding	-
Glyma12g16650	Gm12	14811934	17430398	INV	16201130	16201372	TIR	PIF-Harbinge	242	CRLK1	calcium/calmodulin-regulated receptor-like kinase 1 [Glycine max]	-	-	-	-	GO:0016020//membrane	GO:0004702//receptor signaling protein serine/threonine kinase activity;GO:0005515//protein binding;GO:0032550//purine ribonucleoside binding	GO:0007165//signal transduction;GO:0032147//activation of protein kinase activity;GO:0043067//regulation of programmed cell death
Glyma12g17160	Gm12	14811934	17430398	INV	16959159	16960207	TIR	Mutator	1048	BHLH149	transcription factor bHLH149-like [Glycine soja]	-	-	-	-	-	-	-
Glyma12g17220	Gm12	14811934	17430398	INV	17062040	17062944	LTR	Gypsy	904	At3g20650	mRNA cap guanine-N7 methyltransferase 1 isoform B [Glycine soja]	Genetic Information Processing	Translation	ko03015//mRNA surveillance pathway	K00565	-	GO:0016740//transferase activity	GO:0006396//RNA processing;GO:0006812//cation transport
Glyma12g17230	Gm12	14811934	17430398	INV	17086822	17087738	TIR	PIF-Harbinge	916	--	Homeobox-leucine zipper protein [Actinidia chinensis var. chinensis] [Actinidia chinensis]	-	-	-	-	-	-	-
Glyma12g17310	Gm12	14811934	17430398	INV	17191087	17197299	LTR	Copia	6212	gatA	fatty acid amide hydrolase-like [Abrus precatorius]	-	-	-	-	-	GO:0016879//ligase activity, forming carbon-nitrogen bonds	-
Glyma12g17450	Gm12	14811934	17430398	INV	17414711	17415861	LTR	Gypsy	1150	At4g27290	G-type lectin S-receptor-like serine/threonine-protein kinase isoform B [Glycine soja]	-	-	-	-	-	GO:0004672//protein kinase activity;GO:0036094//small molecule binding;GO:0097159//organic cyclic compound binding;GO:1901363//heterocyclic compound binding	GO:0006796//phosphate-containing compound metabolic process
Glyma12g17500	Gm12	15066143	24228586	INV	17493961	17523123	LTR	Gypsy	29162	--	zinc transport protein zntB [Trifolium pratense]	-	-	-	-	-	GO:0022890//inorganic cation transmembrane transporter activity	GO:0006812//cation transport;GO:0006952//defense response;GO:0007165//signal transduction;GO:0009696//salicylic acid metabolic process
Glyma12g17570	Gm12	17630757	17632133	CNV	17632028	17637336	LTR	Gypsy	105	--	pentatricopeptide repeat-containing protein At5g15300-like [Abrus precatorius]	-	-	-	-	-	-	-
Glyma12g17570	Gm12	15066143	24228586	INV	17632028	17637336	LTR	Gypsy	5308	--	pentatricopeptide repeat-containing protein At5g15300-like [Abrus precatorius]	-	-	-	-	-	-	-
Glyma12g17580	Gm12	17664490	17669173	CNV	17655898	17674364	LTR	Gypsy	4683	--	Retrovirus-related Pol polyprotein from transposon TNT 1-94, partial [Cajanus cajan]	-	-	-	-	-	-	-
Glyma12g17590	Gm12	8868413	35964072	INV	17722522	17725142	LTR	Copia	2620	OsI_15387	probable aldo-keto reductase 2 [Glycine max]	-	-	-	-	-	-	GO:0044238//primary metabolic process;GO:0044710//single-organism metabolic process;GO:0050896//response to stimulus;GO:1901576//organic substance biosynthetic process
Glyma12g17640	Gm12	17821549	17826279	CNV	17821502	17826817	LTR	Gypsy	4730	--	Nucleolar GTP-binding protein 1 [Glycine soja]	Metabolism;Metabolism;Metabolism	Global and overview maps;Global and overview maps;Metabolism of cofactors and vitamins	ko01100//Metabolic pathways;ko01110//Biosynthesis of secondary metabolites;ko00130//Ubiquinone and other terpenoid-quinone biosynthesis	K09833;K09833;K09833	-	-	-
Glyma12g17640	Gm12	15066143	24228586	INV	17818545	17830093	LTR	Copia	11548	--	Nucleolar GTP-binding protein 1 [Glycine soja]	Metabolism;Metabolism;Metabolism	Global and overview maps;Global and overview maps;Metabolism of cofactors and vitamins	ko01100//Metabolic pathways;ko01110//Biosynthesis of secondary metabolites;ko00130//Ubiquinone and other terpenoid-quinone biosynthesis	K09833;K09833;K09833	-	-	-
Glyma12g17640	Gm12	15066143	24228586	INV	17821502	17826817	LTR	Gypsy	5315	--	Nucleolar GTP-binding protein 1 [Glycine soja]	Metabolism;Metabolism;Metabolism	Global and overview maps;Global and overview maps;Metabolism of cofactors and vitamins	ko01100//Metabolic pathways;ko01110//Biosynthesis of secondary metabolites;ko00130//Ubiquinone and other terpenoid-quinone biosynthesis	K09833;K09833;K09833	-	-	-
Glyma12g18270	Gm12	15066143	24228586	INV	18842789	18844201	LTR	Gypsy	1412	--	Aquaporin PIP1-2 [Glycine soja]	-	-	-	-	-	-	-
Glyma12g19490	Gm12	15066143	24228586	INV	20268629	20274382	LTR	Gypsy	5753	--	Transposon Ty3-I Gag-Pol polyprotein [Cajanus cajan]	-	-	-	-	-	-	-
Glyma12g19960	Gm12	15066143	24228586	INV	20701374	20711360	LTR	Copia	9986	RRT1	DUF246 domain-containing protein [Glycine soja]	-	-	-	-	-	GO:0016740//transferase activity	-
Glyma12g20170	Gm12	15066143	24228586	INV	21200486	21205857	LTR	Gypsy	5371	--	protein IQ-DOMAIN 1 isoform X3 [Glycine max]	-	-	-	-	GO:0044464//cell part	-	GO:0044699//single-organism process;GO:0045491//xylan metabolic process
Glyma12g20440	Gm12	15066143	24228586	INV	21774688	21792181	LTR	Gypsy	17493	--	Dynein heavy chain [Glycine soja]	-	-	-	-	-	-	-
Glyma12g20450	Gm12	15066143	24228586	INV	21825674	21845340	LTR	Gypsy	19666	--	Suppressor of gamma response 1 [Glycine soja]	-	-	-	-	-	-	-
Glyma12g20980	Gm12	15066143	24228586	INV	22679175	22687519	TIR	PIF-Harbinge	8344	--	LINE-1 retrotransposable element ORF2 protein isoform A [Glycine soja]	-	-	-	-	-	-	-
Glyma12g21430	Gm12	15066143	24228586	INV	23274480	23276316	LTR	Gypsy	1836	--	Retrovirus-related Pol polyprotein from transposon TNT 1-94, partial [Cajanus cajan]	-	-	-	-	-	-	-
Glyma12g22230	Gm12	15066143	24228586	INV	23982602	23982916	LTR	Gypsy	314	CYP707A1	abscisic acid 8'-hydroxylase 4 [Glycine max]	Metabolism	Metabolism of terpenoids and polyketides	ko00906//Carotenoid biosynthesis	K09843	GO:0031224//intrinsic component of membrane	GO:0016709//oxidoreductase activity, acting on paired donors, with incorporation or reduction of molecular oxygen, NAD(P)H as one donor, and incorporation of one atom of oxygen;GO:0046906//tetrapyrrole binding;GO:0046914//transition metal ion binding	GO:0009687//abscisic acid metabolic process;GO:0050896//response to stimulus
Glyma12g22700	Gm12	8868413	35964072	INV	24732525	24732814	TIR	Tc1-Mariner	289	CYP37	peptidyl-prolyl cis-trans isomerase CYP52 [Glycine max]	-	-	-	-	-	-	-
Glyma12g23260	Gm12	8868413	35964072	INV	25628148	25636362	LTR	Gypsy	8214	AtMg00860	Transposon Ty3-G Gag-Pol polyprotein [Glycine soja]	-	-	-	-	-	-	-
Glyma12g23330	Gm12	8868413	35964072	INV	25699137	25705596	LTR	Gypsy	6459	FRS10	protein FAR1-RELATED SEQUENCE 5-like [Medicago truncatula]	-	-	-	-	-	-	-
Glyma12g23890	Gm12	8868413	35964072	INV	26521108	26521353	TIR	PIF-Harbinge	245	CNGC5	probable cyclic nucleotide-gated ion channel 5 [Glycine max]	Organismal Systems	Environmental adaptation	ko04626//Plant-pathogen interaction	K05391	GO:0031224//intrinsic component of membrane	GO:0004690//cyclic nucleotide-dependent protein kinase activity;GO:0005221//intracellular cyclic nucleotide activated cation channel activity;GO:0005267//potassium channel activity;GO:0005515//protein binding;GO:0030551//cyclic nucleotide binding;GO:0032550//purine ribonucleoside binding	GO:0006464//cellular protein modification process;GO:0006816//calcium ion transport;GO:0009292//genetic transfer;GO:0034220//ion transmembrane transport
Glyma12g23950	Gm12	8868413	35964072	INV	26699120	26701009	LTR	Gypsy	1889	WRKY32	WRKY transcription factor 44 [Glycine max]	-	-	-	-	-	GO:0003677//DNA binding	GO:0010468//regulation of gene expression
Glyma12g24240	Gm12	8868413	35964072	INV	26982999	26985587	LTR	Copia	2588	3BETAHSD/D2	3beta-hydroxysteroid-dehydrogenase/decarboxylase [Glycine max]	Metabolism;Metabolism;Metabolism	Global and overview maps;Global and overview maps;Lipid metabolism	ko01100//Metabolic pathways;ko01110//Biosynthesis of secondary metabolites;ko00100//Steroid biosynthesis	K23558;K23558;K23558	GO:0031090//organelle membrane;GO:0031224//intrinsic component of membrane;GO:0043231//intracellular membrane-bounded organelle	GO:0033764//steroid dehydrogenase activity, acting on the CH-OH group of donors, NAD or NADP as acceptor	GO:0006637//acyl-CoA metabolic process;GO:0016104//triterpenoid biosynthetic process;GO:0016129//phytosteroid biosynthetic process
Glyma12g24530	Gm12	8868413	35964072	INV	27209472	27224014	LTR	Copia	14542	SAHH	Adenosylhomocysteinase [Glycine soja]	Metabolism;Metabolism	Global and overview maps;Amino acid metabolism	ko01100//Metabolic pathways;ko00270//Cysteine and methionine metabolism	K01251;K01251	-	GO:0016787//hydrolase activity	-
Glyma12g24910	Gm12	8868413	35964072	INV	27731692	27758565	LTR	Copia	26873	--	Cytochrome P450 716A67 [Glycine soja]	-	-	-	-	GO:0009536//plastid	-	GO:0048511//rhythmic process
Glyma12g24920	Gm12	8868413	35964072	INV	27731692	27758565	LTR	Copia	26873	--	hypothetical protein GLYMA_12G154600 [Glycine max]	-	-	-	-	-	-	-
Glyma12g25460	Gm12	8868413	35964072	INV	28403585	28406037	LTR	Gypsy	2452	At1g53430	probable LRR receptor-like serine/threonine-protein kinase At1g53430 isoform X1 [Glycine max]	-	-	-	-	GO:0031224//intrinsic component of membrane	GO:0004702//receptor signaling protein serine/threonine kinase activity;GO:0016628//oxidoreductase activity, acting on the CH-CH group of donors, NAD or NADP as acceptor;GO:0032550//purine ribonucleoside binding	GO:0032147//activation of protein kinase activity;GO:0044710//single-organism metabolic process
Glyma12g25500	Gm12	8868413	35964072	INV	28501154	28501886	TIR	PIF-Harbinge	732	STIC2	nucleoid-associated protein At4g30620, chloroplastic [Glycine max]	-	-	-	-	GO:0009526//plastid envelope;GO:0009532//plastid stroma;GO:0044434//chloroplast part	-	GO:0006089//lactate metabolic process
Glyma12g25720	Gm12	8868413	35964072	INV	28837261	28846932	LTR	Gypsy	9671	--	Protein MAIN-LIKE 1 [Glycine soja]	-	-	-	-	-	-	-
Glyma12g26550	Gm12	29967440	29970749	CNV	29966139	29967472	LTR	Gypsy	32	FRS5	Protein FAR1-RELATED SEQUENCE 5 [Glycine soja]	-	-	-	-	-	-	-
Glyma12g26550	Gm12	8868413	35964072	INV	29966139	29967472	LTR	Gypsy	1333	FRS5	Protein FAR1-RELATED SEQUENCE 5 [Glycine soja]	-	-	-	-	-	-	-
Glyma12g26980	Gm12	8868413	35964072	INV	30320061	30321159	LTR	Copia	1098	At5g53940	protein yippee-like At5g53940 isoform X2 [Vigna radiata var. radiata] [Vigna radiata]	-	-	-	-	GO:0043231//intracellular membrane-bounded organelle	-	-
Glyma12g27350	Gm12	8868413	35964072	INV	30854063	30854617	LTR	Gypsy	554	At3g15260	probable protein phosphatase 2C 39 [Glycine max]	-	-	-	-	-	GO:0004721//phosphoprotein phosphatase activity	GO:0009814//defense response, incompatible interaction
Glyma12g28550	Gm12	8868413	35964072	INV	31904203	31904320	TIR	PIF-Harbinge	117	ARF1	auxin response factor 1 [Glycine max]	Environmental Information Processing	Signal transduction	ko04075//Plant hormone signal transduction	K14486	GO:0043231//intracellular membrane-bounded organelle;GO:0044444//cytoplasmic part	GO:0001071//nucleic acid binding transcription factor activity;GO:0003676//nucleic acid binding;GO:0005515//protein binding;GO:0032550//purine ribonucleoside binding;GO:0060229//lipase activator activity	GO:0006006//glucose metabolic process;GO:0006305//DNA alkylation;GO:0006342//chromatin silencing;GO:0006498//N-terminal protein lipidation;GO:0006810//transport;GO:0008104//protein localization;GO:0009755//hormone-mediated signaling pathway;GO:0010038//response to metal ion;GO:0010260//organ senescence;GO:0030422//production of siRNA involved in RNA interference;GO:0035556//intracellular signal t…
Glyma12g28770	Gm12	8868413	35964072	INV	32113546	32125416	LTR	Gypsy	11870	--	PREDICTED: POPTR_0022s00510g [Prunus dulcis]	-	-	-	-	-	-	-
Glyma12g28780	Gm12	8868413	35964072	INV	32142506	32147877	LTR	Gypsy	5371	At4g24290	MACPF domain-containing protein At4g24290 [Glycine max]	-	-	-	-	-	-	GO:0006952//defense response;GO:0033554//cellular response to stress
Glyma12g28950	Gm12	8868413	35964072	INV	32333251	32342236	TIR	Mutator	8985	--	PREDICTED: transposon Mutator sub-class [Prunus dulcis]	-	-	-	-	-	-	-
Glyma12g29220	Gm12	32611779	32613541	CNV	32613469	32616648	LINE	L1	72	TRN1	Protein NLRC3 [Glycine soja]	-	-	-	-	GO:0044428//nuclear part;GO:0044444//cytoplasmic part;GO:0046930//pore complex	GO:0003824//catalytic activity;GO:0022892//substrate-specific transporter activity;GO:0032550//purine ribonucleoside binding	GO:0006486//protein glycosylation;GO:0006913//nucleocytoplasmic transport;GO:0009664//plant-type cell wall organization;GO:0009755//hormone-mediated signaling pathway;GO:0009799//specification of symmetry;GO:0009887//organ morphogenesis;GO:0009926//auxin polar transport;GO:0009933//meristem structural organization;GO:0010051//xylem and phloem pattern formation;GO:0010383//cell wall polysaccharide…
Glyma12g29220	Gm12	8868413	35964072	INV	32613469	32616648	LINE	L1	3179	TRN1	Protein NLRC3 [Glycine soja]	-	-	-	-	GO:0044428//nuclear part;GO:0044444//cytoplasmic part;GO:0046930//pore complex	GO:0003824//catalytic activity;GO:0022892//substrate-specific transporter activity;GO:0032550//purine ribonucleoside binding	GO:0006486//protein glycosylation;GO:0006913//nucleocytoplasmic transport;GO:0009664//plant-type cell wall organization;GO:0009755//hormone-mediated signaling pathway;GO:0009799//specification of symmetry;GO:0009887//organ morphogenesis;GO:0009926//auxin polar transport;GO:0009933//meristem structural organization;GO:0010051//xylem and phloem pattern formation;GO:0010383//cell wall polysaccharide…
Glyma12g29460	Gm12	8868413	35964072	INV	32901838	32910349	TIR	Mutator	8511	DIVARICATA	Transcription factor DIVARICATA [Glycine soja]	-	-	-	-	GO:0043231//intracellular membrane-bounded organelle	GO:0001071//nucleic acid binding transcription factor activity;GO:0003676//nucleic acid binding	GO:0009855//determination of bilateral symmetry;GO:0010468//regulation of gene expression;GO:0034645//cellular macromolecule biosynthetic process;GO:0050896//response to stimulus;GO:0090567//reproductive shoot system development
Glyma12g29590	Gm12	8868413	35964072	INV	33027107	33027414	TIR	Mutator	307	ISPG	4-hydroxy-3-methylbut-2-en-1-yl diphosphate synthase (ferredoxin), chloroplastic [Glycine max]	Metabolism;Metabolism;Metabolism	Global and overview maps;Global and overview maps;Metabolism of terpenoids and polyketides	ko01100//Metabolic pathways;ko01110//Biosynthesis of secondary metabolites;ko00900//Terpenoid backbone biosynthesis	K03526;K03526;K03526	GO:0009526//plastid envelope;GO:0009532//plastid stroma	GO:0046914//transition metal ion binding;GO:0051536//iron-sulfur cluster binding;GO:0052592//oxidoreductase activity, acting on CH or CH2 groups, with an iron-sulfur protein as acceptor	GO:0005982//starch metabolic process;GO:0006090//pyruvate metabolic process;GO:0006091//generation of precursor metabolites and energy;GO:0006355//regulation of transcription, DNA-templated;GO:0006544//glycine metabolic process;GO:0006605//protein targeting;GO:0006633//fatty acid biosynthetic process;GO:0006739//NADP metabolic process;GO:0006779//porphyrin-containing compound biosynthetic process…
Glyma12g29600	Gm12	33033748	33039554	CNV	33039530	33039815	TIR	Tc1-Mariner	24	--	queuine tRNA-ribosyltransferase subunit QTRTD1 [Spatholobus suberectus]	-	-	-	-	-	-	-
Glyma12g29600	Gm12	8868413	35964072	INV	33039530	33039815	TIR	Tc1-Mariner	285	--	queuine tRNA-ribosyltransferase subunit QTRTD1 [Spatholobus suberectus]	-	-	-	-	-	-	-
Glyma12g29680	Gm12	8868413	35964072	INV	33122558	33127954	TIR	CACTA	5396	SIS8	probable serine/threonine-protein kinase SIS8 isoform X2 [Glycine max]	-	-	-	-	-	GO:0004672//protein kinase activity;GO:0032550//purine ribonucleoside binding	GO:0006464//cellular protein modification process;GO:0006796//phosphate-containing compound metabolic process
Glyma12g30630	Gm12	8868413	35964072	INV	34260489	34260730	TIR	PIF-Harbinge	241	TIC100	protein TIC 100 [Glycine max]	-	-	-	-	GO:0009528//plastid inner membrane;GO:0044434//chloroplast part	GO:0005488//binding;GO:0022892//substrate-specific transporter activity	GO:0003006//developmental process involved in reproduction;GO:0009058//biosynthetic process;GO:0009668//plastid membrane organization;GO:0044743//intracellular protein transmembrane import;GO:0044767//single-organism developmental process;GO:0051301//cell division
Glyma12g30870	Gm12	8868413	35964072	INV	34471722	34476594	LTR	Copia	4872	FAR3	fatty acyl-CoA reductase 3 [Glycine max]	Cellular Processes;Metabolism	Transport and catabolism;Lipid metabolism	ko04146//Peroxisome;ko00073//Cutin, suberine and wax biosynthesis	K13356;K13356	-	GO:0016620//oxidoreductase activity, acting on the aldehyde or oxo group of donors, NAD or NADP as acceptor	GO:0009058//biosynthetic process;GO:0044238//primary metabolic process;GO:0044710//single-organism metabolic process
Glyma12g31130	Gm12	34719662	34729152	DEL	34719675	34729152	TIR	Mutator	9477	--	hypothetical_protein [Oryza brachyantha]	-	-	-	-	GO:0043231//intracellular membrane-bounded organelle	-	-	down
Glyma12g31370	Gm12	8868413	35964072	INV	34945248	34946541	TIR	Mutator	1293	--	Peptidase S8 and S53, subtilisin, kexin, sedolisin; WD40-like [Medicago truncatula]	-	-	-	-	GO:0016020//membrane	-	-
Glyma12g31670	Gm12	8868413	35964072	INV	35239067	35239349	TIR	Tc1-Mariner	282	YAB2	protein YABBY 12 [Glycine max]	-	-	-	-	GO:0043231//intracellular membrane-bounded organelle	GO:0001071//nucleic acid binding transcription factor activity;GO:0043169//cation binding	GO:0001708//cell fate specification;GO:0006325//chromatin organization;GO:0006355//regulation of transcription, DNA-templated;GO:0009887//organ morphogenesis;GO:0010608//posttranscriptional regulation of gene expression
Glyma12g34480	Gm12	37621693	37631029	CNV	37621863	37627774	LTR	Gypsy	5911	GH3.6	indole-3-acetic acid-amido synthetase GH3.6-like [Glycine soja]	Environmental Information Processing	Signal transduction	ko04075//Plant hormone signal transduction	K14487	GO:0009536//plastid	GO:0016881//acid-amino acid ligase activity	GO:0000902//cell morphogenesis;GO:0009700//indole phytoalexin biosynthetic process;GO:0009755//hormone-mediated signaling pathway;GO:0014070//response to organic cyclic compound;GO:0048878//chemical homeostasis;GO:0051173//positive regulation of nitrogen compound metabolic process
Glyma13g00850	Gm13	64331	27714945	INV	561693	562260	LTR	Copia	567	HPT1	homogentisate phytyltransferase 1, chloroplastic-like [Glycine max]	Metabolism;Metabolism;Metabolism	Global and overview maps;Global and overview maps;Metabolism of cofactors and vitamins	ko01100//Metabolic pathways;ko01110//Biosynthesis of secondary metabolites;ko00130//Ubiquinone and other terpenoid-quinone biosynthesis	K09833;K09833;K09833	GO:0031224//intrinsic component of membrane;GO:0042170//plastid membrane;GO:0044434//chloroplast part	GO:0010354//homogentisate prenyltransferase activity	GO:0006090//pyruvate metabolic process;GO:0006355//regulation of transcription, DNA-templated;GO:0006544//glycine metabolic process;GO:0006633//fatty acid biosynthetic process;GO:0006732//coenzyme metabolic process;GO:0006753//nucleoside phosphate metabolic process;GO:0006775//fat-soluble vitamin metabolic process;GO:0006778//porphyrin-containing compound metabolic process;GO:0006790//sulfur comp…
Glyma13g00880	Gm13	64331	27714945	INV	597723	598008	TIR	Tc1-Mariner	285	wdr75	WD repeat-containing protein 75 [Glycine max]	Genetic Information Processing	Translation	ko03008//Ribosome biogenesis in eukaryotes	K14552	-	-	-
Glyma13g00890	Gm13	64331	27714945	INV	611536	611823	TIR	Tc1-Mariner	287	At5g57670	probable receptor-like serine/threonine-protein kinase At5g57670 isoform X1 [Glycine max]	-	-	-	-	-	-	-
Glyma13g01350	Gm13	1032756	1038991	DEL	1032763	1038992	LTR	Copia	6228	GLR2.8	glutamate receptor 2.8-like [Glycine max]	-	-	-	-	-	-	-	up
Glyma13g01460	Gm13	64331	27714945	INV	1165222	1167808	LTR	Gypsy	2586	ATL14	RING-H2 finger protein ATL56 [Glycine max]	-	-	-	-	-	-	-
Glyma13g01860	Gm13	64331	27714945	INV	1549246	1553783	LTR	Copia	4537	STP5	sugar transport protein 5 [Glycine max]	-	-	-	-	GO:0031224//intrinsic component of membrane	GO:0015291//secondary active transmembrane transporter activity;GO:0016628//oxidoreductase activity, acting on the CH-CH group of donors, NAD or NADP as acceptor;GO:0022891//substrate-specific transmembrane transporter activity	GO:0006812//cation transport;GO:0044710//single-organism metabolic process;GO:0044763//single-organism cellular process
Glyma13g02280	Gm13	64331	27714945	INV	2139841	2141515	LTR	Copia	1674	--	grx, partial [Mucuna pruriens]	-	-	-	-	-	-	-
Glyma13g02670	Gm13	64331	27714945	INV	2631080	2636714	LTR	Copia	5634	--	PREDICTED: zinc finger MYM-type protein 1-like, partial [Juglans regia]	-	-	-	-	-	-	-
Glyma13g03430	Gm13	64331	27714945	INV	3437378	3437946	LTR	Copia	568	CAO	chlorophyllide a oxygenase, chloroplastic [Glycine max]	Metabolism;Metabolism;Metabolism	Global and overview maps;Global and overview maps;Metabolism of cofactors and vitamins	ko01100//Metabolic pathways;ko01110//Biosynthesis of secondary metabolites;ko00860//Porphyrin and chlorophyll metabolism	K13600;K13600;K13600	GO:0009528//plastid inner membrane;GO:0034357//photosynthetic membrane;GO:0044434//chloroplast part	GO:0016703//oxidoreductase activity, acting on single donors with incorporation of molecular oxygen, incorporation of one atom of oxygen (internal monooxygenases or internal mixed function oxidases);GO:0043169//cation binding;GO:0051536//iron-sulfur cluster binding	GO:0000097//sulfur amino acid biosynthetic process;GO:0006355//regulation of transcription, DNA-templated;GO:0006779//porphyrin-containing compound biosynthetic process;GO:0009887//organ morphogenesis;GO:0048869//cellular developmental process
Glyma13g03840	Gm13	64331	27714945	INV	4020398	4020679	TIR	Tc1-Mariner	281	FPA	Flowering time control protein FPA isoform B [Glycine soja]	-	-	-	-	-	GO:0097159//organic cyclic compound binding	GO:0007275//multicellular organism development;GO:0010467//gene expression;GO:0016070//RNA metabolic process;GO:0048856//anatomical structure development
Glyma13g04030	Gm13	64331	27714945	INV	4306983	4307268	LTR	Copia	285	GAM1	transcription factor GAMYB isoform X2 [Glycine max]	-	-	-	-	-	-	-
Glyma13g04390	Gm13	64331	27714945	INV	4711400	4717760	LTR	Copia	6360	AMPD	AMP deaminase [Glycine max]	Metabolism;Metabolism;Metabolism	Global and overview maps;Global and overview maps;Nucleotide metabolism	ko01100//Metabolic pathways;ko01110//Biosynthesis of secondary metabolites;ko00230//Purine metabolism	K01490;K01490;K01490	GO:0031306//intrinsic component of mitochondrial outer membrane	GO:0019901//protein kinase binding;GO:0032550//purine ribonucleoside binding;GO:0043169//cation binding;GO:0047623//adenosine-phosphate deaminase activity	GO:0001101//response to acid chemical;GO:0006188//IMP biosynthetic process;GO:0007059//chromosome segregation;GO:0009409//response to cold;GO:0009639//response to red or far red light;GO:0009756//carbohydrate mediated signaling;GO:0009793//embryo development ending in seed dormancy;GO:0030154//cell differentiation;GO:0032446//protein modification by small protein conjugation;GO:0048507//meristem …
Glyma13g04490	Gm13	64331	27714945	INV	4832521	4832793	TIR	PIF-Harbinge	272	Rv2228c	ribonuclease HI [Spatholobus suberectus]	-	-	-	-	-	GO:0003824//catalytic activity	GO:0006259//DNA metabolic process;GO:0007059//chromosome segregation;GO:0007126//meiotic nuclear division;GO:0016070//RNA metabolic process;GO:0032501//multicellular organismal process;GO:0044710//single-organism metabolic process;GO:0051276//chromosome organization;GO:0065007//biological regulation;GO:0090305//nucleic acid phosphodiester bond hydrolysis;GO:1902589//single-organism organelle orga…
Glyma13g04560	Gm13	64331	27714945	INV	4885394	4887677	LTR	Copia	2283	SAG101	senescence-associated carboxylesterase 101-like [Glycine max]	-	-	-	-	-	-	GO:0006952//defense response;GO:0008152//metabolic process;GO:0044699//single-organism process;GO:0050789//regulation of biological process
Glyma13g05430	Gm13	64331	27714945	INV	5748671	5748753	TIR	Tc1-Mariner	82	SMC4	structural maintenance of chromosomes protein 4 isoform X1 [Glycine max]	-	-	-	-	GO:0043231//intracellular membrane-bounded organelle;GO:0043232//intracellular non-membrane-bounded organelle	GO:0032550//purine ribonucleoside binding	GO:0000819//sister chromatid segregation;GO:0002252//immune effector process;GO:0003006//developmental process involved in reproduction;GO:0006305//DNA alkylation;GO:0006342//chromatin silencing;GO:0030422//production of siRNA involved in RNA interference;GO:0034968//histone lysine methylation;GO:0048580//regulation of post-embryonic development;GO:0051052//regulation of DNA metabolic process;GO:…
Glyma13g05640	Gm13	64331	27714945	INV	5974817	5980475	LTR	Copia	5658	PKP2	plastidial pyruvate kinase 2 [Glycine max]	Metabolism;Metabolism;Metabolism;Metabolism;Metabolism;Metabolism;Metabolism	Global and overview maps;Global and overview maps;Global and overview maps;Global and overview maps;Carbohydrate metabolism;Nucleotide metabolism;Carbohydrate metabolism	ko01100//Metabolic pathways;ko01110//Biosynthesis of secondary metabolites;ko01200//Carbon metabolism;ko01230//Biosynthesis of amino acids;ko00010//Glycolysis / Gluconeogenesis;ko00230//Purine metabolism;ko00620//Pyruvate metabolism	K00873;K00873;K00873;K00873;K00873;K00873;K00873	GO:0009532//plastid stroma	GO:0016301//kinase activity;GO:0031420//alkali metal ion binding;GO:0032550//purine ribonucleoside binding	GO:0003006//developmental process involved in reproduction;GO:0006090//pyruvate metabolic process;GO:0006631//fatty acid metabolic process;GO:0006796//phosphate-containing compound metabolic process;GO:0009791//post-embryonic development;GO:0010038//response to metal ion
Glyma13g05700	Gm13	64331	27714945	INV	6051660	6051855	LTR	Copia	195	KIN10	SNF-1-like serine/threonine protein kinase [Glycine max]	-	-	-	-	-	-	-
Glyma13g05840	Gm13	6130074	6157729	DUP	6154648	6154952	TIR	Tc1-Mariner	304	At5g39410	probable mitochondrial saccharopine dehydrogenase-like oxidoreductase At5g39410 [Glycine max]	-	-	-	-	GO:0009526//plastid envelope;GO:0031090//organelle membrane	GO:0003824//catalytic activity	GO:0006325//chromatin organization;GO:0044710//single-organism metabolic process;GO:0048511//rhythmic process
Glyma13g05840	Gm13	6130074	6157729	DUP	6154021	6154299	TIR	Tc1-Mariner	278	At5g39410	probable mitochondrial saccharopine dehydrogenase-like oxidoreductase At5g39410 [Glycine max]	-	-	-	-	GO:0009526//plastid envelope;GO:0031090//organelle membrane	GO:0003824//catalytic activity	GO:0006325//chromatin organization;GO:0044710//single-organism metabolic process;GO:0048511//rhythmic process
Glyma13g05840	Gm13	6130074	6157729	DUP	6139913	6140154	TIR	PIF-Harbinge	241	At5g39410	probable mitochondrial saccharopine dehydrogenase-like oxidoreductase At5g39410 [Glycine max]	-	-	-	-	GO:0009526//plastid envelope;GO:0031090//organelle membrane	GO:0003824//catalytic activity	GO:0006325//chromatin organization;GO:0044710//single-organism metabolic process;GO:0048511//rhythmic process
Glyma13g05910	Gm13	64348	27715124	INV	6220674	6220929	TIR	PIF-Harbinge	255	--	Tubulin glycylase [Actinidia chinensis var. chinensis] [Actinidia chinensis]	-	-	-	-	-	-	-
Glyma13g05910	Gm13	64331	27714945	INV	6220674	6220929	TIR	PIF-Harbinge	255	--	Tubulin glycylase [Actinidia chinensis var. chinensis] [Actinidia chinensis]	-	-	-	-	-	-	-
Glyma13g06110	Gm13	64348	27715124	INV	6410685	6419936	TIR	PIF-Harbinge	9251	VTL1	Vacuolar iron transporter-like 4 [Glycine soja]	-	-	-	-	GO:0031090//organelle membrane;GO:0031224//intrinsic component of membrane	-	GO:0010038//response to metal ion;GO:0044765//single-organism transport;GO:0055076//transition metal ion homeostasis
Glyma13g06110	Gm13	64331	27714945	INV	6410685	6419936	TIR	PIF-Harbinge	9251	VTL1	Vacuolar iron transporter-like 4 [Glycine soja]	-	-	-	-	GO:0031090//organelle membrane;GO:0031224//intrinsic component of membrane	-	GO:0010038//response to metal ion;GO:0044765//single-organism transport;GO:0055076//transition metal ion homeostasis
Glyma13g06530	Gm13	6746623	6789285	INV	6750768	6756108	LTR	Copia	5340	FER	receptor-like protein kinase FERONIA isoform X1 [Glycine max]	-	-	-	-	GO:0016020//membrane	GO:0004672//protein kinase activity	GO:0006468//protein phosphorylation;GO:0006950//response to stress;GO:0009628//response to abiotic stimulus;GO:0044707//single-multicellular organism process;GO:0044723//single-organism carbohydrate metabolic process;GO:0044763//single-organism cellular process;GO:0044767//single-organism developmental process;GO:0051704//multi-organism process
Glyma13g06620	Gm13	6719260	6790444	INV	6782851	6785438	LTR	Copia	2587	FER	receptor-like protein kinase FERONIA [Glycine max]	-	-	-	-	GO:0005911//cell-cell junction;GO:0016020//membrane;GO:0044426//cell wall part	GO:0004672//protein kinase activity;GO:0005488//binding	GO:0000302//response to reactive oxygen species;GO:0001558//regulation of cell growth;GO:0006006//glucose metabolic process;GO:0006090//pyruvate metabolic process;GO:0006468//protein phosphorylation;GO:0006970//response to osmotic stress;GO:0006996//organelle organization;GO:0009620//response to fungus;GO:0009787//regulation of abscisic acid-activated signaling pathway;GO:0009856//pollination;GO:…
Glyma13g06660	Gm13	64331	27714945	INV	6820142	6820402	TIR	PIF-Harbinge	260	COB	Protein COBRA, partial [Glycine soja]	-	-	-	-	GO:0005618//cell wall;GO:0031225//anchored component of membrane;GO:0044455//mitochondrial membrane part;GO:0044459//plasma membrane part	GO:0015078//hydrogen ion transmembrane transporter activity	GO:0003006//developmental process involved in reproduction;GO:0006090//pyruvate metabolic process;GO:0006464//cellular protein modification process;GO:0006970//response to osmotic stress;GO:0006996//organelle organization;GO:0009746//response to hexose;GO:0009799//specification of symmetry;GO:0009826//unidimensional cell growth;GO:0009933//meristem structural organization;GO:0009943//adaxial/abax…
Glyma13g06990	Gm13	64331	27714945	INV	7157317	7157573	TIR	PIF-Harbinge	256	GAUT9	probable galacturonosyltransferase 9 [Glycine soja]	Metabolism;Metabolism	Global and overview maps;Carbohydrate metabolism	ko01100//Metabolic pathways;ko00520//Amino sugar and nucleotide sugar metabolism	K13648;K13648	GO:0031090//organelle membrane;GO:0031224//intrinsic component of membrane;GO:0031984//organelle subcompartment;GO:0043231//intracellular membrane-bounded organelle	GO:0008194//UDP-glycosyltransferase activity	GO:0000271//polysaccharide biosynthetic process;GO:0010394//homogalacturonan metabolic process;GO:0022610//biological adhesion
Glyma13g07110	Gm13	64348	27715124	INV	7291241	7292546	TIR	Mutator	1305	POX2	proline dehydrogenase 2, mitochondrial [Glycine max]	Metabolism;Metabolism;Metabolism	Global and overview maps;Global and overview maps;Amino acid metabolism	ko01100//Metabolic pathways;ko01110//Biosynthesis of secondary metabolites;ko00330//Arginine and proline metabolism	K00318;K00318;K00318	GO:0043231//intracellular membrane-bounded organelle	GO:0016645//oxidoreductase activity, acting on the CH-NH group of donors	GO:0001101//response to acid chemical;GO:0006536//glutamate metabolic process;GO:0006560//proline metabolic process;GO:0006605//protein targeting;GO:0006950//response to stress;GO:0009404//toxin metabolic process;GO:0009694//jasmonic acid metabolic process;GO:0009755//hormone-mediated signaling pathway;GO:0014070//response to organic cyclic compound;GO:0043067//regulation of programmed cell death…
Glyma13g07530	Gm13	64331	27714945	INV	7704389	7712313	LTR	Copia	7924	--	Cell division cycle-associated 7-like protein [Glycine soja]	-	-	-	-	-	-	-
Glyma13g07780	Gm13	7983344	7994101	CNV	7988328	7989891	LTR	Copia	1563	At5g16150	plastidic glucose transporter 4 [Glycine max]	-	-	-	-	GO:0009528//plastid inner membrane;GO:0031224//intrinsic component of membrane	GO:0016628//oxidoreductase activity, acting on the CH-CH group of donors, NAD or NADP as acceptor;GO:0022891//substrate-specific transmembrane transporter activity	GO:0006812//cation transport;GO:0044710//single-organism metabolic process;GO:0044763//single-organism cellular process
Glyma13g07980	Gm13	8203511	8209202	CNV	8204509	8206787	LTR	Copia	2278	ZEP1	synaptonemal complex protein 2 [Glycine max]	-	-	-	-	GO:0044454//nuclear chromosome part	GO:0005488//binding	GO:0070192//chromosome organization involved in meiotic cell cycle
Glyma13g08020	Gm13	64348	27715124	INV	8267032	8273456	LTR	Gypsy	6424	DDB_G0281669	LMBR1 domain-containing protein 2-like A [Glycine soja]	-	-	-	-	-	-	-
Glyma13g08080	Gm13	64331	27714945	INV	8312311	8313981	LTR	Copia	1670	DLO1	Protein SRG1 [Glycine soja]	-	-	-	-	-	GO:0016706//oxidoreductase activity, acting on paired donors, with incorporation or reduction of molecular oxygen, 2-oxoglutarate as one donor, and incorporation of one atom each of oxygen into both donors	GO:0044710//single-organism metabolic process
Glyma13g08170	Gm13	64348	27715124	INV	8531280	8531411	TIR	PIF-Harbinge	131	At5g53180	polypyrimidine tract-binding protein homolog 2 [Glycine max]	-	-	-	-	GO:0036464//cytoplasmic ribonucleoprotein granule;GO:0043231//intracellular membrane-bounded organelle	GO:0003676//nucleic acid binding;GO:0016628//oxidoreductase activity, acting on the CH-CH group of donors, NAD or NADP as acceptor	GO:0010608//posttranscriptional regulation of gene expression;GO:0044707//single-multicellular organism process;GO:0044710//single-organism metabolic process;GO:0048024//regulation of mRNA splicing, via spliceosome
Glyma13g08170	Gm13	64348	27715124	INV	8529845	8530164	LTR	Gypsy	319	At5g53180	polypyrimidine tract-binding protein homolog 2 [Glycine max]	-	-	-	-	GO:0036464//cytoplasmic ribonucleoprotein granule;GO:0043231//intracellular membrane-bounded organelle	GO:0003676//nucleic acid binding;GO:0016628//oxidoreductase activity, acting on the CH-CH group of donors, NAD or NADP as acceptor	GO:0010608//posttranscriptional regulation of gene expression;GO:0044707//single-multicellular organism process;GO:0044710//single-organism metabolic process;GO:0048024//regulation of mRNA splicing, via spliceosome
Glyma13g08170	Gm13	64331	27714945	INV	8531280	8531411	TIR	PIF-Harbinge	131	At5g53180	polypyrimidine tract-binding protein homolog 2 [Glycine max]	-	-	-	-	GO:0036464//cytoplasmic ribonucleoprotein granule;GO:0043231//intracellular membrane-bounded organelle	GO:0003676//nucleic acid binding;GO:0016628//oxidoreductase activity, acting on the CH-CH group of donors, NAD or NADP as acceptor	GO:0010608//posttranscriptional regulation of gene expression;GO:0044707//single-multicellular organism process;GO:0044710//single-organism metabolic process;GO:0048024//regulation of mRNA splicing, via spliceosome
Glyma13g08170	Gm13	64331	27714945	INV	8529845	8530164	LTR	Gypsy	319	At5g53180	polypyrimidine tract-binding protein homolog 2 [Glycine max]	-	-	-	-	GO:0036464//cytoplasmic ribonucleoprotein granule;GO:0043231//intracellular membrane-bounded organelle	GO:0003676//nucleic acid binding;GO:0016628//oxidoreductase activity, acting on the CH-CH group of donors, NAD or NADP as acceptor	GO:0010608//posttranscriptional regulation of gene expression;GO:0044707//single-multicellular organism process;GO:0044710//single-organism metabolic process;GO:0048024//regulation of mRNA splicing, via spliceosome
Glyma13g08690	Gm13	64331	27714945	INV	9189537	9206111	LTR	Gypsy	16574	--	Transposon Ty3-G Gag-Pol polyprotein [Glycine soja]	-	-	-	-	-	-	-
Glyma13g08730	Gm13	64348	27715124	INV	9297994	9315140	LTR	Gypsy	17146	--	Dynein heavy chain [Glycine soja]	-	-	-	-	-	-	-
Glyma13g08750	Gm13	64348	27715124	INV	9380913	9382404	TIR	Mutator	1491	ERF4	PREDICTED: ethylene-responsive transcription factor 4-like [Tarenaya hassleriana]	-	-	-	-	GO:0044451//nucleoplasm part	GO:0001071//nucleic acid binding transcription factor activity;GO:0003676//nucleic acid binding	GO:0002218//activation of innate immune response;GO:0002252//immune effector process;GO:0006355//regulation of transcription, DNA-templated;GO:0006605//protein targeting;GO:0006972//hyperosmotic response;GO:0009620//response to fungus;GO:0009863//salicylic acid mediated signaling pathway;GO:0010104//regulation of ethylene-activated signaling pathway;GO:0010243//response to organonitrogen compound…
Glyma13g09020	Gm13	64331	27714945	INV	10002577	10010655	LTR	Copia	8078	--	Auxin-binding protein ABP19b [Glycine soja]	-	-	-	-	-	-	-
Glyma13g09210	Gm13	64331	27714945	INV	10251326	10252070	LTR	Copia	744	SDN5	small RNA degrading nuclease 5 isoform X1 [Glycine max]	Genetic Information Processing	Translation	ko03008//Ribosome biogenesis in eukaryotes	K14570	GO:0043231//intracellular membrane-bounded organelle	GO:0008408//3'-5' exonuclease activity	GO:0090501//RNA phosphodiester bond hydrolysis
Glyma13g09380	Gm13	64331	27714945	INV	10606395	10607733	LTR	Gypsy	1338	--	SUN domain-containing protein 2-like [Cicer arietinum]	-	-	-	-	-	-	-
Glyma13g09590	Gm13	64331	27714945	INV	11050894	11056425	LTR	Gypsy	5531	--	hypothetical protein GLYMA_13G034800 [Glycine max]	-	-	-	-	-	-	-
Glyma13g09870	Gm13	64348	27715124	INV	11433219	11433486	TIR	Mutator	267	LRK10	LEAF RUST 10 DISEASE-RESISTANCE LOCUS RECEPTOR-LIKE PROTEIN KINASE-like 2.3 [Glycine max]	-	-	-	-	-	GO:0001871//pattern binding;GO:0004674//protein serine/threonine kinase activity;GO:0032550//purine ribonucleoside binding	GO:0006464//cellular protein modification process;GO:0006796//phosphate-containing compound metabolic process
Glyma13g09920	Gm13	64348	27715124	INV	11499874	11500237	TIR	Tc1-Mariner	363	UBN1	ubinuclein-1 isoform X3 [Glycine max]	-	-	-	-	-	-	-
Glyma13g10050	Gm13	64348	27715124	INV	11625074	11626156	TIR	Mutator	1082	ATL6	E3 ubiquitin-protein ligase ATL6-like [Glycine max]	-	-	-	-	GO:0016020//membrane	GO:0003824//catalytic activity	GO:0001101//response to acid chemical;GO:0007165//signal transduction;GO:0009725//response to hormone;GO:0031669//cellular response to nutrient levels;GO:0044238//primary metabolic process;GO:0044260//cellular macromolecule metabolic process;GO:0045087//innate immune response;GO:0098542//defense response to other organism;GO:1901698//response to nitrogen compound
Glyma13g10150	Gm13	64348	27715124	INV	11736477	11737357	LTR	Copia	880	IMK3	probably inactive leucine-rich repeat receptor-like protein kinase IMK2 [Glycine max]	-	-	-	-	GO:0005618//cell wall;GO:0005911//cell-cell junction;GO:0016020//membrane	GO:0004674//protein serine/threonine kinase activity;GO:0032550//purine ribonucleoside binding	GO:0006464//cellular protein modification process;GO:0006796//phosphate-containing compound metabolic process;GO:0007167//enzyme linked receptor protein signaling pathway;GO:0048449//floral organ formation;GO:0048869//cellular developmental process
Glyma13g10230	Gm13	64348	27715124	INV	11868174	11868462	LTR	Gypsy	288	--	-	-	-	-	-	-	-	-
Glyma13g10400	Gm13	64348	27715124	INV	12214861	12219793	TIR	Mutator	4932	--	TMV resistance protein N [Glycine soja]	-	-	-	-	-	-	-
Glyma13g10530	Gm13	64348	27715124	INV	12406631	12406884	LTR	Gypsy	253	ABCF3	ABC transporter-like protein [Glycine max]	-	-	-	-	GO:0044444//cytoplasmic part	GO:0015604//organic phosphonate transmembrane transporter activity;GO:0017111//nucleoside-triphosphatase activity;GO:0032550//purine ribonucleoside binding	GO:0006006//glucose metabolic process;GO:0006090//pyruvate metabolic process;GO:0006405//RNA export from nucleus;GO:0006886//intracellular protein transport;GO:0006970//response to osmotic stress;GO:0006996//organelle organization;GO:0009617//response to bacterium;GO:0044765//single-organism transport;GO:0051603//proteolysis involved in cellular protein catabolic process
Glyma13g10620	Gm13	64348	27715124	INV	12549647	12551647	TIR	Mutator	2000	QKY	protein QUIRKY-like [Glycine max]	-	-	-	-	-	GO:0016740//transferase activity	GO:0009791//post-embryonic development;GO:0048731//system development
Glyma13g10630	Gm13	64348	27715124	INV	12549647	12551647	TIR	Mutator	2000	--	FT-interacting protein 1-like [Papaver somniferum]	-	-	-	-	-	-	-
Glyma13g10740	Gm13	64331	27714945	INV	12818616	12822923	LTR	Gypsy	4307	--	probable glycosyltransferase At3g07620 [Cicer arietinum]	-	-	-	-	GO:0031224//intrinsic component of membrane;GO:0043231//intracellular membrane-bounded organelle	GO:0016740//transferase activity	GO:0009987//cellular process
Glyma13g10750	Gm13	64348	27715124	INV	12837591	12837899	LTR	Gypsy	308	MAPR4	membrane-associated progesterone-binding protein 4 [Glycine max]	-	-	-	-	-	-	-
Glyma13g10750	Gm13	64348	27715124	INV	12836813	12837204	LTR	Gypsy	391	MAPR4	membrane-associated progesterone-binding protein 4 [Glycine max]	-	-	-	-	-	-	-
Glyma13g10760	Gm13	64331	27714945	INV	12907926	12911738	LTR	Gypsy	3812	ERGIC3	endoplasmic reticulum-Golgi intermediate compartment protein 3 [Glycine max]	-	-	-	-	-	-	-
Glyma13g10830	Gm13	64331	27714945	INV	13107165	13119334	Helitron	Helitron	12169	--	ATP-dependent DNA helicase PIF1-like [Glycine max]	-	-	-	-	-	-	-
Glyma13g11160	Gm13	13479455	13559673	INV	13537082	13550223	LTR	Gypsy	13141	ADA2	transcriptional adapter ADA2a-like isoform X5 [Glycine soja]	-	-	-	-	-	GO:0005488//binding	GO:0006351//transcription, DNA-templated;GO:0006950//response to stress;GO:0050794//regulation of cellular process	up
Glyma13g11200	Gm13	13479399	13559772	INV	13524296	13528927	LTR	Copia	4631	ADA2A	transcriptional adapter ADA2a isoform X2 [Glycine max]	-	-	-	-	GO:0043231//intracellular membrane-bounded organelle	GO:0003712//transcription cofactor activity;GO:0046872//metal ion binding	GO:0000302//response to reactive oxygen species;GO:0003006//developmental process involved in reproduction;GO:0006342//chromatin silencing;GO:0006402//mRNA catabolic process;GO:0006464//cellular protein modification process;GO:0007049//cell cycle;GO:0009409//response to cold;GO:0009642//response to light intensity;GO:0009725//response to hormone;GO:0035194//posttranscriptional gene silencing by R…
Glyma13g11770	Gm13	64331	27714945	INV	14670151	14682209	TIR	Mutator	12058	--	-	-	-	-	-	-	-	-
Glyma13g12530	Gm13	64331	27714945	INV	16188054	16202336	Helitron	Helitron	14282	pif1	ATP-dependent DNA helicase pfh1-like [Glycine max]	-	-	-	-	-	-	-
Glyma13g13550	Gm13	64331	27714945	INV	17354807	17359521	LTR	Copia	4714	NAT1	Nucleobase-ascorbate transporter 1 isoform C [Glycine soja]	-	-	-	-	GO:0005911//cell-cell junction;GO:0031224//intrinsic component of membrane	-	GO:0044763//single-organism cellular process;GO:0051234//establishment of localization
Glyma13g14390	Gm13	17461520	24295252	DUP	18047791	18060823	Helitron	Helitron	13032	pif1	ATP-dependent DNA helicase PIF1 [Glycine soja]	-	-	-	-	-	-	-
Glyma13g14410	Gm13	17461520	24295252	DUP	18047791	18060823	Helitron	Helitron	13032	CXP;2-3	serine carboxypeptidase-like 40 [Glycine max]	-	-	-	-	-	GO:0004180//carboxypeptidase activity	GO:0019538//protein metabolic process
Glyma13g15110	Gm13	17461520	24295252	DUP	18888267	18912406	LTR	Gypsy	24139	TY3B-G	Transposon Tf2-9 polyprotein [Glycine soja]	-	-	-	-	-	-	-
Glyma13g15350	Gm13	17461520	24295252	DUP	19221361	19240907	LTR	Gypsy	19546	Tf2-12	Retrovirus-related Pol polyprotein from transposon 17.6 [Glycine soja]	-	-	-	-	-	GO:0016891//endoribonuclease activity, producing 5'-phosphomonoesters;GO:0034061//DNA polymerase activity	GO:0006260//DNA replication;GO:0090501//RNA phosphodiester bond hydrolysis
Glyma13g16040	Gm13	17461520	24295252	DUP	19947902	19948901	LTR	Copia	999	UBP13	ubiquitin carboxyl-terminal hydrolase 13 isoform X2 [Glycine max]	-	-	-	-	-	GO:0070011//peptidase activity, acting on L-amino acid peptides	GO:0019941//modification-dependent protein catabolic process
Glyma13g16560	Gm13	17461520	24295252	DUP	20487863	20488169	LTR	Gypsy	306	DGAT1A	diacylglycerol O-acyltransferase 1A isoform 1 [Glycine max]	Metabolism;Metabolism	Global and overview maps;Lipid metabolism	ko01100//Metabolic pathways;ko00561//Glycerolipid metabolism	K11155;K11155	-	-	-
Glyma13g16650	Gm13	17461520	24295252	DUP	20568267	20568527	LTR	Gypsy	260	MKK2	mitogen-activated protein kinase kinase 2 [Glycine max]	Environmental Information Processing	Signal transduction	ko04016//MAPK signaling pathway - plant	K20603	GO:0009536//plastid;GO:0016020//membrane	GO:0004712//protein serine/threonine/tyrosine kinase activity;GO:0032550//purine ribonucleoside binding	GO:0000302//response to reactive oxygen species;GO:0002252//immune effector process;GO:0003002//regionalization;GO:0003006//developmental process involved in reproduction;GO:0005982//starch metabolic process;GO:0005984//disaccharide metabolic process;GO:0006090//pyruvate metabolic process;GO:0006091//generation of precursor metabolites and energy;GO:0006417//regulation of translation;GO:0006605//…
Glyma13g16940	Gm13	17461520	24295252	DUP	20805602	20806206	LTR	Copia	604	OPR3	12-oxophytodienoate reductase 3 [Glycine max]	Metabolism;Metabolism;Metabolism	Global and overview maps;Global and overview maps;Lipid metabolism	ko01100//Metabolic pathways;ko01110//Biosynthesis of secondary metabolites;ko00592//alpha-Linolenic acid metabolism	K05894;K05894;K05894	GO:0042579//microbody	GO:0016628//oxidoreductase activity, acting on the CH-CH group of donors, NAD or NADP as acceptor;GO:0032553//ribonucleotide binding	GO:0000302//response to reactive oxygen species;GO:0001101//response to acid chemical;GO:0006568//tryptophan metabolic process;GO:0006633//fatty acid biosynthetic process;GO:0006972//hyperosmotic response;GO:0009683//indoleacetic acid metabolic process;GO:0009694//jasmonic acid metabolic process;GO:0009755//hormone-mediated signaling pathway;GO:0051707//response to other organism
Glyma13g17580	Gm13	17461520	24295252	DUP	21357756	21358528	LTR	Copia	772	LKR/SDH	Alpha-aminoadipic semialdehyde synthase [Glycine soja]	Metabolism;Metabolism;Metabolism	Global and overview maps;Global and overview maps;Amino acid metabolism	ko01100//Metabolic pathways;ko01110//Biosynthesis of secondary metabolites;ko00310//Lysine degradation	K14157;K14157;K14157	GO:0044444//cytoplasmic part	GO:0004753//saccharopine dehydrogenase activity	GO:0003006//developmental process involved in reproduction;GO:0009628//response to abiotic stimulus;GO:0009746//response to hexose;GO:0018205//peptidyl-lysine modification;GO:0019474//L-lysine catabolic process to acetyl-CoA;GO:0034285//response to disaccharide;GO:0042743//hydrogen peroxide metabolic process
Glyma13g17610	Gm13	17461520	24295252	DUP	21383282	21383517	TIR	PIF-Harbinge	235	BIG5	brefeldin A-inhibited guanine nucleotide-exchange protein 5 [Glycine max]	-	-	-	-	GO:0005769//early endosome;GO:0031984//organelle subcompartment	GO:0005488//binding	GO:0002376//immune system process;GO:0006952//defense response;GO:0008104//protein localization;GO:0009617//response to bacterium;GO:0009653//anatomical structure morphogenesis;GO:0016192//vesicle-mediated transport;GO:0033043//regulation of organelle organization;GO:0043087//regulation of GTPase activity;GO:0044403//symbiosis, encompassing mutualism through parasitism
Glyma13g18140	Gm13	17461520	24295252	DUP	21805293	21805586	TIR	Tc1-Mariner	293	XI-E	myosin-9 isoform X2 [Glycine max]	-	-	-	-	GO:0015629//actin cytoskeleton;GO:0031224//intrinsic component of membrane;GO:0043231//intracellular membrane-bounded organelle	GO:0008092//cytoskeletal protein binding;GO:0017111//nucleoside-triphosphatase activity;GO:0032550//purine ribonucleoside binding;GO:0060089//molecular transducer activity	GO:0006928//movement of cell or subcellular component;GO:0007010//cytoskeleton organization;GO:0010208//pollen wall assembly;GO:0050794//regulation of cellular process;GO:0051640//organelle localization
Glyma13g18380	Gm13	17461520	24295252	DUP	22033517	22034896	LTR	Gypsy	1379	--	Multidrug resistance protein like [Actinidia chinensis var. chinensis] [Actinidia chinensis]	-	-	-	-	GO:0043231//intracellular membrane-bounded organelle	-	-
Glyma13g18490	Gm13	17461520	24295252	DUP	22148578	22148785	TIR	PIF-Harbinge	207	--	serine-type peptidase [Phaseolus vulgaris]	-	-	-	-	-	GO:0070011//peptidase activity, acting on L-amino acid peptides	-
Glyma13g18560	Gm13	17461520	24295252	DUP	22197515	22197765	TIR	Tc1-Mariner	250	FOLD1	bifunctional protein FolD 1, mitochondrial [Glycine max]	-	-	-	-	-	-	-
Glyma13g18640	Gm13	17461520	24295252	DUP	22313251	22313502	TIR	PIF-Harbinge	251	At1g03900	adaptin ear-binding coat-associated protein [Trifolium pratense]	-	-	-	-	-	GO:0015405//P-P-bond-hydrolysis-driven transmembrane transporter activity	GO:0016192//vesicle-mediated transport;GO:0040007//growth;GO:0044763//single-organism cellular process
Glyma13g19000	Gm13	17461520	24295252	DUP	22601400	22601805	TIR	PIF-Harbinge	405	ADHIII	alcohol dehydrogenase class-3-like isoform X1 [Glycine max]	Metabolism;Metabolism;Metabolism;Metabolism;Metabolism;Metabolism	Global and overview maps;Global and overview maps;Global and overview maps;Carbohydrate metabolism;Lipid metabolism;Amino acid metabolism	ko01100//Metabolic pathways;ko01110//Biosynthesis of secondary metabolites;ko01200//Carbon metabolism;ko00010//Glycolysis / Gluconeogenesis;ko00071//Fatty acid degradation;ko00350//Tyrosine metabolism	K00121;K00121;K00121;K00121;K00121;K00121	GO:0044444//cytoplasmic part	GO:0016616//oxidoreductase activity, acting on the CH-OH group of donors, NAD or NADP as acceptor	GO:0006081//cellular aldehyde metabolic process;GO:0019752//carboxylic acid metabolic process
Glyma13g19460	Gm13	22964839	22965339	DEL	22964847	22965341	LTR	Copia	492	--	BRI1-KD interacting protein [Phaseolus vulgaris]	-	-	-	-	GO:0043231//intracellular membrane-bounded organelle	-	GO:0006865//amino acid transport;GO:0016482//cytoplasmic transport
Glyma13g19460	Gm13	17461520	24295252	DUP	22967306	22967730	LTR	Gypsy	424	--	BRI1-KD interacting protein [Phaseolus vulgaris]	-	-	-	-	GO:0043231//intracellular membrane-bounded organelle	-	GO:0006865//amino acid transport;GO:0016482//cytoplasmic transport
Glyma13g19510	Gm13	22992228	22997365	DEL	22992234	22997365	LTR	Gypsy	5131	--	adenylate-forming reductase 03009 [Cajanus cajan]	-	-	-	-	-	-	-	up
Glyma13g20650	Gm13	17461520	24295252	DUP	24122351	24122596	TIR	PIF-Harbinge	245	--	actin T1-like protein [Parasponia andersonii]	-	-	-	-	-	-	GO:0006090//pyruvate metabolic process;GO:0019538//protein metabolic process
Glyma13g20980	Gm13	64331	27714945	INV	24471582	24471872	TIR	Tc1-Mariner	290	PIP5K9	phosphatidylinositol 4-phosphate 5-kinase 9 [Glycine max]	Metabolism;Cellular Processes;Metabolism;Environmental Information Processing	Global and overview maps;Transport and catabolism;Carbohydrate metabolism;Signal transduction	ko01100//Metabolic pathways;ko04144//Endocytosis;ko00562//Inositol phosphate metabolism;ko04070//Phosphatidylinositol signaling system	K00889;K00889;K00889;K00889	GO:0043231//intracellular membrane-bounded organelle;GO:0044444//cytoplasmic part	GO:0016307//phosphatidylinositol phosphate kinase activity;GO:0036094//small molecule binding	GO:0019752//carboxylic acid metabolic process;GO:0046488//phosphatidylinositol metabolic process
Glyma13g21190	Gm13	64331	27714945	INV	24696519	24700972	LTR	Copia	4453	PAB7	polyadenylate-binding protein 7 [Glycine max]	Genetic Information Processing;Genetic Information Processing;Genetic Information Processing	Translation;Translation;Folding, sorting and degradation	ko03013//RNA transport;ko03015//mRNA surveillance pathway;ko03018//RNA degradation	K13126;K13126;K13126	GO:0043231//intracellular membrane-bounded organelle	GO:0008135//translation factor activity, RNA binding	GO:0010608//posttranscriptional regulation of gene expression
Glyma13g21400	Gm13	64331	27714945	INV	24880570	24880970	LTR	Gypsy	400	KDTA	probable 3-deoxy-D-manno-octulosonic acid transferase, mitochondrial isoform X2 [Glycine max]	Metabolism	Global and overview maps	ko01100//Metabolic pathways	K02527	-	GO:0016740//transferase activity	GO:0006089//lactate metabolic process;GO:0008654//phospholipid biosynthetic process;GO:0009648//photoperiodism
Glyma13g21780	Gm13	64331	27714945	INV	25325724	25331499	LTR	Copia	5775	GIP	Retrovirus-related Pol polyprotein from transposon TNT 1-94 [Vitis vinifera]	-	-	-	-	-	GO:0016787//hydrolase activity	-
Glyma13g21900	Gm13	64331	27714945	INV	25417488	25421925	LTR	Copia	4437	PUB15	U-box domain-containing protein 15 [Glycine max]	-	-	-	-	-	-	-
Glyma13g22170	Gm13	64331	27714945	INV	25751814	25756773	LTR	Gypsy	4959	--	SWI/SNF complex subunit SWI3C-like isoform X1 [Glycine soja]	-	-	-	-	-	GO:0005488//binding;GO:0016788//hydrolase activity, acting on ester bonds	GO:0008152//metabolic process
Glyma13g22180	Gm13	64331	27714945	INV	25751814	25756773	LTR	Gypsy	4959	gpmA	2,3-bisphosphoglycerate-dependent phosphoglycerate mutase [Glycine soja]	Metabolism;Metabolism;Metabolism;Metabolism;Metabolism;Metabolism	Global and overview maps;Global and overview maps;Global and overview maps;Global and overview maps;Carbohydrate metabolism;Amino acid metabolism	ko01100//Metabolic pathways;ko01110//Biosynthesis of secondary metabolites;ko01200//Carbon metabolism;ko01230//Biosynthesis of amino acids;ko00010//Glycolysis / Gluconeogenesis;ko00260//Glycine, serine and threonine metabolism	K01834;K01834;K01834;K01834;K01834;K01834	-	GO:0016868//intramolecular transferase activity, phosphotransferases	GO:0006090//pyruvate metabolic process
Glyma13g22460	Gm13	64331	27714945	INV	26000161	26001446	LTR	Copia	1285	EDR2L	protein ENHANCED DISEASE RESISTANCE 2-like [Glycine max]	-	-	-	-	GO:0016020//membrane;GO:0044444//cytoplasmic part	GO:0005543//phospholipid binding	GO:0000097//sulfur amino acid biosynthetic process;GO:0050794//regulation of cellular process
Glyma13g23180	Gm13	64331	27714945	INV	26637138	26637503	TIR	Tc1-Mariner	365	ANTR6	probable anion transporter 6, chloroplastic isoform X1 [Glycine max]	-	-	-	-	GO:0031224//intrinsic component of membrane;GO:0042170//plastid membrane	GO:0015291//secondary active transmembrane transporter activity	GO:0015698//inorganic anion transport;GO:0044763//single-organism cellular process
Glyma13g23230	Gm13	64331	27714945	INV	26671695	26672131	LTR	Copia	436	PAT24	S-acyltransferase TIP1 [Glycine soja]	-	-	-	-	GO:0012506//vesicle membrane;GO:0031224//intrinsic component of membrane;GO:0031984//organelle subcompartment;GO:0043231//intracellular membrane-bounded organelle	GO:0016409//palmitoyltransferase activity;GO:0046914//transition metal ion binding	GO:0006625//protein targeting to peroxisome;GO:0009062//fatty acid catabolic process;GO:0009826//unidimensional cell growth;GO:0016192//vesicle-mediated transport
Glyma13g23450	Gm13	26849296	26849358	DEL	26848403	26853486	LTR	Gypsy	62	CALS5	callose synthase 5 [Glycine max]	-	-	-	-	GO:0016020//membrane	GO:0016757//transferase activity, transferring glycosyl groups	GO:0000902//cell morphogenesis;GO:0008152//metabolic process;GO:0009555//pollen development;GO:0045229//external encapsulating structure organization
Glyma13g23450	Gm13	64331	27714945	INV	26848403	26853486	LTR	Gypsy	5083	CALS5	callose synthase 5 [Glycine max]	-	-	-	-	GO:0016020//membrane	GO:0016757//transferase activity, transferring glycosyl groups	GO:0000902//cell morphogenesis;GO:0008152//metabolic process;GO:0009555//pollen development;GO:0045229//external encapsulating structure organization
Glyma13g24310	Gm13	64331	27714945	INV	27714121	27714430	LTR	Copia	309	vps13b	pseudo-response regulator 1 [Vigna unguiculata]	-	-	-	-	-	-	-
Glyma13g25360	Gm13	28616379	28618123	CNV	28615194	28619524	TIR	PIF-Harbinge	1744	At2g29880	la protein 1-like isoform X1 [Glycine soja]	-	-	-	-	-	-	-
Glyma13g25360	Gm13	28343028	29760784	INV	28615194	28619524	TIR	PIF-Harbinge	4330	At2g29880	la protein 1-like isoform X1 [Glycine soja]	-	-	-	-	-	-	-
Glyma13g25690	Gm13	28686812	41386572	DEL	28903735	28904239	LTR	Gypsy	504	CSN7	COP9 signalosome complex subunit 7 isoform X1 [Glycine max]	-	-	-	-	GO:0043231//intracellular membrane-bounded organelle;GO:0043234//protein complex;GO:0044444//cytoplasmic part	GO:0004712//protein serine/threonine/tyrosine kinase activity;GO:0005488//binding	GO:0000338//protein deneddylation;GO:0006355//regulation of transcription, DNA-templated;GO:0007602//phototransduction;GO:0009639//response to red or far red light;GO:0016570//histone modification;GO:0032446//protein modification by small protein conjugation;GO:0035556//intracellular signal transduction;GO:0043623//cellular protein complex assembly;GO:0044707//single-multicellular organism process
Glyma13g25740	Gm13	28686812	41386572	DEL	28956325	28957562	LTR	Copia	1237	SAC3C	SAC3 family protein C isoform X1 [Glycine max]	-	-	-	-	-	-	GO:0009648//photoperiodism
Glyma13g25860	Gm13	28686812	41386572	DEL	29091426	29091813	TIR	Tc1-Mariner	387	DRAP1	class 2 transcription repressor NC2 alpha 4 [Glycine max]	-	-	-	-	GO:0044424//intracellular part	GO:0005488//binding	GO:0071704//organic substance metabolic process
Glyma13g26650	Gm13	28686812	41386572	DEL	29830222	29830590	LTR	Gypsy	368	SNC1	TMV resistance protein N [Glycine max]	-	-	-	-	-	-	-
Glyma13g26740	Gm13	28686812	41386572	DEL	29942592	29942830	TIR	PIF-Harbinge	238	--	pentatricopeptide repeat-containing protein At5g24830 [Glycine max]	-	-	-	-	-	-	GO:0006996//organelle organization;GO:0022402//cell cycle process
Glyma13g27050	Gm13	28686812	41386572	DEL	30215507	30215761	TIR	Tc1-Mariner	254	--	proline-rich protein 4 [Glycine max]	-	-	-	-	-	-	-
Glyma13g27250	Gm13	28686812	41386572	DEL	30418058	30421234	LINE	L1	3176	CESA3	cellulose synthase A catalytic subunit 3 [UDP-forming] [Glycine max]	-	-	-	-	GO:0005911//cell-cell junction;GO:0031224//intrinsic component of membrane;GO:0031984//organelle subcompartment;GO:0043231//intracellular membrane-bounded organelle	GO:0016759//cellulose synthase activity;GO:0046914//transition metal ion binding	GO:0000281//mitotic cytokinesis;GO:0006090//pyruvate metabolic process;GO:0006109//regulation of carbohydrate metabolic process;GO:0006694//steroid biosynthetic process;GO:0006970//response to osmotic stress;GO:0006996//organelle organization;GO:0007275//multicellular organism development;GO:0009699//phenylpropanoid biosynthetic process;GO:0009746//response to hexose;GO:0009826//unidimensional ce…
Glyma13g27740	Gm13	28686812	41386572	DEL	30874047	30874301	TIR	PIF-Harbinge	254	TSC10A	3-dehydrosphinganine reductase TSC10A isoform X2 [Glycine max]	Metabolism;Metabolism	Global and overview maps;Lipid metabolism	ko01100//Metabolic pathways;ko00600//Sphingolipid metabolism	K04708;K04708	-	GO:0016616//oxidoreductase activity, acting on the CH-OH group of donors, NAD or NADP as acceptor;GO:0016740//transferase activity;GO:0032550//purine ribonucleoside binding;GO:0043169//cation binding	GO:0006464//cellular protein modification process;GO:0044710//single-organism metabolic process
Glyma13g28260	Gm13	28686812	41386572	DEL	31301932	31303643	LTR	Gypsy	1711	Mo25	Calcium-binding protein 39 [Spatholobus suberectus]	-	-	-	-	-	-	GO:0022613//ribonucleoprotein complex biogenesis
Glyma13g28290	Gm13	28686812	41386572	DEL	31339331	31339609	TIR	Tc1-Mariner	278	At3g06270	probable protein phosphatase 2C 35 isoform X2 [Glycine max]	-	-	-	-	GO:0044464//cell part	GO:0004721//phosphoprotein phosphatase activity;GO:0016301//kinase activity;GO:0043169//cation binding	GO:0006468//protein phosphorylation
Glyma13g28730	Gm13	28686812	41386572	DEL	31720388	31720666	LTR	Gypsy	278	PBL27	serine/threonine-protein kinase PBL27 [Glycine max]	-	-	-	-	GO:0016020//membrane	GO:0004713//protein tyrosine kinase activity;GO:0032550//purine ribonucleoside binding	GO:0006468//protein phosphorylation;GO:0042742//defense response to bacterium
Glyma13g29100	Gm13	28686812	41386572	DEL	32045608	32045879	TIR	Tc1-Mariner	271	DEGP5	protease Do-like 5, chloroplastic [Glycine max]	-	-	-	-	GO:0031978//plastid thylakoid lumen	GO:0004175//endopeptidase activity;GO:0016628//oxidoreductase activity, acting on the CH-CH group of donors, NAD or NADP as acceptor	GO:0005982//starch metabolic process;GO:0005984//disaccharide metabolic process;GO:0009451//RNA modification;GO:0009668//plastid membrane organization;GO:0009765//photosynthesis, light harvesting;GO:0019538//protein metabolic process;GO:0019758//glycosinolate biosynthetic process
Glyma13g29520	Gm13	28686812	41386572	DEL	32438137	32439201	LTR	Gypsy	1064	ILK1	integrin-linked protein kinase 1 isoform X2 [Glycine max]	-	-	-	-	GO:0016020//membrane;GO:0043231//intracellular membrane-bounded organelle;GO:0044444//cytoplasmic part	GO:0004702//receptor signaling protein serine/threonine kinase activity;GO:0004713//protein tyrosine kinase activity;GO:0032550//purine ribonucleoside binding	GO:0001101//response to acid chemical;GO:0006605//protein targeting;GO:0006972//hyperosmotic response;GO:0007166//cell surface receptor signaling pathway;GO:0009694//jasmonic acid metabolic process;GO:0009755//hormone-mediated signaling pathway;GO:0010243//response to organonitrogen compound;GO:0010646//regulation of cell communication;GO:0032147//activation of protein kinase activity;GO:0043067/…
Glyma13g29630	Gm13	28686812	41386572	DEL	32503850	32504122	TIR	Tc1-Mariner	272	DRP4C	dynamin-related protein 4C [Glycine max]	-	-	-	-	GO:0044424//intracellular part	GO:0017111//nucleoside-triphosphatase activity;GO:0032550//purine ribonucleoside binding	-
Glyma13g30020	Gm13	32797765	32806750	DEL	32805427	32806750	LTR	Gypsy	1323	RLP6	Receptor-like protein 53 [Glycine soja]	-	-	-	-	-	-	-
Glyma13g30020	Gm13	32797666	32805302	DUP	32798793	32803506	LTR	Copia	4713	RLP6	Receptor-like protein 53 [Glycine soja]	-	-	-	-	-	-	-
Glyma13g30270	Gm13	28686812	41386572	DEL	32954340	32955296	TIR	PIF-Harbinge	956	--	-	-	-	-	-	-	-	-
Glyma13g30370	Gm13	28686812	41386572	DEL	33035267	33035547	LTR	Gypsy	280	YNL011C	YNL011C protein [Spatholobus suberectus]	-	-	-	-	-	GO:0070011//peptidase activity, acting on L-amino acid peptides	GO:0003006//developmental process involved in reproduction;GO:0019538//protein metabolic process
Glyma13g30540	Gm13	28686812	41386572	DEL	33133487	33133768	TIR	Tc1-Mariner	281	At5g45920	GDSL esterase/lipase At5g45920-like [Glycine soja]	-	-	-	-	GO:0044444//cytoplasmic part	GO:0016788//hydrolase activity, acting on ester bonds	-
Glyma13g30670	Gm13	28686812	41386572	DEL	33211270	33212608	LTR	Gypsy	1338	dtd	D-aminoacyl-tRNA deacylase isoform X1 [Glycine max]	-	-	-	-	GO:0044424//intracellular part	GO:0017111//nucleoside-triphosphatase activity	GO:0046416//D-amino acid metabolic process
Glyma13g30890	Gm13	28686812	41386572	DEL	33398638	33398989	LTR	Copia	351	DNAJB4	DnaJ like subfamily B member 4 [Glycine soja]	-	-	-	-	-	GO:0005515//protein binding	GO:0000302//response to reactive oxygen species;GO:0009642//response to light intensity;GO:0033554//cellular response to stress;GO:0044267//cellular protein metabolic process
Glyma13g31970	Gm13	28686812	41386572	DEL	34277684	34277957	TIR	Tc1-Mariner	273	Os07g0563300	B3 domain-containing protein Os07g0563300 [Glycine max]	-	-	-	-	GO:0043231//intracellular membrane-bounded organelle	GO:0046914//transition metal ion binding	GO:0009790//embryo development;GO:0010468//regulation of gene expression;GO:0034645//cellular macromolecule biosynthetic process;GO:0044238//primary metabolic process;GO:0044763//single-organism cellular process;GO:0048316//seed development;GO:0048827//phyllome development;GO:0050794//regulation of cellular process
Glyma13g32080	Gm13	28686812	41386572	DEL	34349971	34350177	TIR	PIF-Harbinge	206	At4g05090	3',5'-bisphosphate nucleotidase [Vigna unguiculata]	Metabolism;Metabolism	Global and overview maps;Energy metabolism	ko01100//Metabolic pathways;ko00920//Sulfur metabolism	K01082;K01082	GO:0009536//plastid	GO:0016787//hydrolase activity	GO:0044237//cellular metabolic process
Glyma13g32530	Gm13	34673606	34676902	DEL	34672602	34675174	TIR	hAT	1568	PRB1	pathogenesis-related protein 1 precursor [Glycine max]	-	-	-	-	-	-	GO:0001101//response to acid chemical;GO:0009725//response to hormone;GO:0045087//innate immune response;GO:0051707//response to other organism	down
Glyma13g33830	Gm13	28686812	41386572	DEL	35514306	35519426	LTR	Gypsy	5120	COMT1	nicotinate N-methyltransferase-like protein [Glycine max]	-	-	-	-	-	GO:0005515//protein binding;GO:0008171//O-methyltransferase activity;GO:0008757//S-adenosylmethionine-dependent methyltransferase activity	GO:0044237//cellular metabolic process;GO:0044711//single-organism biosynthetic process;GO:1901360//organic cyclic compound metabolic process;GO:1901576//organic substance biosynthetic process
Glyma13g34090	Gm13	28686812	41386572	DEL	35740193	35743419	LTR	Copia	3226	At1g07650	probable leucine-rich repeat receptor-like serine/threonine-protein kinase At3g14840 [Glycine max]	-	-	-	-	-	GO:0004672//protein kinase activity	GO:0006464//cellular protein modification process;GO:0016310//phosphorylation
Glyma13g34130	Gm13	28686812	41386572	DEL	35790802	35791243	TIR	PIF-Harbinge	441	--	probable LRR receptor-like serine/threonine-protein kinase At1g53430 [Glycine soja]	-	-	-	-	-	GO:0016772//transferase activity, transferring phosphorus-containing groups	-
Glyma13g34410	Gm13	28686812	41386572	DEL	35990566	35990856	TIR	Tc1-Mariner	290	RABA1B	GTP-binding protein [Glycine max]	Cellular Processes	Transport and catabolism	ko04144//Endocytosis	K07904	-	-	-
Glyma13g34600	Gm13	28686812	41386572	DEL	36137140	36137533	TIR	PIF-Harbinge	393	UBC35	ubiquitin-conjugating enzyme E2 35 [Eutrema salsugineum]	Genetic Information Processing	Folding, sorting and degradation	ko04120//Ubiquitin mediated proteolysis	K10580	GO:0009536//plastid;GO:0016020//membrane;GO:0031371//ubiquitin conjugating enzyme complex	GO:0016879//ligase activity, forming carbon-nitrogen bonds;GO:0019787//ubiquitin-like protein transferase activity;GO:0032550//purine ribonucleoside binding	GO:0006281//DNA repair;GO:0010015//root morphogenesis;GO:0010038//response to metal ion;GO:0019941//modification-dependent protein catabolic process;GO:0032446//protein modification by small protein conjugation
Glyma13g34700	Gm13	28686812	41386572	DEL	36240255	36240803	LTR	Copia	548	IQD1	protein IQ-DOMAIN 46 [Glycine max]	-	-	-	-	GO:0044464//cell part	-	GO:0045491//xylan metabolic process
Glyma13g35620	Gm13	28686812	41386572	DEL	37043301	37043545	TIR	PIF-Harbinge	244	--	Protein SYM1 isoform A [Glycine soja]	Cellular Processes	Transport and catabolism	ko04146//Peroxisome	K13348	GO:0009536//plastid;GO:0031224//intrinsic component of membrane	-	-
Glyma13g36140	Gm13	28686812	41386572	DEL	37478487	37478722	TIR	PIF-Harbinge	235	CRLK1	calcium/calmodulin-regulated receptor-like kinase 1 [Glycine max]	-	-	-	-	GO:0016020//membrane	GO:0004702//receptor signaling protein serine/threonine kinase activity;GO:0005515//protein binding;GO:0032550//purine ribonucleoside binding	GO:0007165//signal transduction;GO:0032147//activation of protein kinase activity;GO:0043067//regulation of programmed cell death
Glyma13g36410	Gm13	28686812	41386572	DEL	37702884	37703022	TIR	PIF-Harbinge	138	At4g27120	DDRGK domain-containing protein 1 [Glycine max]	-	-	-	-	-	-	GO:0016192//vesicle-mediated transport;GO:0030243//cellulose metabolic process
Glyma13g36610	Gm13	28686812	41386572	DEL	37835849	37838931	LTR	Copia	3082	PCO4	plant cysteine oxidase 4 [Glycine max]	-	-	-	-	-	GO:0016491//oxidoreductase activity	GO:0044710//single-organism metabolic process
Glyma13g36750	Gm13	28686812	41386572	DEL	37990648	37990913	TIR	PIF-Harbinge	265	NECAP2	adaptin ear-binding coat-associated protein 2 [Glycine max]	-	-	-	-	GO:0044424//intracellular part	GO:0016741//transferase activity, transferring one-carbon groups	GO:0008152//metabolic process;GO:0016192//vesicle-mediated transport
Glyma13g37080	Gm13	28686812	41386572	DEL	38252406	38254267	TIR	Mutator	1861	NAAT1	probable aminotransferase TAT2 [Glycine max]	Metabolism;Metabolism;Metabolism;Metabolism;Metabolism;Metabolism;Metabolism;Metabolism;Metabolism;Metabolism	Global and overview maps;Global and overview maps;Global and overview maps;Amino acid metabolism;Metabolism of cofactors and vitamins;Amino acid metabolism;Amino acid metabolism;Amino acid metabolism;Biosynthesis of other secondary metabolites;Biosynthesis of other secondary metabolites	ko01100//Metabolic pathways;ko01110//Biosynthesis of secondary metabolites;ko01230//Biosynthesis of amino acids;ko00270//Cysteine and methionine metabolism;ko00130//Ubiquinone and other terpenoid-quinone biosynthesis;ko00350//Tyrosine metabolism;ko00400//Phenylalanine, tyrosine and tryptophan biosynthesis;ko00360//Phenylalanine metabolism;ko00960//Tropane, piperidine and pyridine alkaloid biosynt…	K00815;K00815;K00815;K00815;K00815;K00815;K00815;K00815;K00815;K00815	-	GO:0008483//transaminase activity	GO:0008152//metabolic process
Glyma13g37090	Gm13	28686812	41386572	DEL	38262014	38262209	LTR	Copia	195	ALA2	phospholipid-transporting ATPase 2-like [Glycine soja]	-	-	-	-	GO:0005911//cell-cell junction;GO:0010008//endosome membrane;GO:0031224//intrinsic component of membrane;GO:0031984//organelle subcompartment	GO:0005548//phospholipid transporter activity;GO:0008324//cation transmembrane transporter activity;GO:0032550//purine ribonucleoside binding;GO:0042625//ATPase coupled ion transmembrane transporter activity;GO:0046872//metal ion binding	GO:0006812//cation transport;GO:0015914//phospholipid transport
Glyma13g37110	Gm13	38278774	38287965	DEL	38278785	38287965	TIR	Mutator	9180	TZF4	zinc finger CCCH domain-containing protein 2-like [Glycine soja]	-	-	-	-	-	-	-
Glyma13g37280	Gm13	28686812	41386572	DEL	38402775	38403066	TIR	Tc1-Mariner	291	TPC1B	two pore calcium channel protein 1B [Glycine max]	-	-	-	-	-	-	-
Glyma13g37340	Gm13	28686812	41386572	DEL	38455839	38459015	LINE	L1	3176	--	DTW domain-containing protein isoform X2 [Glycine max]	-	-	-	-	-	-	-
Glyma13g38150	Gm13	28686812	41386572	DEL	39043087	39043367	TIR	Tc1-Mariner	280	UCC1	blue copper protein-like isoform X1 [Glycine max]	-	-	-	-	GO:0031224//intrinsic component of membrane	-	GO:0010053//root epidermal cell differentiation;GO:0048588//developmental cell growth
Glyma13g38160	Gm13	39046733	39048074	DEL	39046740	39048075	LTR	Gypsy	1334	-	-	-	-	-	-	-	-	-	up
Glyma13g38290	Gm13	28686812	41386572	DEL	39106877	39107158	TIR	Tc1-Mariner	281	ATXR2	histone-lysine N-methyltransferase ATXR2 [Vigna unguiculata]	-	-	-	-	-	GO:0016279//protein-lysine N-methyltransferase activity;GO:0043169//cation binding	GO:0016571//histone methylation
Glyma13g38640	Gm13	28686812	41386572	DEL	39399654	39401344	LTR	Copia	1690	--	PREDICTED: protein usf-like [Vigna angularis]	-	-	-	-	GO:0009536//plastid	GO:0016787//hydrolase activity	GO:0010038//response to metal ion
Glyma13g38830	Gm13	28686812	41386572	DEL	39547793	39549169	LTR	Gypsy	1376	TAD3	tRNA-specific adenosine deaminase TAD3 isoform X1 [Glycine max]	-	-	-	-	-	GO:0003824//catalytic activity;GO:0046914//transition metal ion binding	-
Glyma13g38940	Gm13	28686812	41386572	DEL	39678343	39678612	LTR	Gypsy	269	HDA8	Histone deacetylase 8 [Spatholobus suberectus]	-	-	-	-	-	GO:0017136//NAD-dependent histone deacetylase activity	GO:0016570//histone modification
Glyma13g39440	Gm13	28686812	41386572	DEL	40054120	40054216	TIR	Tc1-Mariner	96	FAR3	alcohol-forming fatty acyl-CoA reductase [Glycine max]	Cellular Processes;Metabolism	Transport and catabolism;Lipid metabolism	ko04146//Peroxisome;ko00073//Cutin, suberine and wax biosynthesis	K13356;K13356	-	GO:0016620//oxidoreductase activity, acting on the aldehyde or oxo group of donors, NAD or NADP as acceptor	GO:0044710//single-organism metabolic process
Glyma13g39790	Gm13	28686812	41386572	DEL	40331674	40331954	LTR	Copia	280	ABCF1	ABC transporter F family member 1 [Glycine max]	-	-	-	-	GO:0016020//membrane	GO:0032550//purine ribonucleoside binding;GO:0042626//ATPase activity, coupled to transmembrane movement of substances	GO:0006006//glucose metabolic process;GO:0006089//lactate metabolic process;GO:0051181//cofactor transport
Glyma13g40510	Gm13	28686812	41386572	DEL	41018008	41018259	TIR	PIF-Harbinge	251	YKR070W	HAD-superfamily hydrolase, subfamily IIA [Spatholobus suberectus]	-	-	-	-	-	GO:0003824//catalytic activity;GO:0046914//transition metal ion binding	-
Glyma13g40930	Gm13	28686812	41386572	DEL	41360657	41360901	TIR	PIF-Harbinge	244	ALY1	THO complex subunit 4A [Glycine max]	Genetic Information Processing;Genetic Information Processing;Genetic Information Processing	Transcription;Translation;Translation	ko03040//Spliceosome;ko03013//RNA transport;ko03015//mRNA surveillance pathway	K12881;K12881;K12881	GO:0031981//nuclear lumen;GO:0043232//intracellular non-membrane-bounded organelle	GO:0097159//organic cyclic compound binding	-
Glyma13g40990	Gm13	35101934	43941830	INV	41404436	41404641	TIR	PIF-Harbinge	205	UBC7	ubiquitin-conjugating enzyme E2 7 [Glycine max]	Genetic Information Processing;Genetic Information Processing	Folding, sorting and degradation;Folding, sorting and degradation	ko04141//Protein processing in endoplasmic reticulum;ko04120//Ubiquitin mediated proteolysis	K10575;K10575	GO:0043231//intracellular membrane-bounded organelle	GO:0008172//S-methyltransferase activity;GO:0016879//ligase activity, forming carbon-nitrogen bonds;GO:0019787//ubiquitin-like protein transferase activity;GO:0032550//purine ribonucleoside binding	GO:0006259//DNA metabolic process;GO:0019941//modification-dependent protein catabolic process;GO:0032446//protein modification by small protein conjugation
Glyma13g42070	Gm13	35101934	43941830	INV	42163299	42163433	TIR	PIF-Harbinge	134	GLX2-4	hydroxyacylglutathione hydrolase 2, chloroplast [Spatholobus suberectus]	Metabolism;Metabolism	Global and overview maps;Carbohydrate metabolism	ko01100//Metabolic pathways;ko00620//Pyruvate metabolism	K01069;K01069	GO:0009536//plastid	GO:0016790//thiolester hydrolase activity;GO:0016812//hydrolase activity, acting on carbon-nitrogen (but not peptide) bonds, in cyclic amides;GO:0046914//transition metal ion binding	GO:0000097//sulfur amino acid biosynthetic process;GO:0001101//response to acid chemical;GO:0006089//lactate metabolic process;GO:0006749//glutathione metabolic process;GO:0006970//response to osmotic stress;GO:0009648//photoperiodism;GO:0016999//antibiotic metabolic process;GO:0061024//membrane organization
Glyma13g43040	Gm13	42812632	42812836	DEL	42812824	42813864	TIR	Mutator	12	--	FBD-associated F-box protein At3g49020-like [Glycine soja]	-	-	-	-	-	-	-	up
Glyma13g43180	Gm13	35101934	43941830	INV	42975440	42976038	TIR	Mutator	598	FTSHI2	probable inactive ATP-dependent zinc metalloprotease FTSHI 2, chloroplastic [Glycine max]	-	-	-	-	GO:0009526//plastid envelope;GO:0016020//membrane	GO:0004175//endopeptidase activity;GO:0032550//purine ribonucleoside binding;GO:0042623//ATPase activity, coupled	GO:0003006//developmental process involved in reproduction;GO:0005982//starch metabolic process;GO:0005984//disaccharide metabolic process;GO:0044257//cellular protein catabolic process
Glyma13g43460	Gm13	43146305	43155628	DEL	43146315	43155628	TIR	Mutator	9313	MAIL1	Cysteine-rich repeat secretory protein 12 [Glycine soja]	-	-	-	-	-	-	-
Glyma13g43830	Gm13	35101934	43941830	INV	43413270	43413549	TIR	Tc1-Mariner	279	ISS1	aromatic aminotransferase ISS1 [Glycine max]	Metabolism;Metabolism;Metabolism	Global and overview maps;Amino acid metabolism;Amino acid metabolism	ko01100//Metabolic pathways;ko00270//Cysteine and methionine metabolism;ko00380//Tryptophan metabolism	K00837;K00837;K00837	GO:0009536//plastid	GO:0043168//anion binding;GO:0070546//L-phenylalanine aminotransferase activity	GO:0009073//aromatic amino acid family biosynthetic process;GO:0009639//response to red or far red light;GO:0009850//auxin metabolic process;GO:0010364//regulation of ethylene biosynthetic process;GO:0032353//negative regulation of hormone biosynthetic process
Glyma13g44340	Gm13	35101934	43941830	INV	43800538	43801170	TIR	Mutator	632	EREX	PX domain-containing protein EREX [Glycine max]	-	-	-	-	-	-	-
Glyma14g02460	Gm14	1396891	3276507	DEL	1498333	1498486	LTR	Copia	153	DDB_G0273473	UPF0505 protein isoform X1 [Glycine max]	-	-	-	-	-	-	-
Glyma14g02590	Gm14	1396891	3276507	DEL	1605045	1606234	LTR	Gypsy	1189	BRPF3	bromodomain-containing protein bet-1-like [Glycine soja]	-	-	-	-	-	-	GO:0006402//mRNA catabolic process
Glyma14g03780	Gm14	1396891	3276507	DEL	2455855	2456359	TIR	Mutator	504	CHR5	Chromodomain-helicase-DNA-binding protein 2 [Glycine soja]	-	-	-	-	GO:0005911//cell-cell junction;GO:0043231//intracellular membrane-bounded organelle	GO:0003676//nucleic acid binding;GO:0032550//purine ribonucleoside binding;GO:0034062//RNA polymerase activity;GO:0042623//ATPase activity, coupled	GO:0009059//macromolecule biosynthetic process
Glyma14g03970	Gm14	1396891	3276507	DEL	2652941	2653205	TIR	PIF-Harbinge	264	VAMP713	vesicle-associated membrane protein 713-like [Glycine max]	Genetic Information Processing	Folding, sorting and degradation	ko04130//SNARE interactions in vesicular transport	K08515	-	-	-
Glyma14g04240	Gm14	1396891	3276507	DEL	2851655	2851890	TIR	PIF-Harbinge	235	DGS1	protein DGS1, mitochondrial-like isoform X1 [Glycine soja]	-	-	-	-	GO:0031966//mitochondrial membrane;GO:0032991//macromolecular complex	-	GO:0000904//cell morphogenesis involved in differentiation;GO:0003006//developmental process involved in reproduction;GO:0007015//actin filament organization;GO:0009247//glycolipid biosynthetic process;GO:0010053//root epidermal cell differentiation;GO:0018205//peptidyl-lysine modification;GO:0022610//biological adhesion;GO:0033043//regulation of organelle organization;GO:0042743//hydrogen peroxi…
Glyma14g04430	Gm14	1396891	3276507	DEL	3012875	3013152	LTR	Gypsy	277	CIPK3	CBL-interacting serine/threonine-protein kinase 3-like [Glycine soja]	-	-	-	-	GO:0016020//membrane;GO:0043231//intracellular membrane-bounded organelle	GO:0004672//protein kinase activity;GO:0032550//purine ribonucleoside binding	GO:0001101//response to acid chemical;GO:0006464//cellular protein modification process;GO:0006796//phosphate-containing compound metabolic process;GO:0009755//hormone-mediated signaling pathway
Glyma14g04640	Gm14	3185619	3249154	DEL	3237006	3237253	TIR	PIF-Harbinge	247	RLP6	Receptor-like protein Cf-9 [Glycine soja]	-	-	-	-	-	-	-
Glyma14g04640	Gm14	3185619	3249154	DEL	3193766	3199045	LTR	Gypsy	5279	RLP6	Receptor-like protein Cf-9 [Glycine soja]	-	-	-	-	-	-	-
Glyma14g04640	Gm14	3185619	3249154	DEL	3187674	3188404	TIR	Mutator	730	RLP6	Receptor-like protein Cf-9 [Glycine soja]	-	-	-	-	-	-	-
Glyma14g04660	Gm14	3185619	3249154	DEL	3193766	3199045	LTR	Gypsy	5279	RLP54	receptor-like protein Cf-9 [Glycine max]	-	-	-	-	-	-	-
Glyma14g04700	Gm14	1396891	3276507	DEL	3242074	3242359	TIR	Tc1-Mariner	285	At5g42250	Alcohol dehydrogenase-like 2 [Glycine soja]	Metabolism;Metabolism;Metabolism;Metabolism;Metabolism;Metabolism	Global and overview maps;Global and overview maps;Global and overview maps;Carbohydrate metabolism;Lipid metabolism;Amino acid metabolism	ko01100//Metabolic pathways;ko01110//Biosynthesis of secondary metabolites;ko01200//Carbon metabolism;ko00010//Glycolysis / Gluconeogenesis;ko00071//Fatty acid degradation;ko00350//Tyrosine metabolism	K00121;K00121;K00121;K00121;K00121;K00121	GO:0044424//intracellular part	GO:0016616//oxidoreductase activity, acting on the CH-OH group of donors, NAD or NADP as acceptor;GO:0046914//transition metal ion binding	GO:0044710//single-organism metabolic process
Glyma14g04710	Gm14	3185619	3249154	DEL	3237006	3237253	TIR	PIF-Harbinge	247	-	-	-	-	-	-	-	-	-
Glyma14g04710	Gm14	3185619	3249154	DEL	3193766	3199045	LTR	Gypsy	5279	-	-	-	-	-	-	-	-	-
Glyma14g04710	Gm14	3185619	3249154	DEL	3187674	3188404	TIR	Mutator	730	-	-	-	-	-	-	-	-	-
Glyma14g10750	Gm14	8941117	8952218	CNV	8950071	8950389	LTR	Gypsy	318	KEA6	K(+) efflux antiporter 6 [Glycine max]	-	-	-	-	GO:0031224//intrinsic component of membrane	GO:0005451//monovalent cation:proton antiporter activity;GO:0046873//metal ion transmembrane transporter activity;GO:0046914//transition metal ion binding	GO:0015992//proton transport;GO:0030001//metal ion transport;GO:0044763//single-organism cellular process
Glyma14g14530	Gm14	14865993	14867750	CNV	14847868	14865998	LTR	Gypsy	5	--	zinc finger MYM-type protein 1-like [Camellia sinensis]	-	-	-	-	-	-	-
Glyma14g17360	Gm14	19194661	19203631	CNV	19203088	19203331	TIR	Tc1-Mariner	243	PMA4	plasma membrane ATPase 4 [Glycine max]	Metabolism;Metabolism	Global and overview maps;Energy metabolism	ko01100//Metabolic pathways;ko00190//Oxidative phosphorylation	K01535;K01535	GO:0031224//intrinsic component of membrane	GO:0008324//cation transmembrane transporter activity;GO:0015662//ATPase activity, coupled to transmembrane movement of ions, phosphorylative mechanism;GO:0032550//purine ribonucleoside binding;GO:0043169//cation binding	GO:0009152//purine ribonucleotide biosynthetic process;GO:0015992//proton transport
Glyma14g19890	Gm14	22468569	22476822	CNV	22469091	22476495	LTR	Gypsy	7404	RPL14B	probable 60S ribosomal protein L14 [Glycine soja]	Genetic Information Processing	Translation	ko03010//Ribosome	K02875	GO:0005911//cell-cell junction;GO:0009536//plastid;GO:0015934//large ribosomal subunit;GO:0031090//organelle membrane	GO:0005198//structural molecule activity	GO:0009451//RNA modification;GO:0010467//gene expression;GO:0022613//ribonucleoprotein complex biogenesis
Glyma14g22450	Gm14	26579374	26580087	CNV	26579508	26581019	TIR	Mutator	579	SCAB1	Stomatal closure-related actin-binding protein 1 [Glycine soja]	-	-	-	-	GO:0043234//protein complex	GO:0003824//catalytic activity	GO:0008104//protein localization;GO:0009108//coenzyme biosynthetic process;GO:0030036//actin cytoskeleton organization;GO:0050794//regulation of cellular process
Glyma14g24200	Gm14	28529024	45717064	INV	28947708	28951574	LTR	Copia	3866	--	V-type proton ATPase subunit G1-like protein, partial [Trifolium pratense]	-	-	-	-	-	-	-
Glyma14g24660	Gm14	28529024	45717064	INV	29668557	29668772	TIR	PIF-Harbinge	215	At5g57670	protein kinase family protein [Glycine max]	-	-	-	-	GO:0044464//cell part	GO:0004674//protein serine/threonine kinase activity;GO:0005488//binding	GO:0006464//cellular protein modification process;GO:0006796//phosphate-containing compound metabolic process;GO:0010033//response to organic substance
Glyma14g24720	Gm14	28529024	45717064	INV	29760659	29762311	LTR	Copia	1652	AGL62	Agamous-like MADS-box protein AGL62 [Glycine soja]	-	-	-	-	GO:0043231//intracellular membrane-bounded organelle	GO:0001071//nucleic acid binding transcription factor activity;GO:0003676//nucleic acid binding	GO:0003006//developmental process involved in reproduction;GO:0010467//gene expression;GO:0034645//cellular macromolecule biosynthetic process
Glyma14g24830	Gm14	28529024	45717064	INV	29910620	29921806	LTR	Gypsy	11186	--	Transposon Ty3-I Gag-Pol polyprotein [Cajanus cajan]	-	-	-	-	-	-	-
Glyma14g24830	Gm14	28529024	45717064	INV	29917082	29918440	LTR	Gypsy	1358	--	Transposon Ty3-I Gag-Pol polyprotein [Cajanus cajan]	-	-	-	-	-	-	-
Glyma14g25240	Gm14	28529024	45717064	INV	30469772	30472002	TIR	Mutator	2230	ATXR3	histone-lysine N-methyltransferase ATXR3-like [Glycine soja]	Metabolism;Metabolism	Global and overview maps;Amino acid metabolism	ko01100//Metabolic pathways;ko00310//Lysine degradation	K22748;K22748	-	GO:0018024//histone-lysine N-methyltransferase activity	GO:0034968//histone lysine methylation;GO:0048437//floral organ development
Glyma14g25900	Gm14	28529024	45717064	INV	31549994	31555025	LTR	Gypsy	5031	--	Serine/threonine-protein kinase SRPK [Glycine soja]	-	-	-	-	-	-	-
Glyma14g25910	Gm14	28529024	45717064	INV	31549994	31555025	LTR	Gypsy	5031	--	Gag-Pol polyprotein [Glycine soja]	-	-	-	-	-	-	-
Glyma14g26420	Gm14	28529024	45717064	INV	32406045	32409027	LTR	Gypsy	2982	ATAD1	ATPase family AAA domain-containing protein 1 [Glycine max]	-	-	-	-	-	-	-
Glyma14g27660	Gm14	28529024	45717064	INV	33945965	33947010	LTR	Copia	1045	RXLR161	PREDICTED: uncharacterized mitochondrial protein AtMg00810-like [Vigna angularis]	-	-	-	-	-	-	-
Glyma14g27660	Gm14	28529024	45717064	INV	33940226	33941643	LTR	Gypsy	1417	RXLR161	PREDICTED: uncharacterized mitochondrial protein AtMg00810-like [Vigna angularis]	-	-	-	-	-	-	-
Glyma14g27920	Gm14	28529024	45717064	INV	34253242	34254924	LTR	Copia	1682	FFC	Signal recognition particle 54 kDa protein, chloroplastic [Glycine soja]	Genetic Information Processing	Folding, sorting and degradation	ko03060//Protein export	K03106	GO:0009532//plastid stroma;GO:0048500//signal recognition particle	GO:0003723//RNA binding;GO:0036094//small molecule binding;GO:0042277//peptide binding	GO:0002252//immune effector process;GO:0006090//pyruvate metabolic process;GO:0006612//protein targeting to membrane;GO:0030422//production of siRNA involved in RNA interference
Glyma14g27930	Gm14	28529024	45717064	INV	34268353	34282471	Helitron	Helitron	14118	pif1	ATP-dependent DNA helicase PIF1 [Glycine soja]	-	-	-	-	-	-	-
Glyma14g28380	Gm14	28529024	45717064	INV	34861408	34861699	TIR	Tc1-Mariner	291	At1g77220	protein LAZ1 homolog 1 isoform X1 [Glycine max]	-	-	-	-	-	-	-
Glyma14g28410	Gm14	28529024	45717064	INV	34967717	34969869	LTR	Gypsy	2152	SPAC57A10.07	folylpolyglutamate synthase [Vigna unguiculata]	-	-	-	-	-	GO:0005319//lipid transporter activity;GO:0008289//lipid binding	GO:0006869//lipid transport
Glyma14g28790	Gm14	28529024	45717064	INV	35361675	35365886	LTR	Gypsy	4211	OVA9	Glutamine--tRNA ligase [Glycine soja]	Metabolism;Genetic Information Processing	Global and overview maps;Translation	ko01100//Metabolic pathways;ko00970//Aminoacyl-tRNA biosynthesis	K01886;K01886	GO:0044444//cytoplasmic part	GO:0005488//binding;GO:0016876//ligase activity, forming aminoacyl-tRNA and related compounds	GO:0003006//developmental process involved in reproduction;GO:0006418//tRNA aminoacylation for protein translation;GO:0009628//response to abiotic stimulus;GO:0009791//post-embryonic development;GO:0048513//animal organ development;GO:0050789//regulation of biological process
Glyma14g30050	Gm14	28529024	45717064	INV	36811810	36812045	TIR	PIF-Harbinge	235	ABIL3	protein ABIL2-like [Glycine max]	-	-	-	-	GO:0044424//intracellular part	-	-
Glyma14g30280	Gm14	28529024	45717064	INV	36956339	36963384	LTR	Gypsy	7045	TY3B-G	Transposon Ty3-I Gag-Pol polyprotein, partial [Cajanus cajan]	-	-	-	-	-	GO:0046872//metal ion binding	-
Glyma14g30510	Gm14	28529024	45717064	INV	37242524	37262367	LTR	Gypsy	19843	Tf2-12	Retrovirus-related Pol polyprotein from transposon 17.6 [Glycine soja]	-	-	-	-	-	GO:0016891//endoribonuclease activity, producing 5'-phosphomonoesters;GO:0034061//DNA polymerase activity	GO:0006260//DNA replication;GO:0090501//RNA phosphodiester bond hydrolysis
Glyma14g31620	Gm14	28529024	45717064	INV	38532869	38533774	LTR	Gypsy	905	DHFS	PREDICTED: dihydrofolate synthetase-like [Pyrus x bretschneideri]	Metabolism;Metabolism	Global and overview maps;Metabolism of cofactors and vitamins	ko01100//Metabolic pathways;ko00790//Folate biosynthesis	K20457;K20457	-	GO:0016881//acid-amino acid ligase activity;GO:0032550//purine ribonucleoside binding	GO:0003006//developmental process involved in reproduction;GO:0009396//folic acid-containing compound biosynthetic process;GO:0046452//dihydrofolate metabolic process
Glyma14g31870	Gm14	28529024	45717064	INV	38863620	38877216	Helitron	Helitron	13596	--	replication protein A 70 kDa DNA-binding subunit C-like [Glycine soja]	-	-	-	-	-	-	-
Glyma14g31910	Gm14	28529024	45717064	INV	38928169	38944115	LTR	Gypsy	15946	--	Gag-pro-like protein [Theobroma cacao]	-	-	-	-	-	-	-
Glyma14g32140	Gm14	28529024	45717064	INV	39173072	39188321	LTR	Gypsy	15249	--	Dynein heavy chain [Glycine soja]	-	-	-	-	-	-	-
Glyma14g32200	Gm14	28529024	45717064	INV	39330045	39336445	LTR	Gypsy	6400	--	Transposon Ty3-I Gag-Pol polyprotein [Cajanus cajan]	-	-	-	-	-	-	-
Glyma14g32440	Gm14	39612542	39615036	CNV	39596332	39617037	LTR	Gypsy	2494	--	Suppressor of gamma response 1 [Glycine soja]	-	-	-	-	-	-	-
Glyma14g32450	Gm14	28529024	45717064	INV	39688876	39689807	LTR	Gypsy	931	--	G-type lectin S-receptor-like serine/threonine-protein kinase [Glycine soja]	-	-	-	-	-	-	-
Glyma14g34100	Gm14	42453975	42465369	CNV	42455331	42460756	LTR	Gypsy	5425	At5g10080	Aspartic proteinase-like protein 1 [Glycine soja]	-	-	-	-	GO:0031225//anchored component of membrane	GO:0016787//hydrolase activity	-
Glyma14g34460	Gm14	28529024	45717064	INV	43008185	43008450	LTR	Copia	265	gpmA	2,3-bisphosphoglycerate-dependent phosphoglycerate mutase [Glycine soja]	Metabolism;Metabolism;Metabolism;Metabolism;Metabolism;Metabolism	Global and overview maps;Global and overview maps;Global and overview maps;Global and overview maps;Carbohydrate metabolism;Amino acid metabolism	ko01100//Metabolic pathways;ko01110//Biosynthesis of secondary metabolites;ko01200//Carbon metabolism;ko01230//Biosynthesis of amino acids;ko00010//Glycolysis / Gluconeogenesis;ko00260//Glycine, serine and threonine metabolism	K01834;K01834;K01834;K01834;K01834;K01834	-	GO:0016868//intramolecular transferase activity, phosphotransferases	GO:0006090//pyruvate metabolic process
Glyma14g34480	Gm14	28529024	45717064	INV	43028265	43028528	TIR	Tc1-Mariner	263	BXL7	probable beta-D-xylosidase 7 [Glycine max]	-	-	-	-	GO:0005576//extracellular region;GO:0005618//cell wall;GO:0005911//cell-cell junction;GO:0009536//plastid	GO:0015926//glucosidase activity	GO:0044238//primary metabolic process;GO:0048509//regulation of meristem development
Glyma14g35100	Gm14	28529024	45717064	INV	43870593	43875672	LTR	Gypsy	5079	pol	retrotransposon-related protein, partial [Trifolium pratense]	-	-	-	-	-	-	-
Glyma14g35130	Gm14	28529024	45717064	INV	43912487	43913589	LTR	Copia	1102	--	ATP-dependent DNA helicase PIF1 [Glycine max]	-	-	-	-	-	-	-
Glyma14g35430	Gm14	28529024	45717064	INV	44399964	44400358	LTR	Gypsy	394	COX6B-1	cytochrome c oxidase subunit 6b-1 [Glycine max]	Metabolism;Metabolism	Global and overview maps;Energy metabolism	ko01100//Metabolic pathways;ko00190//Oxidative phosphorylation	K02267;K02267	GO:0044434//chloroplast part	GO:0003824//catalytic activity;GO:0009055//electron carrier activity;GO:0046914//transition metal ion binding	GO:0006970//response to osmotic stress;GO:0015992//proton transport;GO:0043094//cellular metabolic compound salvage;GO:0044710//single-organism metabolic process
Glyma14g35680	Gm14	28529024	45717064	INV	44715214	44716847	LTR	Copia	1633	ATJ1	Chaperone protein dnaJ 1, mitochondrial [Glycine soja]	-	-	-	-	GO:0043231//intracellular membrane-bounded organelle	GO:0005515//protein binding;GO:0032550//purine ribonucleoside binding;GO:0046914//transition metal ion binding	GO:0006950//response to stress;GO:0044267//cellular protein metabolic process
Glyma14g35680	Gm14	28529024	45717064	INV	44717581	44718011	LTR	Gypsy	430	ATJ1	Chaperone protein dnaJ 1, mitochondrial [Glycine soja]	-	-	-	-	GO:0043231//intracellular membrane-bounded organelle	GO:0005515//protein binding;GO:0032550//purine ribonucleoside binding;GO:0046914//transition metal ion binding	GO:0006950//response to stress;GO:0044267//cellular protein metabolic process
Glyma15g01520	Gm15	948535	7247794	DUP	983218	983854	TIR	Mutator	636	ISS1	aromatic aminotransferase ISS1-like [Glycine max]	Metabolism;Metabolism;Metabolism	Global and overview maps;Amino acid metabolism;Amino acid metabolism	ko01100//Metabolic pathways;ko00270//Cysteine and methionine metabolism;ko00380//Tryptophan metabolism	K00837;K00837;K00837	GO:0009536//plastid	GO:0043168//anion binding;GO:0070546//L-phenylalanine aminotransferase activity	GO:0009073//aromatic amino acid family biosynthetic process;GO:0009639//response to red or far red light;GO:0009850//auxin metabolic process;GO:0010364//regulation of ethylene biosynthetic process;GO:0032353//negative regulation of hormone biosynthetic process
Glyma15g01980	Gm15	948535	7247794	DUP	1302610	1302803	LTR	Copia	193	GC5	golgin candidate 5 [Glycine max]	-	-	-	-	GO:0016020//membrane;GO:0043231//intracellular membrane-bounded organelle	GO:0005488//binding;GO:0022857//transmembrane transporter activity	GO:0016192//vesicle-mediated transport;GO:0061024//membrane organization;GO:1902410//mitotic cytokinetic process
Glyma15g02460	Gm15	948535	7247794	DUP	1666043	1668833	TIR	PIF-Harbinge	2790	At2g29880	la protein 1-like isoform X1 [Glycine soja]	-	-	-	-	-	-	-
Glyma15g02740	Gm15	948535	7247794	DUP	1883026	1889252	LTR	Copia	6226	mrnC	Mini-ribonuclease 3 [Glycine soja]	-	-	-	-	GO:0009536//plastid	GO:0016891//endoribonuclease activity, producing 5'-phosphomonoesters	GO:0010467//gene expression;GO:0090501//RNA phosphodiester bond hydrolysis
Glyma15g03220	Gm15	948535	7247794	DUP	2233643	2234029	LTR	Gypsy	386	NLP8	protein NLP8 [Glycine max]	-	-	-	-	-	-	-
Glyma15g03660	Gm15	948535	7247794	DUP	2571368	2571658	TIR	Tc1-Mariner	290	CUV	pre-mRNA-splicing factor ATP-dependent RNA helicase DEAH7 [Glycine max]	Genetic Information Processing	Transcription	ko03040//Spliceosome	K12815	-	GO:0032550//purine ribonucleoside binding;GO:0042623//ATPase activity, coupled	-
Glyma15g04470	Gm15	948535	7247794	DUP	3133108	3133369	TIR	PIF-Harbinge	261	UBC7	ubiquitin-conjugating enzyme E2 7 [Glycine max]	Genetic Information Processing;Genetic Information Processing	Folding, sorting and degradation;Folding, sorting and degradation	ko04141//Protein processing in endoplasmic reticulum;ko04120//Ubiquitin mediated proteolysis	K10575;K10575	GO:0043231//intracellular membrane-bounded organelle	GO:0008172//S-methyltransferase activity;GO:0016879//ligase activity, forming carbon-nitrogen bonds;GO:0019787//ubiquitin-like protein transferase activity;GO:0032550//purine ribonucleoside binding	GO:0006259//DNA metabolic process;GO:0019941//modification-dependent protein catabolic process;GO:0032446//protein modification by small protein conjugation
Glyma15g04550	Gm15	948535	7247794	DUP	3176559	3176818	TIR	PIF-Harbinge	259	S-RBP11	small RNA-binding protein 11, chloroplastic [Glycine max]	-	-	-	-	-	GO:0003676//nucleic acid binding	GO:0000377//RNA splicing, via transesterification reactions with bulged adenosine as nucleophile
Glyma15g04890	Gm15	948535	7247794	DUP	3466697	3466955	TIR	PIF-Harbinge	258	--	HAD-superfamily hydrolase, subfamily IIA [Spatholobus suberectus]	-	-	-	-	-	GO:0046914//transition metal ion binding	-
Glyma15g04930	Gm15	948535	7247794	DUP	3512622	3513204	LTR	Copia	582	RAP2-7	ethylene-responsive transcription factor RAP2-7-like isoform X1 [Glycine soja]	-	-	-	-	GO:0043231//intracellular membrane-bounded organelle	GO:0001071//nucleic acid binding transcription factor activity;GO:0003676//nucleic acid binding	GO:0001101//response to acid chemical;GO:0003006//developmental process involved in reproduction;GO:0006970//response to osmotic stress;GO:0009653//anatomical structure morphogenesis;GO:0010468//regulation of gene expression;GO:0034645//cellular macromolecule biosynthetic process;GO:0044699//single-organism process
Glyma15g04960	Gm15	948535	7247794	DUP	3541388	3541646	TIR	Mutator	258	Dcaf8	DDB1- and CUL4-associated factor 8 [Glycine max]	-	-	-	-	GO:0031461//cullin-RING ubiquitin ligase complex;GO:0043231//intracellular membrane-bounded organelle	GO:0005488//binding	GO:0009863//salicylic acid mediated signaling pathway
Glyma15g05900	Gm15	948535	7247794	DUP	4196035	4196241	TIR	PIF-Harbinge	206	CAMTA2	calmodulin-binding transcription activator 2 [Glycine max]	-	-	-	-	-	GO:0005515//protein binding	GO:0006355//regulation of transcription, DNA-templated;GO:0009409//response to cold
Glyma15g05910	Gm15	948535	7247794	DUP	4208647	4209000	TIR	Mutator	353	At1g34750	probable protein phosphatase 2C 10 isoform X1 [Glycine max]	-	-	-	-	GO:0005911//cell-cell junction;GO:0016020//membrane;GO:0043231//intracellular membrane-bounded organelle	GO:0004721//phosphoprotein phosphatase activity;GO:0043169//cation binding	GO:0006464//cellular protein modification process;GO:0006796//phosphate-containing compound metabolic process;GO:0009617//response to bacterium;GO:0009692//ethylene metabolic process;GO:0009814//defense response, incompatible interaction;GO:0010017//red or far-red light signaling pathway;GO:0061024//membrane organization
Glyma15g06400	Gm15	948535	7247794	DUP	4529040	4529613	LTR	Copia	573	ALDH6B2	methylmalonate-semialdehyde dehydrogenase [acylating], mitochondrial isoform X1 [Glycine max]	Metabolism;Metabolism;Metabolism;Metabolism;Metabolism;Metabolism	Global and overview maps;Global and overview maps;Carbohydrate metabolism;Amino acid metabolism;Metabolism of other amino acids;Carbohydrate metabolism	ko01100//Metabolic pathways;ko01200//Carbon metabolism;ko00562//Inositol phosphate metabolism;ko00280//Valine, leucine and isoleucine degradation;ko00410//beta-Alanine metabolism;ko00640//Propanoate metabolism	K00140;K00140;K00140;K00140;K00140;K00140	-	-	-
Glyma15g06860	Gm15	948535	7247794	DUP	4806992	4807233	TIR	Tc1-Mariner	241	ILR3	transcription factor ILR3 [Glycine max]	-	-	-	-	-	GO:0005488//binding	GO:0000097//sulfur amino acid biosynthetic process;GO:0010468//regulation of gene expression
Glyma15g07080	Gm15	948535	7247794	DUP	4933431	4933860	TIR	Mutator	429	SD18	receptor-like serine/threonine-protein kinase SD1-8 [Glycine max]	-	-	-	-	-	-	-
Glyma15g07350	Gm15	948535	7247794	DUP	5163232	5163516	TIR	Tc1-Mariner	284	Os07g0563300	B3 domain-containing protein Os07g0563300 [Glycine max]	-	-	-	-	GO:0043231//intracellular membrane-bounded organelle	GO:0046914//transition metal ion binding	GO:0010468//regulation of gene expression;GO:0034645//cellular macromolecule biosynthetic process;GO:0048316//seed development;GO:0048827//phyllome development
Glyma15g07520	Gm15	948535	7247794	DUP	5286887	5287359	TIR	PIF-Harbinge	472	SRF1	protein STRUBBELIG-RECEPTOR FAMILY 3 isoform X1 [Glycine max]	-	-	-	-	GO:0016020//membrane	GO:0004674//protein serine/threonine kinase activity	GO:0003006//developmental process involved in reproduction;GO:0006464//cellular protein modification process;GO:0007165//signal transduction;GO:0010053//root epidermal cell differentiation;GO:0016310//phosphorylation;GO:0042659//regulation of cell fate specification;GO:0048827//phyllome development;GO:0090628//plant epidermal cell fate specification;GO:1903888//regulation of plant epidermal cell …
Glyma15g08280	Gm15	948535	7247794	DUP	5863787	5864047	TIR	PIF-Harbinge	260	DEG15	Glyoxysomal processing protease, glyoxysomal [Glycine soja]	-	-	-	-	-	GO:0070011//peptidase activity, acting on L-amino acid peptides	GO:0008152//metabolic process
Glyma15g08280	Gm15	948535	7247794	DUP	5862065	5862637	LTR	Copia	572	DEG15	Glyoxysomal processing protease, glyoxysomal [Glycine soja]	-	-	-	-	-	GO:0070011//peptidase activity, acting on L-amino acid peptides	GO:0008152//metabolic process
Glyma15g08280	Gm15	948535	7247794	DUP	5857454	5859330	LTR	Gypsy	1876	DEG15	Glyoxysomal processing protease, glyoxysomal [Glycine soja]	-	-	-	-	-	GO:0070011//peptidase activity, acting on L-amino acid peptides	GO:0008152//metabolic process
Glyma15g09890	Gm15	948535	7247794	DUP	7086616	7086904	TIR	Tc1-Mariner	288	SKIP19	F-box protein SKIP19 [Glycine max]	-	-	-	-	-	-	GO:0019941//modification-dependent protein catabolic process
Glyma15g13770	Gm15	10366028	10388559	INV	10375647	10376400	TIR	PIF-Harbinge	753	AIR1B	hydrophobic seed protein-like [Glycine max]	-	-	-	-	-	-	-
Glyma15g14640	Gm15	11128063	11129256	CNV	11124092	11134816	TIR	Mutator	1193	--	Serine/threonine-protein phosphatase 7 long form like [Glycine soja]	-	-	-	-	-	-	-
Glyma15g14650	Gm15	11134249	11140941	CNV	11124092	11134816	TIR	Mutator	567	GA2OX2	gibberellin 2-beta-dioxygenase 4-like [Glycine soja]	Metabolism;Metabolism	Global and overview maps;Metabolism of terpenoids and polyketides	ko01110//Biosynthesis of secondary metabolites;ko00904//Diterpenoid biosynthesis	K04125;K04125	-	GO:0043169//cation binding;GO:0045543//gibberellin 2-beta-dioxygenase activity	GO:0009685//gibberellin metabolic process;GO:0044711//single-organism biosynthetic process;GO:1901576//organic substance biosynthetic process
Glyma15g15350	Gm15	11744968	11754867	CNV	11750508	11750793	LTR	Gypsy	285	CAMTA5	calmodulin-binding transcription activator 5 [Glycine max]	-	-	-	-	GO:0043231//intracellular membrane-bounded organelle	-	-
Glyma15g16530	Gm15	12847323	12847547	DEL	12847229	12847722	LTR	Gypsy	224	--	transcription termination factor MTERF9, chloroplastic-like [Abrus precatorius]	-	-	-	-	-	-	-
Glyma15g20650	Gm15	18547326	18547385	DEL	18532340	18554742	LTR	Copia	59	AKR1	probable aldo-keto reductase 1 [Glycine soja]	-	-	-	-	-	GO:0003824//catalytic activity	GO:0044710//single-organism metabolic process
Glyma15g21340	Gm15	19538333	19546766	CNV	19537853	19538879	TIR	Mutator	546	CIPK1	CBL-interacting serine/threonine-protein kinase 1 isoform B [Glycine soja]	-	-	-	-	-	-	-
Glyma15g21510	Gm15	19727195	19729141	CNV	19726146	19727223	LTR	Copia	28	--	cysteine-rich receptor-like protein kinase, partial [Trifolium pratense]	-	-	-	-	-	-	-
Glyma15g24120	Gm15	24809339	24810436	DEL	24809346	24810437	LTR	Copia	1090	CTR1	Serine/threonine-protein kinase CTR1 isoform C [Glycine soja]	-	-	-	-	-	GO:0004672//protein kinase activity;GO:0032550//purine ribonucleoside binding	GO:0006464//cellular protein modification process;GO:0050896//response to stimulus	down
Glyma15g24570	Gm15	25360030	25362180	CNV	25359692	25365059	LTR	Gypsy	2150	--	Nucleolar GTP-binding protein 1 [Glycine soja]	Metabolism;Metabolism;Metabolism	Global and overview maps;Global and overview maps;Metabolism of cofactors and vitamins	ko01100//Metabolic pathways;ko01110//Biosynthesis of secondary metabolites;ko00130//Ubiquinone and other terpenoid-quinone biosynthesis	K09833;K09833;K09833	-	-	-
Glyma15g26810	Gm15	29005787	29025402	DEL	29005796	29025405	LTR	Gypsy	19606	Tf2-12	gag/pol polyprotein [Trifolium pratense]	-	-	-	-	-	GO:0016891//endoribonuclease activity, producing 5'-phosphomonoesters;GO:0034061//DNA polymerase activity	GO:0006260//DNA replication;GO:0090501//RNA phosphodiester bond hydrolysis
Glyma15g32010	Gm15	35437434	35450503	CNV	35441269	35441603	TIR	Tc1-Mariner	334	RGLG4	E3 ubiquitin-protein ligase RGLG4 isoform X2 [Glycine max]	-	-	-	-	-	GO:0003824//catalytic activity;GO:0046914//transition metal ion binding	GO:0006486//protein glycosylation;GO:0006725//cellular aromatic compound metabolic process;GO:0006950//response to stress;GO:0009617//response to bacterium;GO:0009755//hormone-mediated signaling pathway;GO:0032446//protein modification by small protein conjugation;GO:0070838//divalent metal ion transport
Glyma15g32300	Gm15	35853414	35858204	CNV	35853320	35859930	LTR	Gypsy	4790	At2g18990	Thioredoxin domain-containing protein 9 like [Glycine soja]	-	-	-	-	-	-	GO:0019725//cellular homeostasis;GO:0035556//intracellular signal transduction
Glyma15g34580	Gm15	39015252	39017781	CNV	38999728	39015559	LTR	Copia	307	CPR1	F-box protein At3g07870-like [Glycine soja]	-	-	-	-	-	-	-
Glyma15g37190	Gm15	42829057	42837754	CNV	42831942	42834732	LTR	Copia	2790	CYP22	peptidyl-prolyl cis-trans isomerase CYP22 [Glycine max]	Genetic Information Processing	Transcription	ko03040//Spliceosome	K09567	-	-	-
Glyma15g39520	Gm15	46085613	46200874	DUP	46175289	46175765	LTR	Gypsy	476	RAF1.2	TMV resistance protein N [Glycine soja]	-	-	-	-	GO:0009532//plastid stroma	GO:0003824//catalytic activity	GO:0005982//starch metabolic process;GO:0005984//disaccharide metabolic process;GO:0009451//RNA modification;GO:0009886//post-embryonic morphogenesis;GO:0009893//positive regulation of metabolic process
Glyma15g39620	Gm15	46390219	46459043	INV	46426012	46428540	LTR	Copia	2528	At4g27190	probable disease resistance protein At1g61180 isoform X1 [Glycine max]	-	-	-	-	-	-	-	up
Glyma15g39650	Gm15	46390219	46459043	INV	46428602	46437394	LTR	Gypsy	8792	--	receptor-like protein EIX2 [Glycine max]	-	-	-	-	-	-	-
Glyma15g39660	Gm15	46390219	46459043	INV	46426012	46428540	LTR	Copia	2528	At5g63020	probable disease resistance protein At1g61180 [Glycine max]	-	-	-	-	-	-	-	down
Glyma15g42470	Gm15	49908235	49913066	DEL	49908209	49913011	LTR	Copia	4776	GIP	Retrovirus-related Pol polyprotein from transposon TNT 1-94 [Glycine soja]	Genetic Information Processing	Folding, sorting and degradation	ko04120//Ubiquitin mediated proteolysis	K03358	-	GO:0016787//hydrolase activity	GO:0043170//macromolecule metabolic process;GO:0044238//primary metabolic process
Glyma16g01010	Gm16	406608	5054817	INV	666574	667699	LTR	Gypsy	1125	MIA40	Mitochondrial intermembrane space import and assembly protein 40-like [Glycine soja]	-	-	-	-	-	-	GO:0006605//protein targeting
Glyma16g01140	Gm16	406608	5054817	INV	834664	834896	TIR	PIF-Harbinge	232	At1g17410	Nucleoside diphosphate kinase [Glycine soja]	-	-	-	-	GO:0009536//plastid	GO:0016301//kinase activity;GO:0016776//phosphotransferase activity, phosphate group as acceptor;GO:0032550//purine ribonucleoside binding	GO:0009132//nucleoside diphosphate metabolic process;GO:0009152//purine ribonucleotide biosynthetic process;GO:0009209//pyrimidine ribonucleoside triphosphate biosynthetic process;GO:0072528//pyrimidine-containing compound biosynthetic process
Glyma16g01220	Gm16	406608	5054817	INV	897175	897460	TIR	Tc1-Mariner	285	TIFY10B	protein TIFY 11B-like [Glycine max]	Environmental Information Processing	Signal transduction	ko04075//Plant hormone signal transduction	K13464	-	-	GO:0001101//response to acid chemical;GO:0006950//response to stress;GO:0044237//cellular metabolic process;GO:0044763//single-organism cellular process;GO:0071704//organic substance metabolic process
Glyma16g01680	Gm16	406608	5054817	INV	1257492	1257702	TIR	PIF-Harbinge	210	UBC34	Ubiquitin-conjugating enzyme E2 34 [Glycine soja]	Genetic Information Processing;Genetic Information Processing	Folding, sorting and degradation;Folding, sorting and degradation	ko04141//Protein processing in endoplasmic reticulum;ko04120//Ubiquitin mediated proteolysis	K04554;K04554	-	-	-
Glyma16g01980	Gm16	406608	5054817	INV	1513335	1513471	TIR	PIF-Harbinge	136	LHY	late elongated hypocotyl and circadian clock associated-1-like protein 1 [Glycine max]	Organismal Systems	Environmental adaptation	ko04712//Circadian rhythm - plant	K12133	-	GO:0000975//regulatory region DNA binding;GO:0001071//nucleic acid binding transcription factor activity	GO:0001101//response to acid chemical;GO:0006970//response to osmotic stress;GO:0007623//circadian rhythm;GO:0009725//response to hormone;GO:0010038//response to metal ion;GO:0010468//regulation of gene expression;GO:0044092//negative regulation of molecular function;GO:0048571//long-day photoperiodism
Glyma16g02100	Gm16	406608	5054817	INV	1619300	1619629	TIR	Tc1-Mariner	329	Vps8	vacuolar protein sorting-associated protein 8 homolog [Glycine soja]	-	-	-	-	-	GO:0046872//metal ion binding	-
Glyma16g02730	Gm16	406608	5054817	INV	2327085	2327659	LTR	Copia	574	PI4KG4	phosphatidylinositol 4-kinase gamma 4 [Glycine max]	-	-	-	-	GO:0009536//plastid	GO:0004672//protein kinase activity;GO:0052742//phosphatidylinositol kinase activity	GO:0002252//immune effector process;GO:0006468//protein phosphorylation;GO:0006498//N-terminal protein lipidation;GO:0006605//protein targeting;GO:0006952//defense response;GO:0006972//hyperosmotic response;GO:0009620//response to fungus;GO:0009755//hormone-mediated signaling pathway;GO:0009863//salicylic acid mediated signaling pathway;GO:0010243//response to organonitrogen compound;GO:0035556//…
Glyma16g02840	Gm16	406608	5054817	INV	2410395	2410671	LTR	Gypsy	276	ALG11	GDP-Man:Man(3)GlcNAc(2)-PP-Dol alpha-1,2-mannosyltransferase [Glycine max]	Metabolism;Metabolism;Metabolism	Global and overview maps;Glycan biosynthesis and metabolism;Glycan biosynthesis and metabolism	ko01100//Metabolic pathways;ko00510//N-Glycan biosynthesis;ko00513//Various types of N-glycan biosynthesis	K03844;K03844;K03844	GO:0031090//organelle membrane;GO:0031224//intrinsic component of membrane;GO:0043231//intracellular membrane-bounded organelle	GO:0000026//alpha-1,2-mannosyltransferase activity;GO:0005515//protein binding	GO:0001101//response to acid chemical;GO:0006486//protein glycosylation;GO:0006950//response to stress;GO:0042546//cell wall biogenesis;GO:0044255//cellular lipid metabolic process
Glyma16g03230	Gm16	406608	5054817	INV	2773295	2773529	TIR	PIF-Harbinge	234	CURT1A	protein CURVATURE THYLAKOID 1A, chloroplastic [Glycine max]	-	-	-	-	GO:0009526//plastid envelope;GO:0031224//intrinsic component of membrane;GO:0031976//plastid thylakoid;GO:0044434//chloroplast part	-	-
Glyma16g03730	Gm16	406608	5054817	INV	3119476	3119865	TIR	PIF-Harbinge	389	MSL1	mechanosensitive ion channel protein 1, mitochondrial isoform X4 [Glycine max]	-	-	-	-	GO:0009536//plastid	-	GO:0044763//single-organism cellular process
Glyma16g04090	Gm16	406608	5054817	INV	3483193	3483452	TIR	PIF-Harbinge	259	rplY	50S ribosomal protein L25 [Spatholobus suberectus]	Genetic Information Processing	Translation	ko03010//Ribosome	K02897	GO:0009536//plastid;GO:0030529//intracellular ribonucleoprotein complex	GO:0016876//ligase activity, forming aminoacyl-tRNA and related compounds;GO:0019843//rRNA binding;GO:0046914//transition metal ion binding	GO:0006779//porphyrin-containing compound biosynthetic process;GO:0010467//gene expression
Glyma16g04390	Gm16	406608	5054817	INV	3711113	3711341	TIR	PIF-Harbinge	228	At5g03795	glycosyltransferase protein [Spatholobus suberectus]	-	-	-	-	GO:0043231//intracellular membrane-bounded organelle	GO:0003824//catalytic activity	-
Glyma16g04480	Gm16	3784073	3785041	DEL	3784079	3785041	LTR	Gypsy	962	--	-	-	-	-	-	-	-	-
Glyma16g04880	Gm16	406608	5054817	INV	4186658	4187034	TIR	Tc1-Mariner	376	--	transportin MOS14 isoform X1 [Glycine max]	-	-	-	-	GO:0043231//intracellular membrane-bounded organelle	GO:0017016//Ras GTPase binding	GO:0015031//protein transport
Glyma16g05230	Gm16	406608	5054817	INV	4535264	4537963	LTR	Gypsy	2699	At3g26720	Alpha-mannosidase isoform B [Glycine soja]	Metabolism	Glycan biosynthesis and metabolism	ko00511//Other glycan degradation	K01191	GO:0005618//cell wall;GO:0031090//organelle membrane;GO:0043231//intracellular membrane-bounded organelle;GO:0044444//cytoplasmic part	GO:0004553//hydrolase activity, hydrolyzing O-glycosyl compounds;GO:0005488//binding	GO:0007010//cytoskeleton organization;GO:0009653//anatomical structure morphogenesis;GO:0044238//primary metabolic process;GO:0048468//cell development;GO:0071704//organic substance metabolic process;GO:0071822//protein complex subunit organization;GO:0090558//plant epidermis development;GO:1902589//single-organism organelle organization
Glyma16g05240	Gm16	406608	5054817	INV	4551848	4552150	LTR	Gypsy	302	At5g13980	probable alpha-mannosidase At5g13980 [Glycine soja]	Metabolism	Glycan biosynthesis and metabolism	ko00511//Other glycan degradation	K01191	GO:0005576//extracellular region;GO:0005618//cell wall;GO:0009536//plastid;GO:0031090//organelle membrane	GO:0015923//mannosidase activity;GO:0046914//transition metal ion binding	GO:0000097//sulfur amino acid biosynthetic process;GO:0000226//microtubule cytoskeleton organization;GO:0000904//cell morphogenesis involved in differentiation;GO:0007015//actin filament organization;GO:0009409//response to cold;GO:0010053//root epidermal cell differentiation;GO:0019318//hexose metabolic process;GO:0022610//biological adhesion;GO:0045229//external encapsulating structure organiza…
Glyma16g05410	Gm16	406608	5054817	INV	4725420	4725601	LTR	Copia	181	ABH1	nuclear cap-binding protein subunit 1 [Glycine max]	Genetic Information Processing;Genetic Information Processing;Genetic Information Processing	Transcription;Translation;Translation	ko03040//Spliceosome;ko03013//RNA transport;ko03015//mRNA surveillance pathway	K12882;K12882;K12882	GO:0034518//RNA cap binding complex;GO:0043231//intracellular membrane-bounded organelle;GO:0044444//cytoplasmic part	GO:0003723//RNA binding	GO:0000097//sulfur amino acid biosynthetic process;GO:0000398//mRNA splicing, via spliceosome;GO:0001101//response to acid chemical;GO:0003006//developmental process involved in reproduction;GO:0006305//DNA alkylation;GO:0006351//transcription, DNA-templated;GO:0007017//microtubule-based process;GO:0009409//response to cold;GO:0009639//response to red or far red light;GO:0009653//anatomical struc…
Glyma16g07020	Gm16	6341722	6341897	DEL	6340978	6342967	LTR	Copia	175	MIK2	MDIS1-interacting receptor like kinase 2-like isoform X1 [Glycine soja]	-	-	-	-	-	GO:0005488//binding;GO:0016772//transferase activity, transferring phosphorus-containing groups	GO:0006796//phosphate-containing compound metabolic process	up
Glyma16g07900	Gm16	7159208	7164629	DEL	7159214	7164629	LTR	Copia	5415	--	ribonuclease H, partial [Trifolium pratense]	-	-	-	-	-	-	-	up
Glyma16g09010	Gm16	8579312	8579834	CNV	8572035	8581272	TIR	PIF-Harbinge	522	LOX3.1	linoleate 13S-lipoxygenase 3-1, chloroplastic-like [Glycine max]	Metabolism;Metabolism;Metabolism;Metabolism	Global and overview maps;Global and overview maps;Lipid metabolism;Lipid metabolism	ko01100//Metabolic pathways;ko01110//Biosynthesis of secondary metabolites;ko00592//alpha-Linolenic acid metabolism;ko00591//Linoleic acid metabolism	K00454;K00454;K00454;K00454	GO:0009536//plastid	GO:0016702//oxidoreductase activity, acting on single donors with incorporation of molecular oxygen, incorporation of two atoms of oxygen	GO:0001101//response to acid chemical;GO:0003006//developmental process involved in reproduction;GO:0006633//fatty acid biosynthetic process;GO:0006950//response to stress;GO:0009642//response to light intensity;GO:0009692//ethylene metabolic process;GO:0009694//jasmonic acid metabolic process;GO:0009900//dehiscence;GO:0010243//response to organonitrogen compound;GO:0048229//gametophyte developme…
Glyma16g10360	Gm16	10495093	10510398	CNV	10496476	10497453	LTR	Gypsy	977	MPPbeta	probable mitochondrial-processing peptidase subunit beta, mitochondrial [Glycine max]	-	-	-	-	GO:0009536//plastid;GO:0019866//organelle inner membrane;GO:0030312//external encapsulating structure;GO:0031970//organelle envelope lumen;GO:0043232//intracellular non-membrane-bounded organelle;GO:0044455//mitochondrial membrane part	GO:0004175//endopeptidase activity;GO:0015078//hydrogen ion transmembrane transporter activity;GO:0046914//transition metal ion binding	GO:0006006//glucose metabolic process;GO:0006739//NADP metabolic process;GO:0006970//response to osmotic stress;GO:0010038//response to metal ion;GO:0015992//proton transport;GO:0019941//modification-dependent protein catabolic process;GO:0035966//response to topologically incorrect protein;GO:0043094//cellular metabolic compound salvage;GO:0043248//proteasome assembly
Glyma16g15370	Gm16	16377242	16381953	CNV	16375968	16377732	LTR	Gypsy	490	--	Gag-pro-like protein [Cucumis melo var. makuwa] [Cucumis melo]	-	-	-	-	-	-	GO:0044260//cellular macromolecule metabolic process;GO:0090304//nucleic acid metabolic process
Glyma16g17380	Gm16	18848735	18895980	INV	18891925	18894584	LTR	Copia	2659	-	-	-	-	-	-	-	-	-
Glyma16g17380	Gm16	18848735	18895980	INV	18863933	18872936	LTR	Copia	9003	-	-	-	-	-	-	-	-	-
Glyma16g17420	Gm16	18848163	18896006	INV	18863933	18872936	LTR	Copia	9003	-	-	-	-	-	-	-	-	-
Glyma16g17620	Gm16	18899679	32422516	INV	19175393	19179373	LTR	Copia	3980	GgbAS1	Retrovirus-related Pol polyprotein from transposon TNT 1-94, partial [Glycine soja]	Metabolism;Metabolism	Global and overview maps;Metabolism of terpenoids and polyketides	ko01110//Biosynthesis of secondary metabolites;ko00909//Sesquiterpenoid and triterpenoid biosynthesis	K15813;K15813	-	GO:0031559//oxidosqualene cyclase activity	GO:0016104//triterpenoid biosynthetic process
Glyma16g17660	Gm16	18899679	32422516	INV	19219287	19222263	TIR	Mutator	2976	BSL1	Serine/threonine-protein phosphatase BSL1-like [Glycine soja]	-	-	-	-	-	-	-
Glyma16g18040	Gm16	18899679	32422516	INV	19718584	19723839	LTR	Copia	5255	AAP7	probable amino acid permease 7 isoform X2 [Glycine soja]	-	-	-	-	GO:0031224//intrinsic component of membrane	-	-
Glyma16g18450	Gm16	18899679	32422516	INV	20378771	20380560	LTR	Gypsy	1789	PUX7	plant UBX domain-containing protein 7 [Glycine max]	-	-	-	-	-	-	-
Glyma16g18980	Gm16	18899679	32422516	INV	20927378	20940253	LTR	Gypsy	12875	--	-	-	-	-	-	-	-	-
Glyma16g19500	Gm16	18899679	32422516	INV	21483378	21489178	LTR	Gypsy	5800	HSFA3	Heat stress transcription factor A-3 [Glycine soja]	-	-	-	-	GO:0043231//intracellular membrane-bounded organelle	GO:0001071//nucleic acid binding transcription factor activity;GO:0003677//DNA binding	GO:0006950//response to stress;GO:0010468//regulation of gene expression;GO:0034645//cellular macromolecule biosynthetic process
Glyma16g19520	Gm16	18899679	32422516	INV	21525138	21529971	LTR	Copia	4833	PERK9	proline-rich receptor-like protein kinase PERK9 isoform X1 [Glycine max]	-	-	-	-	GO:0031224//intrinsic component of membrane	GO:0004674//protein serine/threonine kinase activity;GO:0005198//structural molecule activity;GO:0032550//purine ribonucleoside binding	GO:0001558//regulation of cell growth;GO:0006468//protein phosphorylation
Glyma16g19540	Gm16	18899679	32422516	INV	21605207	21608925	LTR	Gypsy	3718	ARP8	actin-related protein 8 [Glycine max]	-	-	-	-	GO:0043231//intracellular membrane-bounded organelle;GO:0043232//intracellular non-membrane-bounded organelle	GO:0005198//structural molecule activity;GO:0032550//purine ribonucleoside binding	GO:0044763//single-organism cellular process
Glyma16g20790	Gm16	23088112	23605001	INV	23468324	23473725	LTR	Gypsy	5401	--	F-box protein SKP2B [Glycine soja]	Metabolism;Metabolism;Metabolism	Global and overview maps;Global and overview maps;Metabolism of cofactors and vitamins	ko01100//Metabolic pathways;ko01110//Biosynthesis of secondary metabolites;ko00130//Ubiquinone and other terpenoid-quinone biosynthesis	K09833;K09833;K09833	-	-	-
Glyma16g21090	Gm16	23780736	23781920	DEL	23780745	23781921	LTR	Gypsy	1175	TSN2	Ribonuclease TUDOR 1 isoform C [Glycine soja]	-	-	-	-	GO:0005911//cell-cell junction;GO:0012505//endomembrane system;GO:0043231//intracellular membrane-bounded organelle;GO:0044444//cytoplasmic part	GO:0003676//nucleic acid binding;GO:0016788//hydrolase activity, acting on ester bonds	GO:0006006//glucose metabolic process;GO:0006739//NADP metabolic process;GO:0006970//response to osmotic stress;GO:0009685//gibberellin metabolic process;GO:0010038//response to metal ion;GO:0015031//protein transport;GO:0044707//single-multicellular organism process
Glyma16g21480	Gm16	23296644	25850154	INV	24371627	24371812	TIR	Mutator	185	IRE1A	serine/threonine-protein kinase/endoribonuclease IRE1a isoform X1 [Glycine max]	Genetic Information Processing	Folding, sorting and degradation	ko04141//Protein processing in endoplasmic reticulum	K08852	GO:0009536//plastid;GO:0031224//intrinsic component of membrane;GO:0031312//extrinsic component of organelle membrane	GO:0000166//nucleotide binding;GO:0004519//endonuclease activity;GO:0004672//protein kinase activity;GO:0016491//oxidoreductase activity;GO:0032550//purine ribonucleoside binding;GO:0043169//cation binding	GO:0001101//response to acid chemical;GO:0006468//protein phosphorylation;GO:0006486//protein glycosylation;GO:0006914//autophagy;GO:0007165//signal transduction;GO:0008380//RNA splicing;GO:0010468//regulation of gene expression;GO:0032075//positive regulation of nuclease activity;GO:0035966//response to topologically incorrect protein;GO:0042742//defense response to bacterium;GO:0045491//xylan m…
Glyma16g21660	Gm16	23296644	25850154	INV	24793424	24798120	TIR	Mutator	4696	ICDH	isocitrate dehydrogenase [NADP]-like isoform X1 [Vigna unguiculata]	Metabolism;Metabolism;Metabolism;Metabolism;Metabolism;Cellular Processes;Metabolism;Metabolism	Global and overview maps;Global and overview maps;Global and overview maps;Global and overview maps;Metabolism of other amino acids;Transport and catabolism;Global and overview maps;Carbohydrate metabolism	ko01100//Metabolic pathways;ko01110//Biosynthesis of secondary metabolites;ko01200//Carbon metabolism;ko01230//Biosynthesis of amino acids;ko00480//Glutathione metabolism;ko04146//Peroxisome;ko01210//2-Oxocarboxylic acid metabolism;ko00020//Citrate cycle (TCA cycle)	K00031;K00031;K00031;K00031;K00031;K00031;K00031;K00031	GO:0009536//plastid;GO:0016020//membrane;GO:0042579//microbody	GO:0000166//nucleotide binding;GO:0004448//isocitrate dehydrogenase activity;GO:0043169//cation binding	GO:0006101//citrate metabolic process;GO:0045491//xylan metabolic process;GO:0050896//response to stimulus
Glyma16g21700	Gm16	23296644	25850154	INV	24831409	24833024	LTR	Copia	1615	PR2	LOW QUALITY PROTEIN: glucan endo-1,3-beta-glucosidase-like [Glycine max]	-	-	-	-	-	GO:0004553//hydrolase activity, hydrolyzing O-glycosyl compounds	GO:0008152//metabolic process
Glyma16g21730	Gm16	23296644	25850154	INV	24892241	24893593	TIR	Mutator	1352	--	acyl-coenzyme A thioesterase 9, mitochondrial [Glycine max]	-	-	-	-	GO:0042579//microbody	GO:0016289//CoA hydrolase activity	GO:0044238//primary metabolic process;GO:0044260//cellular macromolecule metabolic process
Glyma16g21890	Gm16	23296644	25850154	INV	25196075	25213604	LTR	Gypsy	17529	SYP61	Anoctamin-like protein [Glycine soja]	Genetic Information Processing	Folding, sorting and degradation	ko04130//SNARE interactions in vesicular transport	K08500	-	-	-
Glyma16g21900	Gm16	23296644	25850154	INV	25196075	25213604	LTR	Gypsy	17529	MAMYB	transcription factor MAMYB [Glycine soja]	-	-	-	-	-	-	-
Glyma16g21970	Gm16	25365739	25375166	CNV	25368206	25369159	LTR	Gypsy	953	DGAT2D	diacylglycerol O-acyltransferase 2D-like isoform X1 [Glycine max]	Metabolism;Metabolism	Global and overview maps;Lipid metabolism	ko01100//Metabolic pathways;ko00561//Glycerolipid metabolism	K22848;K22848	GO:0031090//organelle membrane;GO:0031224//intrinsic component of membrane;GO:0043231//intracellular membrane-bounded organelle	GO:0016411//acylglycerol O-acyltransferase activity	GO:0006641//triglyceride metabolic process;GO:0019400//alditol metabolic process
Glyma16g22360	Gm16	23296644	25850154	INV	25782836	25790828	Helitron	Helitron	7992	--	ATP-dependent DNA helicase PIF1 [Glycine max]	-	-	-	-	-	-	-
Glyma16g22390	Gm16	25844372	25849217	DEL	25844470	25849232	LTR	Copia	4747	PIX13	probable serine/threonine-protein kinase PIX13 isoform X5 [Glycine max]	-	-	-	-	-	GO:0004672//protein kinase activity	GO:0006464//cellular protein modification process;GO:0016310//phosphorylation
Glyma16g22390	Gm16	25798038	25936275	DUP	25844470	25849232	LTR	Copia	4762	PIX13	probable serine/threonine-protein kinase PIX13 isoform X5 [Glycine max]	-	-	-	-	-	GO:0004672//protein kinase activity	GO:0006464//cellular protein modification process;GO:0016310//phosphorylation
Glyma16g22430	Gm16	25897638	25930312	INV	25916377	25918061	LTR	Copia	1684	PIX13	probable serine/threonine-protein kinase PIX13 isoform X1 [Glycine max]	-	-	-	-	-	GO:0004674//protein serine/threonine kinase activity;GO:0032550//purine ribonucleoside binding	GO:0006468//protein phosphorylation;GO:0009893//positive regulation of metabolic process;GO:0044763//single-organism cellular process;GO:0050794//regulation of cellular process;GO:0050896//response to stimulus;GO:0080090//regulation of primary metabolic process	up
Glyma16g22430	Gm16	25897638	25930312	INV	25912508	25913516	TIR	Mutator	1008	PIX13	probable serine/threonine-protein kinase PIX13 isoform X1 [Glycine max]	-	-	-	-	-	GO:0004674//protein serine/threonine kinase activity;GO:0032550//purine ribonucleoside binding	GO:0006468//protein phosphorylation;GO:0009893//positive regulation of metabolic process;GO:0044763//single-organism cellular process;GO:0050794//regulation of cellular process;GO:0050896//response to stimulus;GO:0080090//regulation of primary metabolic process	up
Glyma16g22430	Gm16	25897638	25930312	INV	25907904	25910957	LTR	Copia	3053	PIX13	probable serine/threonine-protein kinase PIX13 isoform X1 [Glycine max]	-	-	-	-	-	GO:0004674//protein serine/threonine kinase activity;GO:0032550//purine ribonucleoside binding	GO:0006468//protein phosphorylation;GO:0009893//positive regulation of metabolic process;GO:0044763//single-organism cellular process;GO:0050794//regulation of cellular process;GO:0050896//response to stimulus;GO:0080090//regulation of primary metabolic process	up
Glyma16g22730	Gm16	18899679	32422516	INV	26327057	26330255	LINE	Ukn	3198	CEY00_Acc04863	endochitinase A-like [Glycine soja]	Metabolism;Environmental Information Processing;Metabolism	Global and overview maps;Signal transduction;Carbohydrate metabolism	ko01100//Metabolic pathways;ko04016//MAPK signaling pathway - plant;ko00520//Amino sugar and nucleotide sugar metabolism	K20547;K20547;K20547	-	GO:0004553//hydrolase activity, hydrolyzing O-glycosyl compounds;GO:0097367//carbohydrate derivative binding	GO:0009056//catabolic process;GO:0009620//response to fungus;GO:0044036//cell wall macromolecule metabolic process
Glyma16g22890	Gm16	18899679	32422516	INV	26541017	26551882	LTR	Copia	10865	--	F-box protein SKIP23 [Glycine max]	-	-	-	-	-	-	-
Glyma16g23030	Gm16	18899679	32422516	INV	26678687	26679430	TIR	PIF-Harbinge	743	P4H10	prolyl 4-hydroxylase subunit alpha-1-like [Glycine max]	Metabolism;Metabolism	Global and overview maps;Amino acid metabolism	ko01100//Metabolic pathways;ko00330//Arginine and proline metabolism	K00472;K00472	GO:0012505//endomembrane system;GO:0031984//organelle subcompartment;GO:0043231//intracellular membrane-bounded organelle;GO:0044444//cytoplasmic part	GO:0016705//oxidoreductase activity, acting on paired donors, with incorporation or reduction of molecular oxygen;GO:0019842//vitamin binding;GO:0043167//ion binding	GO:0044710//single-organism metabolic process
Glyma16g23060	Gm16	18899679	32422516	INV	26715405	26718555	TIR	hAT	3150	--	zinc finger MYM-type protein 1-like [Medicago truncatula]	-	-	-	-	GO:0005911//cell-cell junction	-	-
Glyma16g23250	Gm16	18899679	32422516	INV	26991199	26991437	TIR	PIF-Harbinge	238	At4g35930	F-box protein At4g35930 [Glycine max]	-	-	-	-	-	-	-
Glyma16g23400	Gm16	27119945	27130607	CNV	27130086	27130522	TIR	PIF-Harbinge	436	ERD7	protein EARLY-RESPONSIVE TO DEHYDRATION 7, chloroplastic [Glycine max]	Cellular Processes	Transport and catabolism	ko04144//Endocytosis	K19366	GO:0005911//cell-cell junction;GO:0016020//membrane;GO:0044424//intracellular part	-	GO:0001101//response to acid chemical;GO:0006970//response to osmotic stress;GO:0009408//response to heat;GO:0009642//response to light intensity
Glyma16g23400	Gm16	27119945	27130607	CNV	27127749	27129300	TIR	Mutator	1551	ERD7	protein EARLY-RESPONSIVE TO DEHYDRATION 7, chloroplastic [Glycine max]	Cellular Processes	Transport and catabolism	ko04144//Endocytosis	K19366	GO:0005911//cell-cell junction;GO:0016020//membrane;GO:0044424//intracellular part	-	GO:0001101//response to acid chemical;GO:0006970//response to osmotic stress;GO:0009408//response to heat;GO:0009642//response to light intensity
Glyma16g23400	Gm16	27119945	27130607	CNV	27120332	27125195	LTR	Copia	4863	ERD7	protein EARLY-RESPONSIVE TO DEHYDRATION 7, chloroplastic [Glycine max]	Cellular Processes	Transport and catabolism	ko04144//Endocytosis	K19366	GO:0005911//cell-cell junction;GO:0016020//membrane;GO:0044424//intracellular part	-	GO:0001101//response to acid chemical;GO:0006970//response to osmotic stress;GO:0009408//response to heat;GO:0009642//response to light intensity
Glyma16g23600	Gm16	18899679	32422516	INV	27425125	27425540	TIR	PIF-Harbinge	415	At5g66150	alpha-mannosidase [Glycine max]	Metabolism	Glycan biosynthesis and metabolism	ko00511//Other glycan degradation	K01191	GO:0000322//storage vacuole	GO:0015923//mannosidase activity;GO:0046914//transition metal ion binding	GO:0009653//anatomical structure morphogenesis;GO:0016043//cellular component organization;GO:0019318//hexose metabolic process;GO:0048468//cell development;GO:0090558//plant epidermis development
Glyma16g23660	Gm16	18899679	32422516	INV	27527580	27534161	TIR	PIF-Harbinge	6581	--	L10-interacting MYB domain-containing protein [Glycine max]	-	-	-	-	-	-	-
Glyma16g23790	Gm16	18899679	32422516	INV	27656967	27662198	TIR	Mutator	5231	ROQ1	TMV resistance protein N [Glycine soja]	-	-	-	-	-	GO:0032550//purine ribonucleoside binding	-
Glyma16g24040	Gm16	27823628	33145691	INV	27861547	27877410	TIR	Mutator	15863	At2g17340	Domain of DUF89 [Spatholobus suberectus]	-	-	-	-	GO:0044424//intracellular part	-	GO:0006796//phosphate-containing compound metabolic process
Glyma16g24320	Gm16	27823628	33145691	INV	28176339	28176569	TIR	PIF-Harbinge	230	FMP32	protein FMP32, mitochondrial [Glycine max]	-	-	-	-	GO:0009536//plastid;GO:0031090//organelle membrane	GO:0043169//cation binding	GO:0009062//fatty acid catabolic process
Glyma16g24840	Gm16	27823628	33145691	INV	28809706	28814782	TIR	Mutator	5076	--	-	-	-	-	-	-	-	-
Glyma16g25220	Gm16	27823628	33145691	INV	29159993	29160240	TIR	PIF-Harbinge	247	APC10	anaphase-promoting complex subunit 10-like [Glycine max]	Genetic Information Processing	Folding, sorting and degradation	ko04120//Ubiquitin mediated proteolysis	K03357	GO:0000152//nuclear ubiquitin ligase complex;GO:0044451//nucleoplasm part	GO:0005488//binding	GO:0001558//regulation of cell growth;GO:0007088//regulation of mitotic nuclear division;GO:0009888//tissue development;GO:0010948//negative regulation of cell cycle process;GO:0032446//protein modification by small protein conjugation;GO:0035966//response to topologically incorrect protein;GO:0043161//proteasome-mediated ubiquitin-dependent protein catabolic process;GO:0043623//cellular protein …
Glyma16g25360	Gm16	27823628	33145691	INV	29298348	29306757	LTR	Copia	8409	ACA13	Ca2+-transporting ATPase [Vigna unguiculata]	-	-	-	-	GO:0031224//intrinsic component of membrane	GO:0005515//protein binding;GO:0019829//cation-transporting ATPase activity;GO:0032550//purine ribonucleoside binding;GO:0043169//cation binding	GO:0002252//immune effector process;GO:0006816//calcium ion transport;GO:0007165//signal transduction;GO:0010243//response to organonitrogen compound;GO:0051707//response to other organism;GO:0072503//cellular divalent inorganic cation homeostasis
Glyma16g25920	Gm16	30065036	30101585	CNV	30086878	30087056	LTR	Copia	178	RE1	Vacuolar protein sorting-associated proteinb [Arachis hypogaea]	-	-	-	-	-	-	-
Glyma16g26070	Gm16	27823628	33145691	INV	30240599	30249331	LTR	Copia	8732	SCPL27	serine carboxypeptidase-like 27 [Glycine max]	-	-	-	-	GO:0043231//intracellular membrane-bounded organelle	GO:0004180//carboxypeptidase activity	GO:0000226//microtubule cytoskeleton organization;GO:0019538//protein metabolic process
Glyma16g26080	Gm16	30246887	30255682	DUP	30251924	30253415	LTR	Gypsy	1491	TET6	tetraspanin-6 [Glycine max]	-	-	-	-	GO:0005911//cell-cell junction;GO:0031224//intrinsic component of membrane	-	-	down
Glyma16g26080	Gm16	30246887	30255682	DUP	30246094	30247755	LTR	Copia	868	TET6	tetraspanin-6 [Glycine max]	-	-	-	-	GO:0005911//cell-cell junction;GO:0031224//intrinsic component of membrane	-	-	down
Glyma16g26080	Gm16	30246887	30255682	DUP	30240599	30249331	LTR	Copia	2444	TET6	tetraspanin-6 [Glycine max]	-	-	-	-	GO:0005911//cell-cell junction;GO:0031224//intrinsic component of membrane	-	-	down
Glyma16g26110	Gm16	27823628	33145691	INV	30302939	30303327	TIR	Tc1-Mariner	388	RBL19	rhomboid-like protein 19 isoform X1 [Glycine max]	-	-	-	-	GO:0031224//intrinsic component of membrane;GO:0043231//intracellular membrane-bounded organelle	-	GO:0006970//response to osmotic stress;GO:0006996//organelle organization;GO:0019538//protein metabolic process;GO:0070838//divalent metal ion transport
Glyma16g26140	Gm16	27823628	33145691	INV	30320562	30320817	TIR	PIF-Harbinge	255	PAT07	probable protein S-acyltransferase 7 [Glycine max]	-	-	-	-	GO:0031224//intrinsic component of membrane;GO:0043231//intracellular membrane-bounded organelle	GO:0016409//palmitoyltransferase activity;GO:0046914//transition metal ion binding	GO:0006952//defense response;GO:0007165//signal transduction;GO:0009725//response to hormone;GO:0044710//single-organism metabolic process;GO:0071310//cellular response to organic substance
Glyma16g26650	Gm16	27823628	33145691	INV	30729477	30729876	TIR	PIF-Harbinge	399	PHT1	omega-hydroxypalmitate O-feruloyl transferase [Glycine max]	Metabolism;Metabolism;Metabolism;Metabolism;Metabolism	Global and overview maps;Global and overview maps;Biosynthesis of other secondary metabolites;Biosynthesis of other secondary metabolites;Biosynthesis of other secondary metabolites	ko01100//Metabolic pathways;ko01110//Biosynthesis of secondary metabolites;ko00940//Phenylpropanoid biosynthesis;ko00941//Flavonoid biosynthesis;ko00945//Stilbenoid, diarylheptanoid and gingerol biosynthesis	K13065;K13065;K13065;K13065;K13065	-	GO:0016747//transferase activity, transferring acyl groups other than amino-acyl groups	-
Glyma16g26880	Gm16	30981833	30986936	DEL	30985510	30986818	LTR	Gypsy	1308	-	-	-	-	-	-	-	-	-	up
Glyma16g26880	Gm16	30981833	30986936	DEL	30983419	30983826	TIR	PIF-Harbinge	407	-	-	-	-	-	-	-	-	-	up
Glyma16g27210	Gm16	27823628	33145691	INV	31226838	31227385	LTR	Copia	547	At3g24170	glutathione reductase, cytosolic isoform X1 [Glycine max]	Metabolism;Metabolism	Global and overview maps;Metabolism of other amino acids	ko01100//Metabolic pathways;ko00480//Glutathione metabolism	K00383;K00383	GO:0009536//plastid;GO:0042579//microbody	GO:0000166//nucleotide binding;GO:0015038//glutathione disulfide oxidoreductase activity;GO:0016651//oxidoreductase activity, acting on NAD(P)H;GO:0016723//oxidoreductase activity, oxidizing metal ions, NAD or NADP as acceptor;GO:0046914//transition metal ion binding;GO:0060089//molecular transducer activity	GO:0006790//sulfur compound metabolic process;GO:0009404//toxin metabolic process;GO:0009835//fruit ripening;GO:0019725//cellular homeostasis;GO:0061687//detoxification of inorganic compound
Glyma16g27250	Gm16	27823628	33145691	INV	31265139	31265561	LTR	Copia	422	PXC3	leucine-rich repeat receptor-like tyrosine-protein kinase PXC3 isoform X1 [Glycine max]	-	-	-	-	GO:0016020//membrane	GO:0016301//kinase activity	GO:0006498//N-terminal protein lipidation;GO:0006796//phosphate-containing compound metabolic process;GO:0007165//signal transduction;GO:0009696//salicylic acid metabolic process;GO:0009814//defense response, incompatible interaction
Glyma16g27520	Gm16	31526792	31537806	INV	31527469	31530040	LTR	Copia	2571	ROQ1	TMV resistance protein N-like [Glycine soja]	-	-	-	-	-	GO:0032550//purine ribonucleoside binding	-	up
Glyma16g28430	Gm16	32355651	32386521	DEL	32381087	32386453	LTR	Gypsy	5366	TY3B-G	Ty3/gypsy retrotransposon protein [Trifolium pratense]	-	-	-	-	-	-	-
Glyma16g28550	Gm16	32478758	32479377	CNV	32478676	32483762	LTR	Copia	619	RPL17B	60S ribosomal protein L17-2 [Glycine max]	Genetic Information Processing	Translation	ko03010//Ribosome	K02880	GO:0005911//cell-cell junction;GO:0009536//plastid;GO:0015934//large ribosomal subunit;GO:0031090//organelle membrane;GO:0031224//intrinsic component of membrane	GO:0005198//structural molecule activity;GO:0016787//hydrolase activity	GO:0009451//RNA modification;GO:0016485//protein processing;GO:0071555//cell wall organization
Glyma16g28660	Gm16	32500274	32599458	INV	32502047	32503437	LTR	Gypsy	1390	-	-	-	-	-	-	-	-	-	down
Glyma16g28690	Gm16	32629391	32633760	DEL	32630662	32631104	TIR	PIF-Harbinge	442	EIX2	receptor-like protein EIX2 [Glycine max]	-	-	-	-	-	-	-	down
Glyma16g28730	Gm16	32674680	32676542	CNV	32675776	32676203	LTR	Gypsy	427	RLP1	Receptor-like protein EIX2 [Glycine soja]	-	-	-	-	-	-	-
Glyma16g28890	Gm16	32829191	32844846	CNV	32835469	32840145	LTR	Copia	4676	ABCC10	ABC transporter C family member 10 [Glycine soja]	Environmental Information Processing	Membrane transport	ko02010//ABC transporters	K05666	GO:0031224//intrinsic component of membrane	GO:0015405//P-P-bond-hydrolysis-driven transmembrane transporter activity;GO:0016628//oxidoreductase activity, acting on the CH-CH group of donors, NAD or NADP as acceptor;GO:0017111//nucleoside-triphosphatase activity;GO:0032550//purine ribonucleoside binding	GO:0044710//single-organism metabolic process;GO:0044763//single-organism cellular process;GO:0051234//establishment of localization
Glyma16g29490	Gm16	33114551	33330138	INV	33298840	33300534	LTR	Gypsy	1694	EIX1	receptor-like protein EIX1 isoform X1 [Glycine max]	-	-	-	-	-	-	-
Glyma16g30060	Gm16	32960716	34836056	INV	33727821	33728093	TIR	PIF-Harbinge	272	TIC32	short-chain dehydrogenase TIC 32, chloroplastic isoform X1 [Glycine max]	-	-	-	-	GO:0009528//plastid inner membrane	GO:0005515//protein binding;GO:0016628//oxidoreductase activity, acting on the CH-CH group of donors, NAD or NADP as acceptor	GO:0008104//protein localization;GO:0044710//single-organism metabolic process;GO:0051234//establishment of localization
Glyma16g30520	Gm16	34123300	34199169	DEL	34145140	34145457	LTR	Gypsy	317	-	-	-	-	-	-	-	-	-	up
Glyma16g30700	Gm16	34096665	34829538	INV	34239901	34245191	LTR	Gypsy	5290	EIX2	Receptor-like protein EIX2 [Glycine soja]	-	-	-	-	-	-	-
Glyma16g31630	Gm16	34943677	35022452	DUP	34960922	34961239	LTR	Gypsy	317	--	O-glucosyltransferase rumi like [Glycine soja]	-	-	-	-	GO:0031984//organelle subcompartment;GO:0043231//intracellular membrane-bounded organelle	-	-
Glyma16g31730	Gm16	33974724	35120927	INV	35030979	35031306	LTR	Copia	327	--	LRR receptor-like serine/threonine-protein kinase GSO2 [Glycine max]	-	-	-	-	-	-	-
Glyma16g32510	Gm16	35528180	36695577	INV	35661955	35662219	TIR	PIF-Harbinge	264	--	RAB6-interacting golgin [Parasponia andersonii]	-	-	-	-	-	-	-
Glyma16g33870	Gm16	35528180	36695577	INV	36631495	36631771	TIR	PIF-Harbinge	276	Os07g0577700	succinate--CoA ligase [ADP-forming] subunit alpha, mitochondrial [Glycine max]	Metabolism;Metabolism;Metabolism;Metabolism;Metabolism	Global and overview maps;Global and overview maps;Global and overview maps;Carbohydrate metabolism;Carbohydrate metabolism	ko01100//Metabolic pathways;ko01110//Biosynthesis of secondary metabolites;ko01200//Carbon metabolism;ko00020//Citrate cycle (TCA cycle);ko00640//Propanoate metabolism	K01899;K01899;K01899;K01899;K01899	GO:0030312//external encapsulating structure;GO:0043231//intracellular membrane-bounded organelle;GO:0044444//cytoplasmic part	GO:0004774//succinate-CoA ligase activity;GO:0032550//purine ribonucleoside binding;GO:0046912//transferase activity, transferring acyl groups, acyl groups converted into alkyl on transfer;GO:0046914//transition metal ion binding	GO:0006006//glucose metabolic process;GO:0006090//pyruvate metabolic process;GO:0006101//citrate metabolic process;GO:0006221//pyrimidine nucleotide biosynthetic process;GO:0006605//protein targeting;GO:0006637//acyl-CoA metabolic process;GO:0006970//response to osmotic stress;GO:0009746//response to hexose;GO:0009814//defense response, incompatible interaction;GO:0010038//response to metal ion;G…
Glyma17g14640	Gm17	11376868	11378267	DEL	11376910	11378216	TIR	Mutator	1306	UGT83A1	UDP-glycosyltransferase 83A1 [Glycine soja]	-	-	-	-	-	GO:0016740//transferase activity	-
Glyma17g14820	Gm17	11591354	11601314	CNV	11598559	11598852	TIR	Tc1-Mariner	293	ORP2A	oxysterol-binding protein-related protein 2A isoform X2 [Glycine max]	-	-	-	-	-	-	-
Glyma17g16080	Gm17	12752587	12753252	CNV	12753250	12758732	LTR	Gypsy	2	ERN3	ethylene-responsive transcription factor ERN3 [Glycine max]	-	-	-	-	GO:0043231//intracellular membrane-bounded organelle	GO:0001071//nucleic acid binding transcription factor activity;GO:0003677//DNA binding	GO:0000160//phosphorelay signal transduction system;GO:0006979//response to oxidative stress;GO:0009725//response to hormone;GO:0009791//post-embryonic development;GO:0010468//regulation of gene expression;GO:0034645//cellular macromolecule biosynthetic process;GO:0035864//response to potassium ion
Glyma17g16080	Gm17	12752587	12753252	CNV	12749163	12759138	TIR	Mutator	665	ERN3	ethylene-responsive transcription factor ERN3 [Glycine max]	-	-	-	-	GO:0043231//intracellular membrane-bounded organelle	GO:0001071//nucleic acid binding transcription factor activity;GO:0003677//DNA binding	GO:0000160//phosphorelay signal transduction system;GO:0006979//response to oxidative stress;GO:0009725//response to hormone;GO:0009791//post-embryonic development;GO:0010468//regulation of gene expression;GO:0034645//cellular macromolecule biosynthetic process;GO:0035864//response to potassium ion
Glyma17g16090	Gm17	12753691	12756260	CNV	12753250	12758732	LTR	Gypsy	2569	--	cation/H(+) antiporter 4-like [Glycine soja]	-	-	-	-	-	-	-
Glyma17g16090	Gm17	12753691	12756260	CNV	12749163	12759138	TIR	Mutator	2569	--	cation/H(+) antiporter 4-like [Glycine soja]	-	-	-	-	-	-	-
Glyma17g17020	Gm17	13860627	13867377	CNV	13863153	13866106	LTR	Copia	2953	--	NADPH-dependent 1-acyldihydroxyacetone phosphate reductase [Glycine soja]	-	-	-	-	-	-	-
Glyma17g18750	Gm17	16338045	16340287	DEL	16338057	16340288	TIR	Mutator	2230	-	-	-	-	-	-	-	-	-	up
Glyma17g18890	Gm17	16634022	16643541	DEL	16634032	16643541	TIR	Mutator	9509	--	Transposon Ty3-G Gag-Pol polyprotein [Glycine soja]	-	-	-	-	-	-	GO:0007389//pattern specification process;GO:0009653//anatomical structure morphogenesis;GO:0048507//meristem development;GO:0048519//negative regulation of biological process;GO:0071704//organic substance metabolic process	up
Glyma17g27170	Gm17	28538749	28694483	INV	28623397	28624970	LTR	Gypsy	1573	GID2	F-box protein GID2-like [Glycine soja]	Environmental Information Processing	Signal transduction	ko04075//Plant hormone signal transduction	K14495	GO:0031461//cullin-RING ubiquitin ligase complex;GO:0043231//intracellular membrane-bounded organelle	GO:0005488//binding	GO:0003006//developmental process involved in reproduction;GO:0006972//hyperosmotic response;GO:0009312//oligosaccharide biosynthetic process;GO:0009937//regulation of gibberellic acid mediated signaling pathway;GO:0044707//single-multicellular organism process
Glyma17g27210	Gm17	28538749	28694483	INV	28654867	28664509	LTR	Gypsy	9642	KIN12D	Kinesin-like protein KIF15 [Glycine soja]	-	-	-	-	GO:0005875//microtubule associated complex;GO:0043231//intracellular membrane-bounded organelle;GO:0044444//cytoplasmic part	GO:0003774//motor activity;GO:0015631//tubulin binding;GO:0032550//purine ribonucleoside binding	GO:0007017//microtubule-based process;GO:0061640//cytoskeleton-dependent cytokinesis
Glyma17g32810	Gm17	36351874	36353935	CNV	36353793	36358620	LTR	Copia	142	LRK10	Rust resistance kinase Lr10 [Glycine soja]	-	-	-	-	-	GO:0005488//binding;GO:0016301//kinase activity	GO:0006464//cellular protein modification process
Glyma17g33340	Gm17	37134475	37134570	DEL	37134196	37134673	TIR	Mutator	95	GAPN	NADP-dependent glyceraldehyde-3-phosphate dehydrogenase [Glycine max]	Metabolism;Metabolism;Metabolism;Metabolism	Global and overview maps;Global and overview maps;Carbohydrate metabolism;Carbohydrate metabolism	ko01100//Metabolic pathways;ko01200//Carbon metabolism;ko00010//Glycolysis / Gluconeogenesis;ko00030//Pentose phosphate pathway	K00131;K00131;K00131;K00131	GO:0044444//cytoplasmic part	GO:0016620//oxidoreductase activity, acting on the aldehyde or oxo group of donors, NAD or NADP as acceptor	GO:0000097//sulfur amino acid biosynthetic process;GO:0009658//chloroplast organization
Glyma17g36120	Gm17	40131889	40137298	DEL	40131894	40137297	LTR	Copia	5403	GIP	Retrovirus-related Pol polyprotein from transposon TNT 1-94 [Glycine soja]	-	-	-	-	-	-	-
Glyma18g02660	Gm18	1683623	1690736	CNV	1689107	1689369	TIR	Tc1-Mariner	262	RER6	protein RETICULATA-RELATED 5, chloroplastic [Glycine max]	-	-	-	-	-	-	-
Glyma18g03420	Gm18	2311911	2311911	INS	2311677	2312085	TIR	Mutator	52	COI1	coronatine-insensitive protein 1 [Glycine max]	Environmental Information Processing	Signal transduction	ko04075//Plant hormone signal transduction	K13463	GO:0031461//cullin-RING ubiquitin ligase complex	GO:0005488//binding;GO:0019787//ubiquitin-like protein transferase activity	GO:0001101//response to acid chemical;GO:0006952//defense response;GO:0009611//response to wounding;GO:0009617//response to bacterium;GO:0009620//response to fungus;GO:0009639//response to red or far red light;GO:0009755//hormone-mediated signaling pathway;GO:0009886//post-embryonic morphogenesis;GO:0032446//protein modification by small protein conjugation;GO:0043161//proteasome-mediated ubiquit…	down
Glyma18g04240	Gm18	3007722	3009013	DEL	3007732	3009013	TIR	Mutator	1281	FZR3	protein FIZZY-RELATED 3 [Glycine max]	Genetic Information Processing	Folding, sorting and degradation	ko04120//Ubiquitin mediated proteolysis	K03364	GO:0043231//intracellular membrane-bounded organelle;GO:0043234//protein complex	GO:0005488//binding	GO:0000280//nuclear division;GO:0001558//regulation of cell growth;GO:0006305//DNA alkylation;GO:0006511//ubiquitin-dependent protein catabolic process;GO:0007017//microtubule-based process;GO:0008283//cell proliferation;GO:0010564//regulation of cell cycle process;GO:0016458//gene silencing;GO:0032446//protein modification by small protein conjugation;GO:0034968//histone lysine methylation;GO:00…
Glyma18g07740	Gm18	6502736	6554416	INV	6504144	6507394	LTR	Gypsy	3250	EIN4	Protein EIN4 [Glycine soja]	Environmental Information Processing;Environmental Information Processing	Signal transduction;Signal transduction	ko04075//Plant hormone signal transduction;ko04016//MAPK signaling pathway - plant	K14509;K14509	-	-	-
Glyma18g08590	Gm18	7308857	7329003	DEL	7317552	7325269	LTR	Copia	7717	CG7185	Protein gar2 [Glycine soja]	-	-	-	-	GO:0043231//intracellular membrane-bounded organelle	GO:0003676//nucleic acid binding	-
Glyma18g08960	Gm18	7321822	15550122	INV	7708011	7709299	LTR	Gypsy	1288	CYP71D10	cytochrome P450 71D10 [Cajanus cajan]	-	-	-	-	-	GO:0016491//oxidoreductase activity	-
Glyma18g09080	Gm18	7321822	15550122	INV	7859329	7871811	LTR	Gypsy	12482	--	hypothetical protein glysoja_035663 [Glycine soja]	-	-	-	-	-	-	-
Glyma18g09230	Gm18	7951732	8515137	INV	8104322	8108945	LTR	Copia	4623	--	hypothetical protein GLYMA_18G083000 [Glycine max]	-	-	-	-	-	-	-
Glyma18g09330	Gm18	7951732	8515137	INV	8212083	8217451	LTR	Gypsy	5368	At1g59780	disease resistance protein RPM1-like [Glycine soja]	Organismal Systems	Environmental adaptation	ko04626//Plant-pathogen interaction	K13457	-	-	-
Glyma18g09440	Gm18	8341240	8343299	CNV	8341148	8341993	TIR	Mutator	753	--	LOW QUALITY PROTEIN: probable poly(ADP-ribose) glycohydrolase 2 [Glycine max]	-	-	-	-	-	GO:0004553//hydrolase activity, hydrolyzing O-glycosyl compounds	GO:0006950//response to stress;GO:0008152//metabolic process;GO:0009620//response to fungus;GO:0010118//stomatal movement
Glyma18g09500	Gm18	7951732	8515137	INV	8392483	8393945	LTR	Copia	1462	At1g50590	pirin-like protein [Glycine max]	-	-	-	-	-	-	-
Glyma18g09610	Gm18	8503047	8517573	DUP	8506944	8507551	LTR	Gypsy	607	EDM2	protein ENHANCED DOWNY MILDEW 2 [Glycine max]	-	-	-	-	GO:0043231//intracellular membrane-bounded organelle	GO:0001071//nucleic acid binding transcription factor activity;GO:0003677//DNA binding;GO:0043169//cation binding	GO:0009620//response to fungus;GO:0009909//regulation of flower development;GO:0031440//regulation of mRNA 3'-end processing;GO:0031935//regulation of chromatin silencing;GO:0048366//leaf development;GO:0048468//cell development;GO:0051052//regulation of DNA metabolic process;GO:0051574//positive regulation of histone H3-K9 methylation;GO:0070827//chromatin maintenance
Glyma18g09750	Gm18	8636497	8663282	DUP	8662344	8662750	TIR	PIF-Harbinge	406	-	-	-	-	-	-	-	-	-
Glyma18g09790	Gm18	8636497	8663282	DUP	8655691	8660583	LTR	Copia	4892	Tm-2(2)	Disease resistance protein RPM1 [Glycine soja]	Organismal Systems	Environmental adaptation	ko04626//Plant-pathogen interaction	K13457	-	-	-
Glyma18g09840	Gm18	8663277	8741287	DEL	8702247	8708002	LTR	Gypsy	5755	Tm-2(2)	disease resistance protein RPM1-like isoform X2 [Glycine soja]	Organismal Systems	Environmental adaptation	ko04626//Plant-pathogen interaction	K13457	-	-	-
Glyma18g10260	Gm18	9085343	9093143	CNV	9087752	9088024	LTR	Gypsy	272	CCR1	cinnamoyl-CoA reductase 1 [Glycine max]	-	-	-	-	GO:0005911//cell-cell junction;GO:0016020//membrane;GO:0043231//intracellular membrane-bounded organelle;GO:0044444//cytoplasmic part	GO:0016616//oxidoreductase activity, acting on the CH-OH group of donors, NAD or NADP as acceptor;GO:0048037//cofactor binding	GO:0003006//developmental process involved in reproduction;GO:0008202//steroid metabolic process;GO:0009072//aromatic amino acid family metabolic process
Glyma18g10380	Gm18	7321822	15550122	INV	9248536	9253670	LTR	Gypsy	5134	SBE3	1,4-alpha-glucan-branching enzyme 3, chloroplastic/amyloplastic isoform X1 [Glycine max]	Metabolism;Metabolism;Metabolism	Global and overview maps;Global and overview maps;Carbohydrate metabolism	ko01100//Metabolic pathways;ko01110//Biosynthesis of secondary metabolites;ko00500//Starch and sucrose metabolism	K00700;K00700;K00700	GO:0009532//plastid stroma	GO:0016160//amylase activity;GO:0016758//transferase activity, transferring hexosyl groups	GO:0003006//developmental process involved in reproduction;GO:0005982//starch metabolic process;GO:0009059//macromolecule biosynthetic process;GO:0044707//single-multicellular organism process;GO:0044723//single-organism carbohydrate metabolic process;GO:0044763//single-organism cellular process;GO:0071555//cell wall organization
Glyma18g10650	Gm18	7321822	15550122	INV	9515317	9516864	LTR	Gypsy	1547	PAT	Bifunctional aspartate aminotransferase and glutamate/aspartate-prephenate aminotransferase [Glycine soja]	Metabolism;Metabolism;Metabolism;Metabolism;Metabolism;Metabolism;Metabolism;Metabolism	Global and overview maps;Global and overview maps;Global and overview maps;Amino acid metabolism;Amino acid metabolism;Amino acid metabolism;Biosynthesis of other secondary metabolites;Biosynthesis of other secondary metabolites	ko01100//Metabolic pathways;ko01110//Biosynthesis of secondary metabolites;ko01230//Biosynthesis of amino acids;ko00350//Tyrosine metabolism;ko00400//Phenylalanine, tyrosine and tryptophan biosynthesis;ko00360//Phenylalanine metabolism;ko00960//Tropane, piperidine and pyridine alkaloid biosynthesis;ko00950//Isoquinoline alkaloid biosynthesis	K15849;K15849;K15849;K15849;K15849;K15849;K15849;K15849	GO:0009532//plastid stroma	GO:0005515//protein binding;GO:0008483//transaminase activity;GO:0043168//anion binding	GO:0003006//developmental process involved in reproduction;GO:0009073//aromatic amino acid family biosynthetic process
Glyma18g10660	Gm18	9519657	9521051	CNV	9517528	9520097	LTR	Copia	440	NUDT3	nudix hydrolase 3-like [Vigna unguiculata]	-	-	-	-	GO:0043231//intracellular membrane-bounded organelle;GO:0044444//cytoplasmic part	GO:0003824//catalytic activity;GO:0043169//cation binding	-
Glyma18g10720	Gm18	9573009	9574403	CNV	9570880	9573449	LTR	Copia	440	NUDT3	nudix hydrolase 3-like [Vigna unguiculata]	-	-	-	-	GO:0044444//cytoplasmic part	GO:0003824//catalytic activity	-
Glyma18g10790	Gm18	7321822	15550122	INV	9646349	9653815	TIR	PIF-Harbinge	7466	--	L10-interacting MYB domain-containing protein-like isoform X1 [Glycine max]	-	-	-	-	-	-	-
Glyma18g10800	Gm18	7321822	15550122	INV	9646349	9653815	TIR	PIF-Harbinge	7466	--	Aspartyl protease AED1, partial [Glycine soja]	-	-	-	-	-	GO:0003824//catalytic activity;GO:0043168//anion binding	GO:0006605//protein targeting;GO:0006952//defense response;GO:0009696//salicylic acid metabolic process;GO:0009755//hormone-mediated signaling pathway;GO:0043067//regulation of programmed cell death
Glyma18g11530	Gm18	7321822	15550122	INV	10270105	10270364	TIR	PIF-Harbinge	259	--	AT hook motif-containing protein [Trifolium pratense]	-	-	-	-	-	-	-
Glyma18g11590	Gm18	7321822	15550122	INV	10346044	10349388	TIR	hAT	3344	--	Disease resistance RPP13-like protein 4 [Glycine soja]	-	-	-	-	-	-	-
Glyma18g11630	Gm18	7321822	15550122	INV	10420531	10420822	TIR	PIF-Harbinge	291	VP22-1	vacuolar protein sorting-associated protein 22 homolog 1 [Glycine max]	Cellular Processes	Transport and catabolism	ko04144//Endocytosis	K12188	GO:0036452//ESCRT complex	-	GO:0006810//transport;GO:0008104//protein localization
Glyma18g11800	Gm18	7321822	15550122	INV	10564894	10576478	LTR	Copia	11584	--	Acyl-coenzyme A thioesterase 8, partial [Glycine soja]	Metabolism;Metabolism;Metabolism;Metabolism	Global and overview maps;Global and overview maps;Lipid metabolism;Lipid metabolism	ko01100//Metabolic pathways;ko01110//Biosynthesis of secondary metabolites;ko00062//Fatty acid elongation;ko01040//Biosynthesis of unsaturated fatty acids	K01068;K01068;K01068;K01068	-	GO:0016289//CoA hydrolase activity	-
Glyma18g12000	Gm18	7321822	15550122	INV	10804405	10817572	Helitron	Helitron	13167	pif1	ATP-dependent DNA helicase PIF1, partial [Glycine soja]	-	-	-	-	-	-	-
Glyma18g12040	Gm18	7321775	15550201	INV	10854541	10857700	LTR	Gypsy	3159	At1g06470	probable sugar phosphate/phosphate translocator At1g06470 [Glycine max]	-	-	-	-	GO:0016020//membrane	-	-
Glyma18g12500	Gm18	7321822	15550122	INV	11615568	11616975	LTR	Gypsy	1407	--	large subunit ribosomal protein L24 [Vigna unguiculata]	Genetic Information Processing	Translation	ko03010//Ribosome	K02895	GO:0005622//intracellular	-	-
Glyma18g12600	Gm18	7321822	15550122	INV	11765630	11776051	LTR	Copia	10421	--	Oil body-associated protein 2B [Mucuna pruriens]	-	-	-	-	-	-	-
Glyma18g12630	Gm18	7321822	15550122	INV	11818162	11819662	TIR	Mutator	1500	SCAB1	Stomatal closure-related actin-binding protein 1 [Glycine soja]	-	-	-	-	GO:0043234//protein complex	GO:0003824//catalytic activity	GO:0008104//protein localization;GO:0009108//coenzyme biosynthetic process;GO:0030036//actin cytoskeleton organization;GO:0050794//regulation of cellular process
Glyma18g12870	Gm18	7321775	15550201	INV	12220190	12220434	TIR	PIF-Harbinge	244	CALS7	callose synthase 7 isoform X1 [Glycine max]	-	-	-	-	-	GO:0035251//UDP-glucosyltransferase activity	GO:0006074//(1->3)-beta-D-glucan metabolic process
Glyma18g12870	Gm18	7321822	15550122	INV	12215413	12218344	LTR	Copia	2931	CALS7	callose synthase 7 isoform X1 [Glycine max]	-	-	-	-	-	GO:0035251//UDP-glucosyltransferase activity	GO:0006074//(1->3)-beta-D-glucan metabolic process
Glyma18g12880	Gm18	7321822	15550122	INV	12242029	12251277	LTR	Gypsy	9248	--	Ribosomal RNA small subunit methyltransferase B [Glycine soja]	-	-	-	-	-	GO:0016740//transferase activity	GO:0034660//ncRNA metabolic process;GO:0071840//cellular component organization or biogenesis
Glyma18g13090	Gm18	7321822	15550122	INV	12523819	12524636	TIR	Mutator	817	--	Sucrose synthase 6 [Glycine soja]	-	-	-	-	-	-	-
Glyma18g13130	Gm18	7321822	15550122	INV	12595483	12595930	TIR	PIF-Harbinge	447	CALS6	callose synthase 7-like isoform X1 [Glycine soja]	-	-	-	-	-	GO:0035251//UDP-glucosyltransferase activity	GO:0006074//(1->3)-beta-D-glucan metabolic process
Glyma18g13520	Gm18	7321822	15550122	INV	12963663	12991037	LTR	Copia	27374	LECRK4	G-type lectin S-receptor-like serine/threonine-protein kinase LECRK2, partial [Mucuna pruriens]	-	-	-	-	-	GO:0016740//transferase activity	-
Glyma18g13550	Gm18	7321822	15550122	INV	13051025	13058418	TIR	PIF-Harbinge	7393	--	L10-interacting MYB domain-containing protein [Glycine soja]	-	-	-	-	-	-	-
Glyma18g14600	Gm18	7321822	15550122	INV	14459465	14460836	LTR	Gypsy	1371	BOP1	Ribosome biogenesis protein BOP1-like isoform B [Glycine soja]	-	-	-	-	GO:0044424//intracellular part	-	GO:0042254//ribosome biogenesis;GO:0043170//macromolecule metabolic process;GO:0044238//primary metabolic process
Glyma18g15030	Gm18	7321822	15550122	INV	15036312	15036596	TIR	Tc1-Mariner	284	--	membrane protein [Spatholobus suberectus]	-	-	-	-	GO:0043231//intracellular membrane-bounded organelle	GO:0016787//hydrolase activity	GO:0006090//pyruvate metabolic process;GO:0019538//protein metabolic process;GO:0043623//cellular protein complex assembly
[truncated: 266 more rows]
